# Supplementary material for: Construction of a high-density genetic map and mapping of a sex-linked locus for the brown alga Undaria pinnatifida (Phaeophyceae) based on large scale marker development by specific length amplified fragment (SLAF) sequencing
Source: BMC Genomics. 2015 Nov 5;16:902. doi: 10.1186/s12864-015-2184-y (PMC4635539; doi:10.1186/s12864-015-2184-y)
Supplement: Additional file 2: — High-density genetic linkage map of Undaria pinnatifida constructed in this study. (XLSX 1104 kb) [file 12864_2015_2184_MOESM2_ESM.xlsx]

## Sheet: Additional file 1
Note: refer to Additional file 8 for the codes of the samples.
>Marker801	aaxbb
CCCCTTACAGCAACGTCTATCGACGGCTTGTCGCTGCAACTCGTCGACCACAAGAACTGCTGAAAGGTCTCCTAAATATCCTTGTTATTCATAATGCGGTXXXXXXXXXXGATAAAAAGCACAACGTAGAAACATTTATTCATGTTCTCGCACTCCCATCGGAGAGATCGCACCCGGTGCGATCTCTCCGACATGAATAGAAATTGAGGG	P,af,ah,am,ao,at,av,aw,ax,ay,az,ba,bb,be,bf,bg,bh,bj,bk,bl,bm,bn,bo,bp,br,bs,bt,bw,bx,cb,ce,ch,ci,cj,ck,cl,cs,cv,cx,cy,cz,da,db,dd,de,df,dh,dl,dm,dn,do,dp,dq,ds,dv,dw
CCCCTTACAGCAACGTCTATCGACGGCTTGTCGCTGCAACTCGTCGACCACAAGAACTGCTGAAAGGTCTCCTAAATATCCTTGTTATTCATAATGCGGTXXXXXXXXXXGATAAAAAGCACAACGTAGAAACATTTATTCATGTTTTCGCACTCCCATCGGAGAGATCGCACCCGGTGCGATCTCTCCGACATGAATAGAAATTGAGGG	M,aa,ab,ac,ad,ae,ag,ah,ai,aj,ak,al,am,an,ao,ap,aq,ar,as,at,au,aw,ay,bc,bd,bi,bj,bk,bo,bq,bt,bu,bv,bw,by,bz,ca,cc,cd,ce,cf,cg,ch,ci,cl,cm,cn,co,cp,cq,cr,ct,cu,cw,cy,dc,dg,dh,di,dj,dk,dl,do,dp,dr,dt,du,dv
>Marker1001	aaxbb
CCCATGATTTGATGCGAACAGCGAATTGATAATGCCAAGAGCTGCTTGTGCAGAGTGCTGTGCTGTGTGCTTGTTGGCGGTGTCACGTTCTGATCGGTAGXXXXXXXXXXCAACGCGCACGTACAAGGGCTCCGCTCCGCGGGCTGACGCCGCTCGCTATGCTCGCGCGAGGAAGAATGCGACTAAAACATGCAAAGGGAGCAGAAGAGG	M,ac,af,ag,aj,ak,av,az,bb,bc,bd,bh,bk,bl,bp,bq,br,by,bz,ca,cc,cd,cf,cg,ci,cm,cn,cp,cs,ct,cv,cw,cx,cz,da,dc,dd,de,df,dg,di,dj,dm,dn,do,dr,dt
CCCATGATTTGATGCGAACAGCGAATTGATAATACCAAGAGCTGCGTGTGCAGAGTGCTGTGCTGTGTGCTTGTTGGCGGTGTCACGTTCTGATCGGTAGXXXXXXXXXXCAACGCGCACGTACAAGGGCTCCGCTCCGCGGGCTGACGCCGCTCGCTATGCTCGCGCGAGGAAGAATGCGACTAAAACATGCAAAGGGAGCAGAAGAGG	P,aa,ab,ad,ae,ag,ah,ai,ak,al,am,an,ao,ap,aq,ar,as,at,au,av,aw,ax,ay,az,ba,be,bf,bg,bi,bj,bm,bn,bo,bs,bt,bu,bv,bw,bx,by,bz,ca,cb,cc,ce,ch,cj,ck,cl,co,cq,cr,cu,cy,da,db,de,dh,dk,dl,dp,dq,ds,du,dv,dw
>Marker1102	aaxbb
CCTCATTTTCCGCAAAAACAAACTAAACGACGAGGCGACCGCATCGCACACCGCACTCGACGCATCGCAAAACCACAAAACCGCGCATGACGCATCCATTXXXXXXXXXXCCTTGTCGTATCACCTGAGTTTCCGCCGGAAAGCCCATCCGCACGAGGTCCGCGAAAAGCGCCCCTCGCCCCGGCTGGGTCGGCGGCGGCGTGCACTGGG	P,ab,ac,ah,ai,ak,am,aq,ar,av,aw,ax,ay,az,ba,be,bf,bh,bi,bj,bk,bo,bp,br,bs,bt,bu,bw,bx,by,bz,ca,cb,cc,cd,ce,cf,ch,ci,cj,cl,cn,cp,cr,cz,da,db,dc,de,df,dj,dn,do,dp,dq,dr,dt,du,dw
CCTCATTTTCCGCAAAAAAAAACTAAACGACGAGGCGACCGCATCGCACACCGCACTCGACGCATCGCAAAACCACAAAACCGCGCATGACGCATCCATTXXXXXXXXXXCCTTGTCGTATCACCTGAGTTTCCGCCGGAAAGCCCATCCGCACGAGGTCCGCGAAAAGCGCCCCTCGCCCCGGCTGGGTCGGCGGCGGCGTGCACTGGG	M,aa,ad,ae,af,ag,ah,aj,al,am,an,ao,ap,as,at,au,ay,az,bb,bc,bd,bg,bl,bm,bn,bq,bt,bv,bw,bx,by,cb,cf,cg,ck,cm,cn,co,cq,cs,ct,cu,cv,cw,cx,cy,db,dd,de,dg,dh,di,dk,dl,dm,ds,dv
>Marker1463	aaxbb
CCTCAATGTGCTTTTTTCATCACATCGCTGAAACCGCGTGAGAGCGTGAACTTGAGAAAGGCAAGATACACCGACGAGCTGTGGAAACGCTGAAACCTTAXXXXXXXXXXTACGAGCTGGGACACCTCAAGAGAATGACGGAAATAGGTCAACATTCCAGAGCACAATATGAATCGGGTTTCTATCAGCCCGACGCGAAGAACAAAGGGG	M,ac,ag,au,ax,ay,bb,bd,be,bg,bj,bq,br,bt,bu,bw,bx,by,bz,ca,cb,ce,ci,cj,ck,cp,cr,cu,cy,cz,da,db,dd,de,df,dl,dm,do,dq,dr,dv,dw
CCTCAATTTGTTTTTTTCATCACATCGCTGAAACCGCGTGAGAGCGTGAACTTGAGAAAGGCAAGATACACCGACGAGCTGTGGAAACGCTGAAACCTTAXXXXXXXXXXTACGAGCTGGGACACCTCAAGAGAATGACGGAAATAGGTCAACATTCCAGAGCACAATAGGAATCGGGTTTCTATCAGCCCGACGCGAAGAACAAAGGGG	P,aa,ab,ad,ae,af,ag,ah,ai,aj,ak,al,am,an,ao,ap,aq,ar,as,at,av,aw,az,ba,bc,be,bf,bh,bi,bk,bl,bm,bn,bo,bp,bq,bs,bv,bx,ca,cc,cd,ce,cf,cg,ch,cl,cm,cn,co,cq,cs,ct,cv,cw,cx,cy,dc,dg,dh,di,dj,dk,dl,dn,dp,dq,ds,dt,du
>Marker1858	aaxbb
CCCCTCTTTTTTGGTGCCGTCAAATTTGGGAAATCGCGTTCTCTCGCGAGAGTGAAGCTATCATGTGGATATGGCAGCAGCTGTTGCACAACGCCTAATCXXXXXXXXXXGTACATATGGATGTACAGTAGCGATATGTGCTGTATGCCCGACGGATGCTGTTTATGTGTACGGAACGGTTTTGTATTTTGGAGTTCCAGTAGGTGTAGG	M,ab,ad,af,ah,ai,ak,al,an,aq,ar,at,av,aw,ay,az,bc,be,bg,bi,bk,bm,bn,bo,bq,br,bt,bw,bx,ca,cb,cc,cf,cg,ch,ci,cl,cn,co,cp,cq,cs,cw,cx,cy,cz,dd,de,di,dp,dr,ds,du
CCCCTCTTTTTTGGTGCCTTAAATTTGGGAAATCGCGTTCTCTCGCGAGAGTGAAGCTATCATGTGGATATGGCAGCAGCTGTTGCACAACGCCTAATCAXXXXXXXXXXGTACATATGGATGTACAGTAGCGATATGTGCTGTATGCCCGACGGATGCTGTTTATGTGTACGGAACGGTTTTGTATTTTGGAGTTCCAGTAGGTGTAGG	P,aa,ac,ae,af,ag,ah,aj,am,ao,ap,as,au,ax,az,ba,bb,bc,bd,bf,bh,bi,bj,bk,bl,bm,bp,bq,bs,bt,bu,bv,bx,by,bz,cb,cd,ce,cj,ck,cl,cm,cn,cr,ct,cu,cv,da,db,dc,df,dg,dh,dj,dk,dl,dm,dn,do,dp,dq,dt,dv,dw
>Marker1256	aaxbb
CCCTTTCTTGGACTCATAACTTCCTACGAGGTACAGTACCCACCCCTCATTCACTTGCCTCCAGCTTTTCTCCAAAGACCTACTCTGTACATACCAAAGAXXXXXXXXXXATATACCCAACGACATCAGTACCCCCAGAGTCCGTGCTGATTCTTCGTCCTAGACAGATACAAATATGTGGTCACAGACTGCTGTGAAACAGAGTAAGGG	P,aa,ab,ad,ae,af,ag,ah,ai,aj,ak,al,ap,aq,ar,as,at,av,ay,bb,bc,bd,be,bg,bh,bi,bl,bn,bp,bq,bv,bz,ca,cb,cf,cq,cw,cx,cz,dc,de,df,dg,dh,dl,dn,dp,dr,ds,dt,dv
CCCTTTCTTGGACTCATAACTTCCTACGAGGTACAGTACCCACCCCTCATTTACTTGCCTCCAGCTTTTCTCCAAAGACCTACTCTGTACATACCAAAGAXXXXXXXXXXATATACCCAACGACATCAGTACCCCCAGAGTCCGTGCTGATTCTTCGTCCTAGACAGATACAAATATGTGGTCACGGACTGCTGTGAAACAGAGTAAGGG	M,ac,ag,ah,am,an,ao,aq,as,au,av,aw,ax,az,ba,bf,bj,bk,bm,bo,bq,br,bs,bt,bu,bw,bx,by,bz,cb,cc,cd,ce,cg,ch,ci,cj,ck,cl,cm,cn,co,cp,cr,cs,ct,cu,cv,cw,cy,da,db,dd,dh,di,dj,dk,dm,do,dq,du,dv,dw
>Marker1750	aaxbb
CCTTCAATTTTTTTGTCGATAATATTCAGGCTTTTTTCTCACGGGGGAAAACAAATTGCGCCGCCTTTAGCACACGGTCCGGTGGGACGTACGTACTCCAXXXXXXXXXXACATAAAGCAGAATCTACCGAAAAAACTGGATCGTAGACTAAAATCAAGTCATTTGAACGAAATAACAACGTATCATGCTCGTTGTTACGAACTAAAAGG	M,aa,ab,ad,ae,ag,ah,ai,aj,ak,al,an,ao,ap,aq,ar,as,at,au,av,aw,ay,bc,bd,bi,bj,bk,bl,bm,bo,bq,bt,bu,bv,by,bz,cc,cd,ce,cf,cg,ch,cj,cl,cm,cn,co,cp,cq,cr,ct,cu,cw,cy,cz,dc,dd,de,dg,dh,dj,dk,do,dp,dr,ds,dt,du,dv
CCTTCAATTTTTTTGTCGATAATATTCAGGCTTTTTTCTCACGGGGGAAAACAAATTGCGCCGCCTTTAGCACACGGTCCGGTGGGACGTACGTACTCCAXXXXXXXXXXACATAAAGCAGAATCTACCGAAAAAACTGGATCGTAAACTAAAATCAAGTCATTTGAACGAAATAACAACGTATCATGCTCGTTGTTACGAACTAAAAGG	P,ac,af,ag,ah,am,av,ax,az,ba,bb,be,bf,bg,bh,bk,bm,bn,bp,bq,br,bs,bt,bw,bx,bz,ca,cb,cg,ci,cj,ck,cs,cv,cw,cx,cy,da,db,dd,df,di,dj,dl,dm,dn,dq,ds,dw
>Marker2355	aaxbb
CCATGTTTTCTTCCTGGGTTATATAGCTGGAATCAAACGCAACCTGCATCTTCATAGTTTCAAGTGACGGGGAGTCGATTTCCAGTAACCTGTCCACGCTXXXXXXXXXXGATATGTGGCGGTTCGGGTGTGACTATTAGGCACTGTATAGGACGTTAGGATGTTGCGTACACGACCTGTGAGTGATAAGCCATTCGCCCGTAAGGAAGG	P,aa,ab,ad,ae,ag,ah,ai,al,am,an,ao,ap,aq,ar,as,at,au,aw,ax,ay,az,ba,be,bf,bg,bi,bj,bm,bn,bo,bs,bt,bu,bv,bw,bx,by,ca,cb,cc,ce,ch,cj,ck,cl,co,cp,cq,cr,cu,cy,db,dh,dk,dl,dp,dq,ds,du,dv,dw
CCATGTTTTCTTCCTCGGTTATATAGCTGGAATCAAACGCAACCTGCATCTTCATAGTTTCAAGTGACGGGGAGTCGATTTCCAGTAACCTGTCCACGCTXXXXXXXXXXGATATGTGGCGGTTCGGGTGTGACTATTAGGCACTGTATAGGACGTTAGGATGTTGCGTACACGACCTGTGAGTGATAAGCCATTCGCCCGTAAGGAAGG	M,ac,ae,af,ag,aj,ak,an,av,az,bb,bc,bd,bh,bk,bl,bp,bq,br,bs,bv,bw,bz,ca,cd,cf,cg,ci,cm,cn,co,cp,cs,ct,cv,cw,cx,cz,da,dc,dd,de,df,dg,dh,di,dj,dm,dn,do,dq,dr,dt
>Marker1215	aaxbb
CCTGCTATTTTCCCTATTCTCTGATATCTGTGATGTACCAGGTATTGAGTATGCCTGTGCATGTATTATGTGGACGTGTGCTGGTGTGTGTGCTGGTGTGXXXXXXXXXXGACTACACTCTGTATCAAAAAACAACCCAACAACGCAGAATCACAACGACGTCACGACGACACAACAAATACGCAGAATCGTGACAATCGTGACAAAAGG	P,aa,ab,ad,ag,ak,am,ar,as,au,az,ba,bb,bc,bd,be,bf,bh,bj,bk,bl,bm,bn,bp,bq,br,bs,bt,bu,bw,bx,by,bz,cc,cd,ch,ci,cj,ck,cn,co,cq,cr,cs,ct,cv,cz,dd,de,dg,dh,dl,dm,do,dp,ds,dt,du,dw
CCTGCTATTTTCCCTATTCTCTGATATCTGTGATGTACCAGGTATTGAGTATGCCTGTGCATGTATTATGTGGACGTGTGCTGGTGTGTGTGCTGGTGTGXXXXXXXXXXGACTACACTCTGTATCAAAAAACAACCAACAACGCAGAATCACAACGACGTCACGACGACACAACGAACAACGCAGAATCGTGACAATCGTGACAAAAGG	M,ac,ae,af,ah,ai,aj,ak,al,an,ao,ap,aq,ar,as,at,av,aw,ax,ay,bg,bi,bn,bo,bq,bt,bv,by,bz,ca,cb,cd,ce,cf,cg,cl,cm,cn,cp,cs,cu,cw,cx,cy,da,db,dc,dd,df,di,dj,dk,dn,dq,dr,dv,dw
>Marker3496	aaxbb
CCCTTCTTGAGGTTTTTGCACTACCTACGTCATAGGTGATGATTTGAGGCGTTTTGTTTGACTTCTTACCGCTGTGGTGCATCTGTCCTAGCCCTCCCCCXXXXXXXXXXCTGCACCAGTCCCGACTTGTCGATGGGACATCCACATGCTTTCCCGTATGTTTCTTGTTTTTCGTATCTTAGCTTCCATGAGGAATGGCTGAACAGTAGG	M,ab,ad,af,ag,ai,aj,ak,an,ao,aq,ar,as,au,av,aw,az,bd,be,bg,bh,bj,bk,bm,bq,bt,bu,bw,bx,by,bz,ca,cf,cg,cj,ck,cm,cn,co,cq,cr,cw,cx,cy,cz,da,db,de,df,dg,dh,di,dm,dn,dq,dr,du
CCCTTCTTGAGGTTTTTGCACTACCTACGTCATAGGTGATGATTTGAGGCGTTTTGTTTGACTTCTTACCGCTGTGGTGCATCTGTCCTAGCCCTCCCCCXXXXXXXXXXCTGCACCAGTCCCGACTTGTCGATGGGACATCCATATGCTTTCCCGTATGTTTCTTGTTTTTCGTATCTTAGCTTCCATGAGGAATGGCTGAACAGTAGG	P,aa,ac,ae,af,ah,al,am,ap,at,au,av,ax,ay,ba,bb,bc,bf,bi,bl,bm,bn,bo,bp,br,bs,bt,bu,bv,bw,bz,cb,cc,cd,ce,ch,ci,ck,cl,co,cp,cs,ct,cu,cv,db,dc,dd,dh,dj,dk,dl,do,dp,dq,ds,dt,dv,dw
>Marker1314	aaxbb
CCCAATCGACTCTACCTCATCATCCCCTCCCAGATTCCCCATTTCTACCACCCCTCCGTCCTGCCCTCCCTGCCCTTCCCCATCAGTCTCAGGCGCTGGAXXXXXXXXXXCACTGCCTGCATCAAAACTGACAACCTCATGGATTCCTGTACCAGAAGCCGTAACATCACGTCTTAAAAGTGTGTGGGCAACTCCTCTCCCAACAAATGG	M,ab,ac,ad,ae,ah,ai,aj,ak,an,ao,aq,as,aw,ax,ay,az,ba,bc,bg,bh,bm,bn,bp,bq,bt,bv,bw,by,bz,cb,cc,ce,cf,ch,cj,ck,cl,cm,cn,cq,cr,cs,ct,cu,cw,cz,da,dg,dj,dl,do,dq,dr,dt,dw
CCCAATCGACTCTACCTCATCATCCCCTCCCAGATTCCCCATTTCTACCACCCCTCCGTCCTGCCCTCCCTGCCCTTCCCCATCAGTCTCAGGCGCTGGAXXXXXXXXXXCACTGCCTGCATCAAAACTGACAACCTCATGGATTCCTGTACTAGAAGCCGTAACATCACGTCTTAAAAGTGTGTGGGCAACTCCTCTCCCAACAAATGG	P,aa,ae,af,ag,al,am,ap,ar,as,at,au,av,ay,bb,bc,bd,be,bf,bi,bj,bk,bl,bo,bp,bq,br,bs,bt,bu,bw,bx,bz,ca,cd,cg,ci,cj,ck,co,cp,cv,cw,cx,cy,db,dc,dd,de,df,dh,di,dk,dm,dn,dp,dr,ds,du,dv,dw
>Marker2624	aaxbb
CCTCATCCACTCCAATCCATACGTCAAATTATCCACGGTAGTGAGACAGAATATGAGAGAAACATGAGGCGCACCGCTACCATGTCATGCGTCGTTCGCAXXXXXXXXXXTTTACTCCGGAACATTCTTTTGGCACAGGACTCCAAGCAATCCCATGCCCATGCTAACCGTGAAAACTTACAGCAGTAGAGTGTCGCAAGAAAATGGAGG	M,ac,ad,ae,af,ag,ah,ai,aj,al,an,ao,ap,at,av,aw,az,bc,bf,bg,bi,bo,bq,bs,bt,bv,bw,bx,by,ca,cb,cc,ce,cf,cg,cm,cs,cu,cw,cx,cy,da,db,de,df,di,dj,dm,dn,dq,dr,dv,dw
CCTCATCCACTCCAATCCATACGTCAAATTATCCACGGTAGTGAGACAGAATATGAGAGAAACATGAGGCGCACCGCTACCATGTCATGCGTCGTTCGCAXXXXXXXXXXTTTACTCCGGAACATTATTTTGGCACAGGACTCCAAGCAATCCCATGCCCATGCTAACCGTGAAAACTTACAGCAGTAGAGTGTCGCAAGAAAATGGAGG	P,aa,ab,ag,aj,ak,am,aq,ar,as,au,av,ax,ay,az,ba,bb,bd,be,bf,bh,bj,bk,bl,bm,bn,bp,br,bu,by,bz,cc,cd,ch,ci,cj,ck,cl,cn,co,cp,cq,cr,ct,cv,cz,dc,dd,de,dg,dh,dk,dl,dm,do,dp,dq,ds,dt,du
>Marker2652	aaxbb
CCTCTTGTCCGCGCAGGTAATTTTTGTTCCCCTACAATTAATTTGACGCCTTTACAGCTGCACCCTTAGCTTTGGGGTCTGCGAATTTGGAATTCGAGTTXXXXXXXXXXTGACCATTTCTGGTGGCTTGTTTCCTTCGCCCCCGTGGCGTTCAGAGCGTGTGGCGCCGTAAACGTACCAAGGGTGCATTTAGTATTGTAAACTATGAGG	P,aa,ab,ad,ae,af,ah,ai,aj,ak,al,an,ap,aq,ar,as,at,ax,ay,az,bb,bc,bd,be,bg,bh,bi,bl,bn,bp,bq,bv,bx,by,bz,ca,cb,cc,cd,cf,cq,cv,cw,cx,cz,dc,de,df,dg,dh,dl,dn,dp,dr,ds,dt
CCTCTTGTCCGCGCAGGTAATTTTCGTTCCCCTACAATTAATTTGACGCCTTTACAGCTGCACCCTTAGCTTTGGGGTCTGCGTATTTGGAATTCGAGTTXXXXXXXXXXTGACCGTTTCTGGTGGCTTGTTTCCTCCGCCCCCGTGGCGTTCAGAGCGTGTGGCGCCGTAAACGTACCAAGGGTGCATTTAGTATTGTAAACTATGAGG	M,ab,ac,ag,ah,am,an,ao,as,au,av,aw,ax,az,ba,bf,bj,bk,bm,bo,br,bs,bt,bu,bw,bz,cb,cc,ce,cf,cg,ch,ci,cj,ck,cl,cm,cn,co,cp,cr,cs,ct,cu,cy,da,db,dd,di,dj,dk,dm,do,dq,du,dv,dw
>Marker2829	aaxbb
CCCATGACAACAAGACCAAAAGCATTACCGTCATCATAGTCTGTAGGAGCCAGCATGACAACACGACAAGAGCACGAACGAGCTCCAGCTGCAAAGGTTCXXXXXXXXXXCAAGGGCTCCGCTCTGCGGGCGGCTGACGCCACCCGCCACGTTCGCGCACGGAAGATTTCAACTATTAATAGTAAATGTGAAGGGGGCAGAAAGAAGAGG	P,ab,ac,ah,ai,ak,am,an,aq,ar,av,aw,ax,ay,az,ba,be,bf,bh,bi,bj,bk,bo,bp,bq,br,bs,bt,bu,bw,bx,bz,ca,cc,cd,ce,cf,ch,ci,cj,ck,cl,cp,cr,cu,cy,cz,da,db,dc,df,dj,dn,do,dp,dq,dr,dt,du,dw
CCCATGACAACAAGACCAAAAGCATTACCGTCATCATAGTCTGTAGGAGCCAGCATGACAACACGACAAGAGCACGAACGAGCTCCAGCTGCAAAGGTTCXXXXXXXXXXCAAGAGCTCCGCTCCGCGGGCGGCTGACGCCGCCCGCCACGTTCGCGCACGGAAGATTTCAACTATTAATAGTAAATGTGAAGGGGGCAGAAAGAAGAGG	M,aa,ad,ae,af,ag,aj,al,an,ao,ap,as,at,au,ay,az,bb,bc,bd,bg,bl,bm,bn,bq,bt,bv,bx,by,cb,cc,cd,cf,cg,ck,cm,cn,co,cq,cs,ct,cu,cv,cw,cx,cy,dd,de,dg,dh,di,dk,dl,dm,ds,dv
>Marker2296	aaxbb
CCTAATGGTGTAGATATGTCTCGATCGGAGAGGCGAGGTCATGAGTTATATAGTGAGTGGAGGGCGGGTTCGCCCGATAGGAAGAGCCTCCTGTGAAGAAXXXXXXXXXXATAATAATGCCAGAATTCTTGAGCCGAAACAAAATGTAGGATTCGGTACGTAGGGGAATTCGTAGTTTGTGGAGGCGGTGTTGAATTCGGGAAACAGGGG	M,ac,ag,ai,aj,ak,an,as,av,az,bb,bc,bd,bh,bk,bl,bp,bq,br,bt,bw,by,bz,ca,cd,cf,cg,ci,cl,cm,cn,cp,cs,ct,cv,cw,cx,cz,da,dc,dd,de,df,dg,di,dj,dk,dm,dn,do,dp,dq,dr,dt
CCTAATGGTGTAGATATGTCTCGATCGGAGAGGCGAGGTCATGAGTTATATAGTGAGTGGAGGGCGGGTTCGCCCGATAGGAAGAGCCTCCTGTGAAGAAXXXXXXXXXXATAATAGTGCCAGAATTCTTGAGCCGAAACAAAATGTAGGATTCGGTACGTAGGGGAATCCGTAGTTTGTGGAGGCGGCGTTGAATTCGGGAAACAGGGG	P,aa,ab,ac,ad,ae,af,ag,ah,ai,ak,al,am,an,ao,ap,aq,ar,as,at,au,av,aw,ax,ay,ba,bc,be,bf,bg,bi,bj,bm,bn,bo,bs,bt,bu,bv,bw,bx,by,ca,cb,cc,ce,cg,ch,cj,ck,co,cq,cr,cu,cy,db,dh,dl,dq,ds,du,dv,dw
>Marker2201	aaxbb
CCTAAGATACCACCCTGGGTGATGATGATTATTTAGCCGGCTTTAGATGACATGCAGCCCAGGGAAACCACCCGGGGTAACACAAGAAGATTAAAGAGCTXXXXXXXXXXCCTGGAAATACCACTTCAACCCCACGTACGCCGCAAACACGAGGGAACATCGGTGCTCCTGCTCTCTCTACCGGTTGCCTTTCGCAATCGGAAGAGAAGG	P,aa,ae,ah,ai,aj,ak,al,an,aq,as,au,av,aw,ax,az,ba,bd,be,bi,bl,bn,bo,bt,bw,bx,ca,cb,cd,ce,cf,ck,cm,cn,co,cr,ct,cy,cz,da,de,df,dg,di,dj,do,dq,dr,ds,dv,dw
CCTAAGATACCACCCTGGGTGATGATGATTATTTAGCCGGCTTTAGATGACATGCAGCCCAGGGAAACCACCCGGGGTAACACAAGAAGATTAAAGAGCTXXXXXXXXXXCCTGGGAATACCACTTCAACCCCACGTACGCCGCAAACACGAGGGAACATCGGTGCTCCTGCTCTCTCTACCGGTTGCCTTTCGCAATCGGAAGAGAAGG	M,ab,ac,ad,af,ag,ak,am,an,ao,ap,ar,as,at,ay,ba,bb,bc,bf,bg,bh,bi,bj,bk,bm,bp,bq,br,bs,bt,bu,bv,by,bz,cb,cc,cf,cg,ch,ci,cj,cl,cp,cq,cs,cu,cv,cw,cx,db,dc,dd,dh,di,dk,dl,dm,dn,dp,dq,dr,dt,du,dw
>Marker3265	aaxbb
CCCAAGAGCACCAGCACGGCACGCGCCACGGCTCGTTGCATCTGGAATATGTACGTACGCACGCGTGTATCCATGGCTGTTGCTGCACGCAGTTGCTGTCXXXXXXXXXXAATAACGCACAGACATCACCCAGATTGTTCATGCGGTTCTTGCCCGTCTTCGTCAGTAACAGGAGGCATTAACTCCGATTGTGCGTGGCGGCACATTGGG	P,aa,ab,ac,ae,ag,ai,ak,am,ao,ap,aq,ar,as,at,au,av,aw,az,bi,bk,bl,bm,bn,bo,bp,bq,br,bs,bu,bv,bx,by,bz,cb,cc,cd,ce,cf,cg,ch,ci,cj,ck,cl,cm,cn,co,cq,cr,cs,cu,cx,db,dd,de,dg,dh,di,dj,dk,dn,ds,dv
CCCAAGAGCACCAGCACGGCACGCGCCACGGCTCGTTGCATCTGGAATATGTACGTACGCACGCGTGTATCCATGGCTGCTGCTGCACGCAGTTGCTGTCXXXXXXXXXXAATAACGCACAGACATCACCCAGATTGTTCATGCGGTTCTTGCCCGTCTTCGTCAGTAACAGGAGGCATTAACTCCGATTGTGCGTCGCGGCACATTGGG	M,aa,ad,af,ah,aj,al,an,as,ax,ay,az,ba,bb,bc,bd,be,bf,bg,bh,bj,bk,bt,bw,ca,cd,ce,cf,ch,co,cp,ct,cu,cv,cw,cy,cz,da,dc,de,df,dl,dm,do,dp,dq,dr,dt,du,dw
>Marker3834	aaxbb
CCTTCAATATTTTCAATAATATTCAGGCATTTTCACAGCGGGGGCGAAAAAAAAATCGCGCGGCATTTGCACGATCCGGTTGGACGTACTCCAAGGCATGXXXXXXXXXXCGGATCCTACACTAAAACCAGGTCGTTTGAAGGATATAATGTATCTTACTCATTTTTACTCACAAGAGTCTAAATGTCCACGCCGTTTCTGAAATATAGG	P,ab,ac,ae,af,ag,ah,aj,al,an,ao,aq,ar,as,at,au,ay,ba,bb,bh,bj,bk,bl,bm,bp,bq,br,bs,bt,bu,bw,bx,by,bz,cd,cf,ch,ci,cj,ck,cl,cm,co,cr,cs,cu,cv,cx,cy,da,df,dg,dh,di,dj,dk,dl,dm,do,dr,ds,du,dv
CCTTCAATATTTTCAATAATATTCAGGCATTTTCACAGCGGGGGCGAAAAAAAAATCGCGCGGCATTTGCACGATCCGGTTGGACGTACTCCAAGGCATGXXXXXXXXXXCGGATCCCACACTAAAACCAGGTCGTTTGAAGGATATAATGTATCTTACTCATTTTTACTCACAAGAGTCTAAATGTCCACGCCGTTTCTGAAATATAGG	M,aa,ad,ae,ai,ak,am,ap,as,au,av,aw,ax,ay,az,bc,bd,be,bf,bg,bi,bj,bk,bm,bn,bo,bq,bt,bv,bw,bx,bz,ca,cb,cc,ce,cg,ch,cj,cm,cn,cp,cq,ct,cu,cv,cw,cy,cz,db,dc,dd,de,dn,dp,dq,ds,dt,dw
>Marker2782	aaxbb
CCCAATGAAATCGTTGTCATCACCACTTCATCCATCAAATATTTCAACAGCTGTCGTCGTGTGTATGACTACCCTTATACCATATGTAGACCGCTTTCCCXXXXXXXXXXGTGCTTGGAGGCTTGGTACATATTGTCACAGAGACAGATCCTCTGCATCTGTATCACAGACACCGCGGAACAAAACACCAACCCACGCGTAGCGAAAGGG	M,ac,af,ag,aj,ak,ar,av,ax,az,bb,bc,bh,bi,bj,bk,bp,bq,br,bw,by,bz,ca,cd,cf,cg,ci,cm,cn,cp,cs,ct,cv,cw,cx,cz,da,dc,dd,de,df,dg,dh,di,dj,dn,do,dr,dt
CCCAATGAAATCGTTGTCATCACCACTTCATCCATCAAATATTTCAACAGCTGTCGTCGTGTGTATGACTACCCTTATACCATATGTAGACCGCTTTCCCXXXXXXXXXXGTGCTTGGAGGCTTGGTACATATTGTCACAGAGACAGATCCTCTGCATCTGTATCACAGACACCGCGGAACAAAACACCAACCCACTCGTAGCGAAAGGG	P,aa,ab,ad,ae,ah,ai,ak,al,am,an,ao,ap,aq,as,at,au,av,aw,ax,ay,az,ba,bd,be,bf,bg,bh,bi,bj,bl,bm,bn,bo,bp,bs,bt,bu,bv,bw,bx,by,ca,cb,cc,ce,ch,cj,ck,cl,cn,co,cp,cq,cr,cu,cy,db,dc,dd,dh,dj,dk,dl,dm,dn,dp,dq,ds,du,dv,dw
>Marker2463	aaxbb
CCTAATATCGTCCGAATGTTCCATGCTTGACGCGTGCTACGATAAGAGGTGTAACACTTTTGGTCTGAAACGGTTTATGAACGACGCGGGGGCGAGGTCCXXXXXXXXXXCCCGTGGCTGTTTTATGTTTGTGTCCACACAAACATGTTTTTTGGGAGATAGGTTGATGTCTTAAGATCCTGAGGTGAGGAGCCTCAGAAAAAACGGGGG	M,aa,ab,ad,ae,af,ag,ah,ai,aj,ak,al,an,ao,ap,aq,ar,as,at,au,aw,ax,ay,bc,bd,bi,bj,bo,bq,bs,bt,bu,bv,by,bz,cb,cc,cd,ce,cf,cg,ch,cl,cm,cn,co,cp,cq,cr,cs,ct,cu,cv,cy,cz,dc,de,df,dg,dh,dj,dk,do,dp,dq,dr,dt,du,dv
CCTAATATCGTCCGAATGTTCCATGCTTGACGCGTGCTACGATAAGAGGTGTAACACTTTTGGTCTGAAACGGTTTATGAACGACGCGGGGGCGAGGTCCXXXXXXXXXXCCCGTGGCTGTTTTATGTTTGTGTCCACACAAACATGTTTTTTGGGAGATAGGTTGATGTCTTAAGATCCTAAGGTGAGGAGCCTCAGCAAAAACGGGGG	P,ac,af,am,av,ax,az,ba,bb,be,bf,bg,bh,bk,bl,bm,bn,bp,br,bs,bt,bv,bw,bx,ca,cb,ci,cj,ck,cs,cv,cw,cx,cy,da,db,dd,df,di,dl,dm,dn,dq,ds,dw
>Marker1853	aaxbb
CCTCTCTTCTTTCTGCCCCCTTTACATTTTAGTTGTATTCTTCCTTGCGCGAGCGTGGCGGACGGCGTGAGCCGCCCGCAGAGCGGAGCCCTTGTAACATXXXXXXXXXXCAGATCTCCCGGTAGCATTGACAGGTGACTGTCTTCTCCGGGTCGTCCCTGTAAACGGTCTGCGCCGCCTTCAGACGGTGGTTTCCGTCCAAGACGAAGG	P,aa,ab,ad,ae,af,ah,ai,aj,ak,al,aq,ar,as,at,ax,bb,bc,bd,be,bg,bh,bi,bl,bn,bp,bq,bu,bv,bw,bx,by,bz,ca,cb,cf,cq,cv,cw,cx,cz,dc,de,df,dg,dh,dl,dn,dp,dq,dr,ds,dt
CCTCTCTTCTTTCTGCCCCCTTCACATTTTAGTTGTATTCTTCCTTGCGCGAGCGTGGCGGACGGCGTGAGCCGCCCGCAGAGCGGAGCCCTTGTAACATXXXXXXXXXXATTTCCCGGTAGCATTGACAGGAGGTGACTGTCTTCTCCGGGTCGTCCCTGTAAACGGTCTGCGCCGCCTTCAGACGGTGGTTTCCGTCCAAGACGAAGG	M,ac,ag,ah,am,an,ao,ap,as,au,av,aw,ax,ay,az,ba,bf,bj,bk,bm,bo,br,bs,bt,bu,bv,bx,by,cc,cd,ce,cf,cg,ch,ci,cj,ck,cl,cm,cn,co,cp,cr,cs,ct,cu,cv,cw,cy,da,db,dd,de,df,di,dj,dk,dl,dm,do,dq,du,dv,dw
>Marker9526	aaxbb
CCTGTTTTGTTAGGGCTGGGCGAGACATAGATACTAATAGCGGTATGAAATCGAAGCTTCAAAGGTGTGAAAACCCTTCATGTATTACTAAGTCGATTCTXXXXXXXXXXTTGCCGATTGTGTCGAACCCACTGCGTACATCAGCGATAATCACAGGCTAATCTTGAATAGGCTTTGGCGTGGGAGTGTTCACATATACCACAAAAGAGG	P,ab,ac,af,ag,ah,al,an,ao,aq,ar,as,at,au,av,ay,ba,bb,bf,bh,bk,bl,bm,bp,br,bs,bt,bu,bw,by,bz,ca,cd,cf,ch,ci,ck,cl,co,cr,cs,cv,cx,da,df,dg,dh,di,dj,dk,dl,dm,do,dr,du,dv
CCTGTTTTGTTAGGGCTGGGCGAGACATAGATACTAATAGCGGTATGAAATCGAAGCTTCAAAGGTGTGAAAACTCTTCATGTATTACCAAGTCGATTCTXXXXXXXXXXTTGCCGATTGTGTCGAACCCACTGCGTACATCAGCGATAATCACAGGCTAATCTTGAATAGGCTTTGGCGTGGGAGTGTTCACATATACCACAAAAGAGG	M,aa,ac,ad,ae,ai,aj,ak,am,an,ap,as,av,aw,ax,az,bc,bd,be,bg,bi,bj,bn,bo,bq,bt,bu,bv,bx,ca,cb,cc,ce,cg,cj,cm,cn,cp,cq,ct,cu,cv,cw,cy,cz,db,dc,dd,de,dn,dp,dq,ds,dt,dw
>Marker4509	aaxbb
CCATTCGTTTTGCGGCGCTGTGTCGTTCGGCGCTGTGCATTCTTTTGACCATACAACAGCAGTAGTACCACGTATGATACAGGTACCATATACCATCATGXXXXXXXXXXTACCGTTCAGAACGCGACATTAGCAAGCACACAACACAGCGCAGGGCAATTAGCTCTGCACAAGCACCTCAACTATCAATTCGCACCAAATAATGACGGG	P,ac,ad,ae,ag,ah,ai,ak,al,am,ao,ap,aq,as,at,aw,ax,az,ba,bb,bc,bd,be,bf,bh,bi,bj,bm,bo,bp,bq,br,bs,bt,bu,ca,cc,cd,cg,ch,ci,ck,cn,co,cr,cs,ct,cu,cw,cx,cy,cz,da,db,dc,de,dh,dm,dq,dr,ds,dt,du,dv
CCATTCGTTTTGCGGCGCTGTGTCGTTCGGCGCTGTGCATTCTTTTGACCATACAACAGCAGTAGTACCACGTATGATACAGGTACCATATACCATCATGXXXXXXXXXXTACCGTTCAGAACGCGACATCAGCAAGCACACAACACAGCGCAGGGCAATTAGCTCTGCACAAGCACCTCAACTATCAATTCGCACCAAATAATGACGGG	M,aa,ab,af,aj,an,ar,as,au,av,aw,ax,ay,bg,bi,bk,bl,bm,bn,bs,bt,bv,bw,bx,by,bz,cb,cc,ce,cf,cj,cl,cm,cp,cq,cu,cv,dd,df,dg,dh,di,dj,dk,dl,dn,do,dp,dq,dw
>Marker1862	aaxbb
CCTCTTCCTTGTGATCCTTTTTCCCACGGCACAGGATGGAGCATTCCCTTTGCCCTCGCGTGAACGCAACGAGTCACCACTAAACCTACCGCCCGCCCCCXXXXXXXXXXGCGAATGTGCATCCGGGTCGAACCCGGGGACGAACGGGAGGGGGTAGCCCCTCGCCCCCGCTTCGTGTCTTTGACGGCGTTGTCGTCGAGAGTTTGTGGG	P,aa,ac,ae,af,ah,al,ao,ap,as,av,aw,ax,az,ba,bb,bc,bd,bf,bh,bi,bk,bl,bm,bo,bq,br,bs,bt,bw,bx,by,bz,ca,cc,cd,ce,cf,cg,ci,cj,ck,cm,cn,cr,cs,ct,cw,da,db,dc,de,df,dh,di,dj,dk,dl,dn,dp,dq,ds,du,dv,dw
CCTCTTCCTTGTGATCCTTTTTCCCACGGCACAGGATGGAGCATTCCCTTTGCCCTCGCGTGAACGCAACGAGTCACCACTAAACCTACCGCCCGCCCCCXXXXXXXXXXGCGAATGTGCATCCGGGTCGAACCCGGGGACGAACGGGAGGGGGTAGCCCCTTGCCCCCGCTTCGTGTCTTTGACGGCGTTGTCGTCGAGAGTTTGTGGG	M,aa,ab,ad,af,ag,ah,ai,aj,ak,al,am,an,aq,ar,as,at,au,av,ay,az,bc,be,bg,bh,bj,bn,bo,bp,bq,bt,bu,bv,bx,bz,cb,cc,ce,cf,cg,ch,cj,cl,cm,co,cp,cq,cs,cu,cv,cw,cx,cy,cz,da,dd,dg,di,dm,do,dr,dt,du,dv,dw
>Marker3477	aaxbb
CCTGTTGTGCAACGCGGCATTCCTGAGGGTGTACCGAAATTGGAAGCGTTTGGTCAGGCACGACAGGAACATGTGGCAAACCGAGGTATGATACGAGTTTXXXXXXXXXXTCCATCTTAACTTGTACAAGGGCTCCGCTCCGCGGCGGCTTACGCTCGCGCATGGAAGAATGCAACTAAAACATGTTAAGGGGGCATTAGAAATATGAGG	M,aa,ab,ac,ae,ah,ai,aj,ak,al,am,ap,au,aw,ay,ba,bb,bd,bg,bi,bj,bk,bo,bq,br,bs,bv,bw,cc,cd,ce,cg,cj,ck,cm,cn,co,cp,cw,cy,dd,de,df,di,dk,dl,dn,do,dp,dr,ds,du,dv,dw
CCTGTTGTGCAACGCGGCATTCCTGAGGGTGTACCGAAATTGGAAGCGTTTGGTCAGGCACGACAGGAACATGTGGCAAACCGAGGTATGATACGAGTTTXXXXXXXXXXCCATCTTAACTTGTACAAGGGCTCCGCTCCGCGGGCGGCTTACGCTCGCGCATGGAAGAATGCAACTAAAACATGTTAAGGGGGCATTAGAAATATGAGG	P,ad,af,ag,ah,an,ao,aq,ar,as,at,av,ax,az,bc,be,bf,bh,bl,bm,bn,bp,bq,br,bt,bu,bx,by,bz,ca,cb,cc,cd,ce,cf,ch,ci,cj,cl,cq,cr,cs,ct,cu,cv,cx,cy,cz,da,db,dc,dd,dg,dh,dj,dm,dq,ds,dt,dw
>Marker1188	aaxbb
CCTGCTGTTTTTCAATCCTTGCGTTACATGAGGAACCCCAGAAAATATTTTCTCGCCACCAGTCACCTCAATGACCACATGGTATACGTGCGATTTTTTTXXXXXXXXXXACCAATCCCGATCCCCGATTGCCCTGCTACCCCGATCGAAACACGCCTCGCTTTCGTTTGCACTACCAACCCACCTTTTTCGCGCGCGCCAATAAATAGG	M,af,ag,ah,aj,ak,al,am,aq,at,av,aw,ax,ay,bh,bi,bj,bk,bl,br,bs,bt,bu,bv,bw,bx,ca,cc,cf,cg,ch,cj,cn,co,ct,cv,cw,cx,db,dc,de,df,dj,dk,dl,dp,dq,dv,dw
CCTGCTGTTTTTCAATCCTTGCGTTACATGAGGAAGCCCAGAAAATATTTTCTCGCCACCAGTCACCTCGATGACCACATGGTATACGTGCGATTTTTTTXXXXXXXXXXACCAATCCCGATCCCCGATTGCCCTGCTACCCCGATCGAAACACGCCTCGCTTTCGTTTGCACTACCAACCCACCTTTTTCGCGCGCGCCAATAAATAGG	P,aa,ab,ac,ad,ae,ai,an,ao,ap,ar,as,au,aw,az,ba,bb,bc,bd,be,bf,bg,bm,bn,bo,bp,bq,by,bz,ca,cb,cd,ce,cg,ch,ci,cj,ck,cl,cm,co,cp,cq,cr,cs,ct,cu,cy,cz,da,dc,dd,dg,dh,di,dj,dm,dn,do,dp,dr,ds,dt,du,dw
>Marker3882	aaxbb
CCTCTTCTTTCCGCCCCCATCATATTTAATCGAAATCTCCCTTGCGCGAGCGTAGCGGGGCGGCGTCAGTCGCCCGTGAAGCGGAGCCCTTGTATTAATAXXXXXXXXXXTTCTCGATTAAGGTGAAAGTGGGTGTAGACATAACGGAGGACACAAGGAGGAGGTTGACATCAGTTCTATTGCCCAATTTGTCGATGTCACTAGATATGG	P,aa,ac,ag,ah,ai,ak,ao,ap,aq,as,at,au,av,aw,ax,ay,be,bf,bh,bl,bo,bq,br,bt,bw,bx,by,bz,ca,cb,cd,ce,cf,ck,cm,cx,cy,cz,da,db,dc,dd,df,dg,dh,di,dk,dl,dm,dq,dr,ds,dt,du,dw
CCTCTTCTTTCCGCCCCCATCATATTTAATCGAAATCTCCCTTGCGCGAGCGTAGCGGGGCGGCGTCAGTCGCCCGTGAAGCGGAGCCCTTGTATTAATAXXXXXXXXXXTTCTCGATTAAGGTGAAAGTGGGTGTAGACACAACGGAGGACACAAGGAGGAGGTTGACAACAGTTTTATTGCCCAATTCGTCGATGTCACTAGATATGG	M,aa,ab,ad,ae,af,aj,al,am,an,ar,as,au,az,ba,bb,bc,bd,bg,bi,bj,bk,bm,bn,bp,bs,bt,bu,bv,cc,cg,ch,ci,cj,cl,cn,co,cp,cq,cr,cs,ct,cu,cv,cw,de,dg,dj,dn,do,dp,dv,dw
>Marker2804	aaxbb
CCTCTCATTCGAAAGCACCCCACAAGACGCTCAGCTTGAGATTTCCGGAAAATCATATGCTCCCTTCACGAAGGTATACCTCCCCAGCCCCCCGGGCAACXXXXXXXXXXAAGTGCATTTTCCCATTTTTCTGAATAACTCCGGGAGCGGTTATGCTGGCGTTACCTCGTAGTGTGGAACGCACTCTTATCTCAAGAAATCTAGACTGGG	P,aa,ab,ac,ae,ag,ah,ai,aj,am,an,ao,ap,ar,as,aw,ay,az,bb,bc,bf,bg,bi,bk,bm,bn,bo,bp,bq,br,bs,bt,bv,bx,by,cb,cc,cd,ce,cf,cg,ch,cj,ck,cl,cq,cs,ct,cx,cy,cz,da,dc,de,dg,dh,di,dj,dk,dm,dq,ds,dt,dv,dw
CCTCTCATACGAAAGCACCCCACAAGACGCTCAGCTTGAGATTTCCGGAAAATCATATGCTCCCTTCACGAAGGTATACCTCCCCAGCCCCCCGGGCAACXXXXXXXXXXAAGTGCATTTTCCCATTTTTCTAATTAACTCCGGGAGCGGTTATGCTGGCGTTACCTCGTAGTGTGGAACGCACTCTTATCTCAAGAAATCTAGACTGGG	M,aa,ad,af,ah,ak,al,aq,as,at,au,av,aw,ax,ba,bd,be,bh,bj,bl,bt,bu,bw,bz,ca,cd,ci,cj,cm,cn,co,cp,cr,cu,cv,cw,db,dd,df,dh,dl,dn,do,dp,dq,dr,du,dw
>Marker3042	aaxbb
CCTAAGTTTTCCCGGCGCGTGCACTGCCAAACCCAGCCCTTTCATGATAAATAGCCGTACAAGAAACTCAACCTAAAACTTCCGTGAGACTGCTCGTACGXXXXXXXXXXTAGCCAAGAGTGTGGAACGCACCCCTTCTGACATGCGACATTTAGACTGGACCAGTCTCCCGATTTCTTGTAAGTTACCAAGTATGATTCAGACGAGGGG	P,aa,ad,ag,ak,al,an,ao,ap,aq,as,at,au,av,aw,ay,az,ba,bb,bc,bf,bg,bh,bl,bt,bu,bv,bw,bz,ca,cd,ce,cf,ci,cj,cn,cp,cs,ct,cu,cv,cy,cz,db,dc,dd,df,dh,dj,dk,dm,do,dt,du,dv,dw
CCTAAGTTTTCCCGGCGCGTGCACTGCCAAACCCAGCCCTTTCATGATAAATAGCCGTACAAGAAACTCAACCTAAAACTTCCGTGAGACTGCTCGTACAXXXXXXXXXXTAGCCAAGAGTGTGGAACGCACCCCTTCTGACATGCGACATTTAGACTGGACCAGTCTCCCGATTTCTTGTAAGTTACCAAGTATGATTCAGACGGAGGG	M,ab,ac,ae,af,ah,ai,aj,am,an,ar,ax,bd,be,bi,bj,bk,bm,bn,bo,bp,bq,br,bs,bu,bw,bx,by,bz,cb,cc,cg,ch,ck,cl,cm,co,cq,cr,cw,cx,cy,da,dd,de,dg,di,dl,dn,dp,dq,dr,ds
>Marker6618	aaxbb
CCAAACGTTTTTTTCTGACATTCTGATTGGTTGAGCTCCTCAAGCATGAAACTATCGGTTGGCATGGCAATTTCACCAGTACATTCGTTTAAGGACTATTXXXXXXXXXXTTTGGATCCCAAGAAAAATTCTTAGAATATTCTGTACCTCTTCCGTGGGATGAGTCATGATTGGGGTTTTCGCGTGGAACCATCTGCGGCAAAATTTGGG	M,ac,af,ag,aj,ak,ar,av,az,bb,bc,bd,bh,bj,bk,bp,bq,br,bz,cd,cf,cg,ci,cj,cm,cn,cp,cs,ct,cv,cw,cx,cz,da,dc,dd,de,df,dg,di,dj,dl,dn,do,dr,dt
CCAAAAGTTTTTTTCTGACATTCTGATTGGTTGAGCTCCTCAAGCATGAAACTATCGGTTGGCATGGCAATTTCACCAGTACATTCGTTTGAGGACTATTXXXXXXXXXXTTTGGATCCCAAGAAAAATTCTTAGAATATTCTGTACCTCTTCCGTGGGATGAGTCATGATTGGGGTTTTCGCGTGGAACCATCTGCGGCAAAATTTGGG	P,aa,ab,ad,ae,ah,ai,al,am,an,ao,ap,aq,as,at,au,av,aw,ax,ay,ba,bd,be,bf,bg,bi,bj,bl,bm,bn,bo,bq,bs,bt,bu,bv,bw,bx,by,ca,cb,cc,ce,cf,ch,cj,ck,cl,co,cq,cr,cu,cy,da,db,dh,dk,dl,dm,dp,dq,ds,du,dv,dw
>Marker2317	aaxbb
CCAAAGCTTTACGTACACCGCGTGCGTGAGCACAGCATCACCCTAAAGCTCGCGGAACGCGGGAGTATTGTTGTCGCTTCCTCCATCCCGCTCGTACGCTXXXXXXXXXXAAGCCCCGCCTTTGTCGATGGTTATCAACACCATGGAGCTGTCCGACAAGCAGGCTCCGGCAGCCGTGGTGCTGAGCACGTCCATCAAGGCAAAGAAGGG	P,ab,ac,ae,ag,ah,ai,ak,am,ao,ap,aq,ar,at,au,av,aw,bi,bl,bm,bn,bp,bq,br,bs,bu,bv,bx,by,bz,cb,cc,ce,cg,ci,cj,ck,cl,cm,cn,cq,cr,cs,cu,cx,db,dd,de,dg,dh,di,dj,dk,dn,dp,ds,dv
CCAAAGCTTTACGTACACCGCGTGCGTGAGCACAGGATCACCCTAAAGCTCGCGGAACGCGGGAGTATTGTTGTCGCTTCCTCCATCCCGCTCGTACGCTXXXXXXXXXXAAGCCCCGCCTTTGTCGATGGTTATCAACACCATGGAGCTGTCCGACAAGCAGGCTCCGGCAGCCGTGGTGCTGAGCACGTCCATCAAGGCAAAGAAGGG	M,aa,ad,af,ah,aj,al,an,as,ax,ay,az,ba,bb,bc,bd,be,bf,bg,bh,bj,bk,bo,bt,bw,ca,cd,cf,ch,co,cp,ct,cv,cw,cy,cz,da,dc,df,dl,dm,do,dq,dr,dt,du,dw
>Marker2163	aaxbb
CCTTTGTTTTCGAACTCGCGCGTACGTATGTCTGCTTAACCGACACACATTTACGTTTTGCATTTGTTTTGTGACGGTTGCCGATTCCCGAATTGTTGCTXXXXXXXXXXGCGGCACCGTTTTGGGCGCACGTACTTTGTTTGCTTCCTATCATACACGGCTGTCGTCGCTGGGGAGCAAGCACACGGGGGAGGTCATCCATAATCATGG	M,ae,af,ag,ai,ak,al,an,ap,ar,av,aw,ax,ay,bb,bc,bd,be,bf,bg,bi,bk,bm,bo,bq,bt,bv,bw,bz,ca,cb,ce,cf,ci,cj,ck,cl,cn,cq,cr,cs,ct,cu,cv,cw,cx,cz,da,db,dd,de,di,do,dq,dr,ds,dt,dw
CCTTTGTTTTCGAACTCGCGCGTACGTATGTCTGCTTAACCGACACACATTTACGTTTTGCATTTGTTTTGTGACGGTTCCCGATTCTCGAATTGTTGCTXXXXXXXXXXGCGGCACCGTTTTGGGCGCACGTACTTTGTTTGCTTCCTATCATACACGGCTGTCGTCGCTGGGGAGCAAGCACACGGGGGAGGTCATCCATAATCATGG	P,aa,ab,ac,ad,ah,aj,am,ao,aq,as,at,au,az,ba,bh,bj,bl,bn,bp,bq,br,bs,bu,bx,by,cb,cc,cd,ce,cg,ch,cj,ck,cm,co,cp,cs,cy,cz,dc,df,dg,dh,dj,dk,dl,dm,dn,dp,dq,du,dv,dw
>Marker5274	aaxbb
CCTCTTTCCGCCCCCTTCACATTTACCTGTGTTCTTACTTGCGCGAGCGTAGCGGGCGGTGTCAGCTGCCCGTGGAGCGGAGCCCTTGTACGAGTGTACCXXXXXXXXXXAGGAAAAATGCGAAAATACAACATCAAAAATATGTGAAGCTGACAGATGTTCACGATTGATTGCAGGTGCAAACTGGCAACTTTGACATTGCCAAAAGGG	M,aa,ac,ad,ae,ah,ai,aj,ak,al,am,ap,as,av,aw,ax,az,bc,bd,be,bg,bi,bj,bn,bo,bq,bt,bv,bw,bx,bz,ca,cb,cc,cd,ce,cg,cj,cm,cn,cp,cq,ct,cu,cv,cw,cy,cz,db,dc,dd,de,dn,dp,dq,ds,dt,dw
CCTCTTTCCGCCCCCTTCACATTTACCTGTGTTCTTACTTGCGCGAGCGTAGCGGGCGGTGTCAGCTGCCCGTGGAGCGGAGCCCTTGTACGAGTGTACCXXXXXXXXXXAGGAAAAATGTGAAAATACAACATCAAAAATATGTGAAGCTGACAGACGTTCACGATTGATGGCAGGTGCAAACTGGCAACTTTGACATTGCCAAAAGGG	P,ab,af,ag,ah,al,an,ao,aq,ar,as,at,au,ay,ba,bb,bf,bh,bj,bk,bl,bm,bp,bq,br,bs,bt,bu,bw,bx,by,bz,cd,cf,ch,ci,ck,cl,co,cr,cs,cx,da,df,dg,dh,di,dj,dk,dl,dm,do,dr,du,dv
>Marker1773	aaxbb
CCTATCGATCGATGACGTCGGGGTGTCGAGCCGAGGGACACCGTATTGCAGGAGGTACGACCGCGGTGGAGCTGGTTTTGAAATCGGCGACTTCGTTAAAXXXXXXXXXXTCGTGCGCACGCGACGACGGACCGGGAACGTTCGGCGAAACAGGACGCACTCAACGGTACGACGAGGCACTGCTATTCTCAACCTGGATAAGAAGAAGGG	P,aa,ac,ae,ah,aj,ao,ap,as,aw,ax,az,ba,bb,bd,bf,bh,bl,bm,br,bs,bt,bu,bw,bx,by,bz,cc,cd,ce,ci,cj,ck,cm,cn,cr,cs,ct,cv,cw,cy,da,db,dc,de,df,dg,dh,dj,dk,dl,dm,dn,do,dq,ds,dt,dw
CCTATCGATCGATGACGTCGGGGTGTCGAGCCGAGGGACACCGTATTGCAGGAGGTACGACCGCGGGAGCTGGTTTTGAAATCGGCGACTTCGTTAAAGAXXXXXXXXXXTCGTGCGCACGCGACGACGGACCGGGAACGTTCGGCGAAACAGGACGCACTCAACGGTACGACGAGGCACTGCTATTCTCAACCTGGATAAGAAGAAGGG	M,ab,ad,af,ag,ai,ak,al,am,an,aq,ar,as,at,au,av,ay,bc,be,bg,bi,bj,bk,bn,bo,bp,bq,bv,bw,bz,ca,cb,cf,cg,ch,cl,co,cp,cq,cu,cv,cw,cx,cy,cz,dd,di,dm,dp,dr,du,dv,dw
>Marker3762	aaxbb
CCCCTGATTTGGTGCAACTAGCGATTTGAAAATGCCAAGAGCTGATTAATCGGAGCTGATTGCCCTGTGCTGTGCTGCGTGTTTGCCGGCGACGTTACGTXXXXXXXXXXGCCCTCGTCCCTCATGCTTGAACGCTAGTACCCTTGGCGAGTTGATCGCCTCGCACAGCACAATCTAGCGCCAGTAAAGACGCTCAAGTCGAGGACGAGG	M,ab,ac,ad,af,ai,ak,al,an,aq,ar,at,av,aw,ay,bc,be,bg,bi,bk,bm,bn,bo,bp,bq,br,bt,bw,ca,cb,cc,ce,cf,cg,ch,ci,ck,cl,co,cp,cq,cr,cs,cw,cx,cy,cz,da,dd,de,dg,di,dp,dr,ds,dt,du
CCCCTGATTTGGTGCAACTAGCGATTTGAAAATGCCAAGAGCTGATTAATCGGAGCTGATTGCCCTGTGCTGTGCTGCGTGTTTGCCGGCGACGTTACGTXXXXXXXXXXGCCCTCGTCCCTCATGCTTGAACGCTAGTACCCTTGGAGAGTTGATCGCCTCGCACAGCACAATCTAGCGCCAGTAAAGACGCTCAAGTCGAGGACGAGG	P,aa,ac,ae,ag,ah,aj,am,ao,ap,aq,as,au,av,ax,az,ba,bb,bd,be,bf,bh,bj,bl,bp,bs,bt,bu,bv,bw,bx,by,bz,ca,cd,ce,cj,ck,cm,cn,cr,ct,cu,cv,db,dc,df,dg,dh,dj,dk,dl,dm,dn,do,dq,dt,dv,dw
>Marker6787	aaxbb
CCTTGTGTGACCAAAGCTACGGTAGGGGGGTCACTTTGGAGACTCTTCTTGCATATTGTAAGGTTACAGGTGGGGACACAGAGTGCTCCCTGCAGGTCTGXXXXXXXXXXGCATGCGCCTCCGATCTATTTCCTAACTTTCCCGAATATAAAACGCCAACATTATCATACGAAACCTATCCAAATGATCTCAAATTCGGAAAATTACAGG	P,aa,ac,ae,ag,ah,aj,am,ao,ap,as,au,ax,ay,az,ba,bb,bd,bf,bh,bj,bl,bp,bs,bt,bu,bv,bw,bx,by,bz,cd,ce,cj,ck,cm,cn,cr,ct,cu,cv,da,db,dc,df,dg,dh,di,dj,dk,dl,dm,dn,do,dq,dt,dv,dw
CCTTGTGTGACCAAAGCTACGGTAGGGGGGTCACTTTGGAGACTCTTCTTGCATATTGTAAGGTTACAGGTGGGGACACAGAGTGCTCCCTGCAGGTCTGXXXXXXXXXXGCATGCGCCTCCGATCTATTTCCTAACTTTTCCGAATACAAAACGCCAACATTATCATACGAAACCTATCCAAATGATCTCAAATTCGGATAATTACAGG	M,ab,ad,af,ai,ak,al,an,aq,ar,at,av,aw,ay,bc,be,bg,bi,bk,bm,bn,bo,bq,br,bt,bw,bz,ca,cb,cc,cf,cg,ch,ci,cl,cm,co,cp,cq,cs,cw,cx,cy,cz,dd,de,di,dp,dr,ds,du
>Marker3369	aaxbb
CCCACATTTTTTTTGTTGAGGGGGCTCCGCTGGGCAAAAAACGCCTTTGTTTGTTTGCCTGAAACATGCCACCTATATCGTAGAACGCCTGAGACTCATCXXXXXXXXXXTGTTCACGCGACCAGACCAACAAGTATATGCGTCAGTCCTAAAACAAAACAGTACTCTTGAAAAAGCATCAGAAACTGACCGGTAGTTCCTCGCATATGG	P,aa,ac,ae,ag,ah,aj,ao,ap,as,aw,ax,az,ba,bb,bd,bf,bh,bl,bp,br,bs,bt,bu,bv,bx,by,bz,cc,cd,ce,cj,ck,cm,cn,cr,cs,ct,cu,cv,da,db,dc,de,df,dg,dh,di,dj,dk,dl,dn,do,dq,ds,dt,du,dw
CCCACGTTTTTTTTGTTGAGGGGGCTCCGCTGGGCAAAAAACGCCTTTGTTTGTTTGCCTGAAACATGCCACCCATATCGTAGAACGCCTGAGACTCGTCXXXXXXXXXXTGTTCACGCGACCAGACCAACAAGTATATGCGTCAGTCCTAAAACAAAACAGTACTCTTGAAAAAGCATCAGAAACTGACCGGTAGTTTCTCGCATATGG	M,ab,ad,af,ag,ai,ak,al,am,an,aq,ar,as,at,au,av,ay,bc,be,bg,bi,bj,bk,bm,bn,bo,bp,bq,bt,bw,ca,cb,cf,cg,ch,ci,cl,co,cp,cq,cw,cx,cy,cz,dd,di,dm,dp,dr,du,dv,dw
>Marker3200	aaxbb
CCTATTTCCGACGATTTGGGGTAAGGAGCCCCGTCATTCAGAAACCATTCCAGGCGAAAAACGTGCTCCCTCTGCCCTAGCACGCGTCGGCGTGTCGTGCXXXXXXXXXXTGACGCGTATATGCAAAATGTGCATTTTTTCTTTTTGCATGCTGTTCTCTGGCGATCGGGGGGGGATTCTTGCGCTTTCGGCTGCAGGGCAAACAAGGGG	P,aa,ab,ac,ad,ae,af,ag,ai,aj,ak,al,am,an,ao,ap,aq,ar,as,at,av,ax,ay,ba,bc,bf,bh,bi,bk,bl,bm,bn,bo,bq,bs,bv,bx,ca,cc,cd,ce,cf,cg,ch,cj,ck,cl,cm,cn,co,cq,cs,ct,cv,cw,cx,cy,cz,da,db,dc,df,dh,di,dj,dk,dn,dp,ds,dt,du
CCTATTTCCGACGATTTGGGGTAAGGAGCCCCGTCATTCAGAAACCATTCCAGGCGAAAAACGTGCTCCCTCTGTCCTAGCACGCGTCGGCGTGTCGTGCXXXXXXXXXXTGACGCGTATATGCAAAATGTGCATTTTTTCTTTTTGCATGCTGTTCTCTGGCGATCGGGGGGGGATTCTTGCGCTTTCGGCTGCAGGGCAAACAAGGGG	M,ah,an,au,av,aw,ay,az,bb,bd,be,bg,bj,bp,bq,br,bt,bu,bw,bx,by,bz,cb,ci,ck,cp,cr,cu,cw,da,db,dd,de,df,dg,dl,dm,do,dq,dr,ds,dv,dw
>Marker3768	aaxbb
CCCTCATTCTTGAACGCCTATCCAGTACCGCTGAAGCATCATCCGCGTTTTTGCAGTGTTAGACGACACATGCGACGGCATGAGTGCATCCTTTGCCCTCXXXXXXXXXXCAAAAAAATGATTTTAGAGAAAACTAAAACTGCCAAAACCTGATGAAAAATCCTGTGGCTCAGGTACACAACGAAAATCGTGACAGAAAATAAGAAATGG	P,aa,ab,ad,ae,af,ai,aj,ak,al,ap,aq,ar,at,ay,az,bb,bc,bd,be,bg,bh,bi,bk,bl,bn,bp,bq,bt,bu,bv,by,bz,ca,cb,cc,cf,cp,cq,cw,cx,cz,dc,de,df,dg,dh,dl,dn,dp,dr,ds,dt
CCCTCATTCTTGAACGCCTATCCAGTACCGCTGAAGCATCATCCGCGTTTTTGCAGTGTTAGACGACACATGCGACGGCATGAGTGCATCCTTTGCCCTCXXXXXXXXXXCAAAAAAATGATTTTAGAGAAAACTAAAACTGCCAAAACCTGATGAAAAATCCCGTGGCTCAGGTACACAACGAAAATCGTGACAGAAAATAAGAAATGG	M,ac,ag,ah,al,am,an,ao,as,au,av,aw,ax,az,ba,bf,bj,bk,bm,bo,br,bs,bt,bu,bw,bx,bz,cb,cc,cd,ce,cf,cg,ch,ci,cj,ck,cl,cm,cn,co,cp,cr,cs,ct,cu,cv,cy,cz,da,db,dd,di,dj,dk,dm,do,dq,du,dv,dw
>Marker4526	aaxbb
CCCTTAACGCTTCTGGTTTCACGGTTAGGTTGATATCGGGCGTTGTGGAGACACGGTCGAGGATCGTTAATGACGACGTCGGTGACCGATTGGAGGTTATXXXXXXXXXXGGTGAGAACCTATACTTGAATGTGCTCAAGCATCTGCCAGTGCACGACATCGAGTAGTTCCTCGTCGTTTTAAGGACCATGGGTGTGTGCTGGGATGGGG	M,ab,ad,af,ah,ai,ak,al,an,aq,ar,at,au,av,aw,ay,bc,be,bg,bi,bk,bm,bn,bo,bq,br,bt,bw,ca,cb,cc,cf,cg,ch,ci,cl,co,cp,cq,cs,cw,cx,cy,cz,dd,de,di,dp,dr,ds,du
CCCTTAACGCTTCTGGTTTCACGGTTAGGTTGATATCGGGCGTTGTGGAGACACGGTCGAGGATCGTTAATGACGACGTCGGTGACCGATTGGAGGTTATXXXXXXXXXXGGTGAGAACCTATACTTGAATGTGCTGAAGCATCTGCCAGTGTACGACATCGAGTAGTTCCTAGTGGTTTTAAGGACCATGGGTGTGTGCTGGGATGGGG	P,aa,ab,ac,ae,ag,ah,aj,am,ao,ap,aq,as,au,ax,ay,az,ba,bb,bc,bd,bf,bh,bj,bl,bp,bs,bt,bu,bv,bx,by,bz,cd,ce,cj,ck,cm,cn,cp,cr,ct,cu,cv,da,db,dc,df,dg,dh,dj,dk,dl,dm,dn,do,dq,dt,dv,dw
>Marker8007	aaxbb
CCTTTTCTATGGGGACTACCTGAGAGGCAGACTGTTTTTGTTTGCAAGCCCTAGAACAGCGCCAAACATGTCCATCAGCTGGTTAATCACAAAAAATGTGXXXXXXXXXXCCAGCAGCACCCAAAATGCGTACGAAGTCAAAATATTGAACTTTCTATTCATATCATACGCCAGCGTGAGAAACGATTTTTTTGGTGCACCAGGAGTAGG	M,ab,ac,ad,af,ag,am,ao,ap,aq,ar,as,at,ay,az,bb,bc,bf,bg,bh,bi,bj,bk,bm,bp,bq,br,bs,bt,bu,bv,by,bz,ca,cc,cg,ch,ci,cj,cl,cp,cq,cs,cu,cv,cw,cx,db,dc,dd,dh,dk,dl,dm,dn,do,dp,dq,dt,du,dw
CCTTTTCTATGGGGACTACCTGAGAGGCAGACTGTTTTTGTTTGCAAGCCCTAGAACAGCGCCAAACATGTCCATCAGCTGGTTAATCACAAAAAATGTGXXXXXXXXXXCCAGCAGCACCCAAAATGCGTACGAAGTTAAAATATTGAACTTTCTATTCATATCATACGCCAGCGTGAGAAACGATTTTTTTGGTGCACCAGGAGTAGG	P,aa,ae,ah,ai,aj,ak,al,an,aq,as,au,av,aw,ax,az,ba,bd,be,bk,bl,bn,bo,bt,bw,bx,by,ca,cb,cd,ce,cf,ck,cm,cn,co,cr,ct,cy,cz,da,de,df,dg,dh,di,dj,do,dp,dq,dr,ds,dv,dw
>Marker6009	aaxbb
CCTTCGATTTCGAGCTTTGGGTGCTCCCTATAGAAAGTATGGAAACACGCGCACAATCACCATGCCATCTACAACAGCACGTTGCTTGCAGAGTAACTGTXXXXXXXXXXTACCCCCTTCAGTACGCTTGCTTGCAGAATGTGATGATGTTGCCTTACTGCGCCCGAAGTTGAATGTTACGCGCTTCGTGCAGGGGTAATGTGAGTAAGG	P,ac,ad,ah,aj,al,am,an,as,at,au,av,aw,ax,ay,az,ba,bd,bf,bh,bi,bm,bo,bt,bw,bz,ca,cb,cc,ce,cf,ch,ck,cl,cm,cp,cr,cs,ct,cu,cv,cw,cy,cz,da,db,dc,dd,dg,di,dj,dk,dl,dm,dn,do,dq,dr,ds,dw
CCTTCGATTTCGAGCTTTGGGTGCTCCCTATAGAAAGTATGGAAACACGCGCACAATCACCATGCCATCTACAACAGCACGTTGCTTGCAGAGTAACTGTXXXXXXXXXXTACCCCCTTCAGTATGCTTGCTTGCAGAATGTGATGATGTTGCCTTACTGCGCCCGAAGTTGAATGTCACGCGCTTCGTGCAGGGGTAATGTGAGTAAGG	M,aa,ab,ac,ae,af,ag,ai,ak,ao,ap,aq,ar,as,av,az,bb,bc,be,bg,bj,bk,bl,bn,bp,bq,br,bs,bt,bu,bv,bx,by,cc,cd,cg,ch,ci,cj,cn,co,cq,cx,de,df,dh,di,dp,dq,dt,du,dv,dw
>Marker3654	aaxbb
CCTATCTCTCAAAAACGGCGTGGACATTTGGACTTTTGTGCGTAAAAACGAGTAAGATGCGTTATTTCTTTGAAATGACTTTGTTTTAGTGGAGGATCCGXXXXXXXXXXCTTGGAGTACGTCCAACCGGATCGTGCAAAGTGCGGCGCAATTTTATTTTTCGCCCAAGCTTGGAAAAAGCCTAGACATTAATTTTGAAAATAATTAAGG	P,aa,ab,ad,ag,ah,aj,ak,al,ao,ap,ar,as,at,au,av,aw,ay,az,ba,bb,bc,bd,be,bf,bh,bi,bj,bl,bn,bo,bp,bq,br,bs,bt,bv,bw,by,cc,cd,ce,cf,cq,cr,cs,ct,cw,cy,da,db,dc,dd,de,dg,dl,dm,dn,do,dp,dr,ds,dt,dv
CCTATCTCTCAAAAACGGCGTGGACATTTGGACTTTTGTGCGTAAAAATGAGTAAGATGCGTTATTTCTTTGAAATGACTTTGTTTTAGTGGAGGATCCGXXXXXXXXXXCTTGGAGTACGTCCAACCGGATCGTGCAAAGTGCGGCGCAATTTTATTTTTCGCCCAAGCTTGGAAAAAGCCTAGACATTAATTTTGAAAATGATGAAGG	M,ac,ad,ae,af,ag,ai,am,an,aq,ar,as,au,ax,az,bd,bg,bj,bk,bm,bq,bs,bt,bu,bw,bx,bz,ca,cb,cc,ce,cg,ch,ci,cj,ck,cl,cm,cn,co,cp,ct,cu,cv,cx,cz,dd,df,dh,di,dj,dk,dq,du,dw
>Marker3309	aaxbb
CCCCTCTGTCCCTGTATAGTGCCGGTTGCCCGCTATAGTGCCTGTGAAGTCGGTTGACGCAGATGGGAACAAGCAGTAGTGGCAGTATGCGTGGTAGTGCXXXXXXXXXXGAGCTGTGCACCTTTTTGGTCAGACAGGGCGTGCCGACGGCGTATTTGCACTCCGCCGTGAAGCCCATGCACCGGTTGGAGTTGCTGCGGCAATTACGGG	P,aa,ab,ac,ad,af,ag,aj,ak,al,am,ao,aq,ar,as,at,az,ba,bc,bd,bh,bk,bl,bm,bo,br,bv,bw,bx,by,bz,ca,cc,cd,ce,cg,ch,ci,cj,cl,cm,cn,cq,cs,cz,db,df,dh,dk,dm,dn,dp,dr,du,dv
CCCCTCTGTCCCTGTATAGTGCCGGTTGCCCGCTATAGTGCCTGTGAAGTCGGTTGACGCAGATGGGAACAAGCAGTAGTGGCAGTATGCGTGGTAGTGCXXXXXXXXXXGATCCGTGCGCCTTTTTGGTCAAACAGGGCGTGCCGACGGCGTATTTGCACTCCGCCGTGAAGCCCATGCACCGGTTGGAGTTGCTGCGGCAATTACAGG	M,ac,ae,ah,ai,an,ap,as,au,av,aw,ax,ay,az,bb,be,bf,bg,bi,bj,bn,bo,bp,bq,br,bs,bt,bu,bz,ca,cb,cc,cf,ck,cl,cn,co,cp,cr,ct,cu,cv,cw,cx,cy,da,dc,dd,de,df,dg,di,dj,dl,do,dq,ds,dt,dw
>Marker9388	aaxbb
CCTATAGACCTATTATCAATATTACTGTACTGTAGTAATACTCCCAGTTTTGCCATCCGGAGCTACCTTGAGTATGGCACCGAGGTTTAGCCTCTACAGTXXXXXXXXXXGGAGGGTTCCTGACTATTGCCGCAATAAAAATCGACGAAAATAGACGAAAATACCATGAAAAGTGGGAATGCTGAACCCTGTTCGCGACAAAAATGAAGG	P,ac,ad,ah,aj,al,am,an,as,at,au,aw,ay,az,ba,bd,bf,bh,bi,bm,bo,bt,bw,bz,ca,cb,cc,cd,ce,cf,ch,ck,cl,cm,cp,cr,cs,ct,cu,cv,cw,cy,cz,da,db,dc,dd,dg,dj,dk,dl,dm,dn,do,dr,ds,dv,dw
CCTATAGACCTATTATCAATACTACTGTACTGTAGTAATACTCCCAGTTTTGCCATCCGGAGCTACCTTGAGTATGGCACCGAGGTTTAGCCTCTACAGTXXXXXXXXXXGGAGGGTTCCTGACTATTGCCGCAATAAAAATCGACGAAAATAGACGAAAATACCATGAAAAGTGGGAATGCTGAACCCTGTTCGCGACAAAAATGAAGG	M,aa,ab,ae,af,ag,ai,ak,am,an,ao,ap,aq,ar,as,av,ax,az,bb,bc,be,bg,bj,bk,bl,bn,bp,bq,br,bs,bt,bu,bv,bw,bx,by,bz,cc,ce,cg,ci,cj,cn,co,cq,cx,de,df,dh,di,dp,dq,dr,ds,dt,du,dv,dw
>Marker1570	aaxbb
CCTAGACCACAGATAAAAAAAACTGTTGTTGTGTAATGTTTCCGTGCCCGGGTCAAGGCTACTGTAGAGGCTACCCCACGATCTTCACTACCCCGTCTGAXXXXXXXXXXCTCGAAAAAATACGATCTGCGCGGAAACCTGTGACTGCATGGAACAGGGTGTCACTCGCGCGAGTGACCCCGAGTGACCCCAAGCCAGAGAAAAAAAGGG	M,aa,ad,ag,ah,ai,al,am,an,as,at,au,aw,az,bc,bd,bf,bo,bq,bt,bu,bv,bz,ca,cb,cc,cd,ce,ch,ci,cj,cn,cp,cq,cr,ct,cu,cv,cx,cz,da,db,dc,dd,de,dh,dn,ds,dw
CCTAGACCACAGATAAAATAAACTGTTGTTGTGTAATGTTTCCGTGCCCGGGTCAAGGCTACTGTAGAGGCTACCCCACGATCTTCACTACCCCGTCTGAXXXXXXXXXXCGAAAAAATACGATCTGCGCGGAAACCTGTGACTGCATGGAACACAGGGTGTCACTCGCGCGAGTGACCCCGAGTGACCCCAAGCCAGAGAAAAAAAGGG	P,ab,ac,ae,af,ah,ai,aj,ak,al,an,ao,ap,aq,ar,as,av,ax,ay,ba,bb,be,bg,bh,bi,bj,bk,bl,bm,bn,bp,br,bs,bt,bw,bx,by,bz,ca,cd,cf,cg,ck,cl,cm,co,cs,ct,cw,cy,da,df,dg,di,dj,dk,dl,dm,do,dp,dq,dr,ds,dt,du,dv
>Marker1219	aaxbb
CCATATATACGGGCAATATCATTCCATCAAAGCCTGGGTCGTGACGTTACCATCATCGACTGCCACCATGCGGCAGCCTTCCACGTCCAGAAGCCTCAAAXXXXXXXXXXCAGAGACTCCTCGCTTGAGGAGAGTTCTACTCGAAAGAAAAAAACTGAGTTTGAGTAAACTGGCTGGTGCAGACCAGAATGAACAAACCCTAATGATGGG	M,aa,ab,ac,ad,ae,ag,ah,ai,aj,ak,al,am,an,ao,ap,aq,ar,as,at,au,av,aw,ay,az,bc,bd,bi,bj,bo,bq,bu,bv,by,bz,ca,cb,cc,cd,ce,cf,cg,ch,cl,cm,cn,co,cp,cq,cr,ct,cu,cw,cy,dc,dg,dh,di,dj,dk,do,dp,dr,dt,du,dv
CCATATATACGGGCAATATCATTCCATCAAAGCCTGGGTCGTGACGTTACCATCATCGACTGCCACCATGCGGCAGCCTTCCACGTCCAGAAGCCTCAAAXXXXXXXXXXCAGAGACTCCTCGCTTGAGGAGAGTTCTACTCAAAAAAAAAAAACTGAGTTTGAGTAAACTGGCTGGTGCAGACCAGAATGAACAAACCCTAATGATGGG	P,ad,af,ag,am,as,av,ax,az,ba,bb,be,bf,bg,bh,bj,bk,bl,bm,bn,bp,br,bs,bt,bw,bx,cb,ci,cj,ck,cs,cv,cx,cy,cz,da,db,dd,de,df,dl,dm,dn,dq,ds,dw
>Marker1547	aaxbb
CCTCTTTTACAGGTTGCATGTTGTCTCAACCCCAGCTGTTGTTGTGGGTCAGGTATAGCTCTAGGTGGGCGAGGTATGGAAGTGAGGACCCTCACAAAGAXXXXXXXXXXCCCCCCGGGGGGGTTTCGGCTCAGCTCGTGTTTTCCGTAGCGCAGGGGGTAACGCTGTGCGATGCGTCATGTACGTAGGGGGCGGGGGGTCGACACAAGG	M,aa,ac,ae,ah,ai,aj,ak,al,am,an,ar,as,au,aw,ay,ba,bb,bd,bg,bi,bj,bk,bo,bq,br,bs,bv,bw,ca,cc,cd,cf,cg,cj,ck,cm,cn,co,cp,ct,cy,dd,de,df,dg,di,dk,dn,do,dp,dr,ds,du,dv,dw
CCTCTTTTACAGGTTGCATGTTGTCTCAACCCCAGCTGTTGTTGTGGGTCAGGTATAGCTCTAGGTGGGCGAGGTATGGAAGTGAGGACCCTCACAAAGAXXXXXXXXXXCCCCCCGGGGGGGTTTCGGCTCAGCTCGTGTTTTCCGTAGCGCAGGGGGTAACGCTGTGCGATGCGCCATGTACGTAGGGGGCGGGGGGTCGACACAAGG	P,ab,ad,af,ag,ah,an,ao,ap,aq,ar,as,at,av,ax,az,bc,be,bf,bh,bi,bl,bm,bn,bp,bs,bt,bu,bw,bx,by,bz,ca,cb,cd,ce,cf,cg,ch,ci,cj,cl,cn,cq,cr,cs,ct,cu,cv,cw,cx,cy,cz,da,db,dc,dh,dj,dl,dm,dq,ds,dt,dw
>Marker2775	aaxbb
CCTGTTCTGCGGGGAACTGGCGTATGTGACGAGATGCCTGACGTGTAAAACCGCCTCCCGGAACAGGAATGCCTTCAATGACATGGAACTCCAGATAGGGXXXXXXXXXXAAAGCCAGTCCTGGTTATTTAGGGAATAGGCGGAGAGGGCTGGGGGGTTGGGGATGATTATGTTTTTCTTTGCTATTGTGAATCGCTGTATAAATAGGGG	M,aa,ac,ad,ae,ai,aj,ak,am,ap,av,aw,ax,az,bb,bc,bd,be,bg,bi,bj,bl,bm,bn,bo,bq,bt,bv,bx,ca,cb,cc,cd,ce,cg,cj,cm,cn,cp,cq,ct,cu,cv,cw,cy,cz,db,dc,dd,de,dn,dp,dq,ds,dt,dw
CCTGTTCTGCGGGGAACTGGCGTATGTGACGAGATGCCTGACGTGTAAAACCGCCTCCCGGAACAGGAATGCCTTCAATGACATGGAACTCCAGATAGGGXXXXXXXXXXTAAAGCCAGTCCTGGTTATGTAGGGAATAGACGGAGAGGGCTGGGGGGTTGGCGTGATTATGTTTTTCTTTGCTATTGTGAATCGCTGTATAAATAGGGG	P,ab,af,ag,ah,al,an,ao,aq,ar,as,at,au,ay,az,ba,bb,bf,bh,bk,bl,bm,bp,br,bs,bt,bu,bw,by,bz,cd,cf,ch,ci,ck,cl,co,cr,cs,cx,cy,da,df,dg,dh,di,dj,dk,dl,dm,do,dr,du,dv
>Marker2682	aaxbb
CCCCTTAAATAACCCATTTCCAACTCCTAATTGTTTTTCCCACCCTAGTCAAATTCCAAGTGTTTTGTCCGGATTTAGGGAGTGCAGTGGTAAAAGGGCGXXXXXXXXXXTTGAATGCTTTAGGCGATGGGATTTTTCATCGGTTTATACCAGGTATGCTATAGCGCTTTTTTTTGGGGAGATTTTTTGTAGAGGTCCTTAACTGAGGGG	M,aa,ad,ae,af,ag,ah,aj,al,an,ao,ap,as,at,au,ay,az,bb,bc,bd,bg,bl,bm,bn,bq,bt,bv,bw,bx,by,cb,cd,cg,ck,cm,cn,co,cq,cs,ct,cu,cv,cw,cx,cy,dc,dd,de,dg,dh,di,dk,dl,dm,ds,dv
CCCCTTAAATAACCCATTTCCAACTCCTAATTGTTTTTCCCACCCTAGTCAAATTCCAAGTGTTTTGTCCGGATTTAGGGAGTGCAGTGGTAAAAGGGCGXXXXXXXXXXTTGAATGCTTTAGGCGATGGGATTTTTCATCGGTTTATACCAGGTATGCTATAGCGCTTTTTTTTTGGGAGATTTTTTGTAGAGGTCCTTAACTGAGGGG	P,ab,ac,ae,ah,ai,aj,ak,am,aq,ar,av,aw,ax,az,ba,be,bf,bh,bi,bj,bk,bo,bp,br,bs,bt,bu,bw,bz,ca,cb,cc,cd,ce,cf,ch,ci,cj,cl,cp,cr,cz,da,db,dc,df,dj,dn,do,dp,dq,dr,dt,du,dw
>Marker5832	aaxbb
CCTCAAGTTCCGCAGTCCGGGGGTCGTAAATAGCAGGCGCCTTCCCAGAAATCCATTCTCAAATCAAGATGGTACTCCTCACTCCTTCCTCACACACATAXXXXXXXXXXACTATTAATCTATTAGTCTAATAGTTGATGGCATTAATACGAACCTACTCGTATCATACGTAGCAGCCAGGGATCTACGGCGGTACCTCCCGACGAAAGG	P,aa,ac,ae,ag,ah,aj,am,ao,ap,as,au,ax,az,ba,bb,bd,bf,bh,bj,bl,bp,bs,bt,bu,bv,bx,by,bz,cd,ce,cf,cj,ck,cl,cm,cn,cr,ct,cu,cv,db,dc,df,dg,dh,dj,dk,dl,dm,dn,do,dq,dt,dv,dw
CCTCAAGTTCCGCAGTCCGGGGGTCGTAAATAGCAGGCGCCTTTCCAGAAATCCATTCTCAAATCAAGATGGTACTCCTCACTCCTTCCTCACACACATAXXXXXXXXXXACTATTAAGCTATTAGTCTAATAGTTAATAGCATTAATACGAACCTACTCGTATCATACGTAGCAGCCAGGGATCTACGGCGGTACCTCCCGACGAAAGG	M,ab,ad,af,ai,ak,al,an,aq,ar,at,av,aw,ax,ay,bb,bc,be,bg,bi,bk,bm,bn,bo,bq,br,bt,bw,bz,ca,cb,cc,cf,cg,ch,ci,cl,co,cp,cq,cs,cw,cx,cy,cz,da,dd,de,df,dg,di,dp,dr,ds,du
>Marker8069	aaxbb
CCATGTATGTTCTCTTATCTGGTGTCACTAACACGGCGACGTATTTTCCTTGCTGAGGCGAGAAATAATCACAGGCAAGATTATGCGGTCACGCTTGAACXXXXXXXXXXGATATCGTGCCTGTTTCTGAAGGGCAATGACAACATACCAGCTATGCATGTATGAGGTCACTTTGATCGTCTACCAAGTGTGTTTGGTTGTATCTTTAGG	M,ab,ad,ae,aj,al,am,an,ap,ar,as,av,az,ba,bb,bc,bd,bg,bi,bj,bk,bm,bn,bo,bp,by,cc,cd,cg,ci,cj,cl,cn,co,cp,cq,cr,cs,cu,cv,cw,de,dg,dj,dl,dm,dn,do,dp,ds,dv,dw
CCATGTATGTTCTCTTATCTGGTGTCACTAACACGGCGACCCATTTTCCTTGCTGAGGCGAGAAATAATCACAGGCAAGATTGTGCGGTCACGTTTGAACXXXXXXXXXXGATATCGTGCCTGTTTCTGAAGGGCAATGACAACATACCAGCTATGCATGTATGAGGTCACTTTGATCGTCTACCAAGTGTGTTTGGTTGTATCTTTAGG	P,aa,ac,af,ag,ah,ai,ak,ao,aq,at,au,aw,ax,ay,be,bf,bh,bl,bq,br,bs,bt,bu,bv,bw,bx,bz,ca,cb,ce,cf,ch,ck,cl,cm,ct,cx,cy,cz,da,db,dc,dd,df,dh,di,dj,dk,dq,dr,dt,du,dw
>Marker4747	aaxbb
CCTAAAACTGCTAGGTGTACCTCTGCCGTACCAAGCGTAACATGCTAATACTATCAAAACACTACGCTATGTACGTTACCAGGTAGTATGTTGGAAACACXXXXXXXXXXGATGCCGATCGCTGTTTTGTTTACATGTTCCTTTCGAGTGTTGTGCTTGTAAGCCAGCTTGAGGATTCTTCCTTGACACCTCATTTTTTTCGTGAAGGGG	M,aa,ab,ad,ae,ag,ah,ai,aj,ak,al,an,ao,ap,aq,ar,as,at,au,aw,ay,bc,bd,bi,bj,bk,bl,bo,bq,br,bu,bv,by,bz,cc,cd,ce,cf,cg,ch,ck,cl,cm,cn,co,cp,cq,cr,ct,cu,cw,cy,cz,dc,de,dg,dh,dj,dk,do,dp,dr,dt,du,dv
CCTAAAACTGCTAGGTGTACCTCTGCCGTACCAAGCGTAACATGCTAATACTATTAAAACACTACGCTATGTACGTTACCAGGTAGTATGTTGGAAACACXXXXXXXXXXGATGCCGATCGCTGTTTTGTTTACATGTTCCTTTCGAGTGTTGTGCTTGTAAGCCAGCTTGAGGATTCTTCCTTGACACCTCATTTTTTTCGTGAAGGGG	P,aa,ac,af,am,av,ax,az,ba,bb,be,bf,bg,bh,bk,bm,bn,bp,bq,br,bs,bt,bw,bx,ca,cb,cc,ce,cf,ci,cj,ck,cl,cm,cs,cv,cw,cx,da,db,dd,df,di,dl,dm,dn,dq,ds,dw
>Marker5204	aaxbb
CCCTCATTTGCAGGGAAGAAGCGCCATAATCCCGTCTATTTGGGGCAGCCTTGGCGAAAAGGGGTTGCAACCCTCCCTGAATAGATCCGAGATCCAGGCTXXXXXXXXXXCGGCGGTTATGGTACATGCCAGTAGTAGAGGAACCGCCCGGAGGTCGTTCGAATACGTAGCATTTGGGCTTTCTCGTATGTTTTCTTCAGAATACCTAGG	M,aa,ac,ae,ag,ai,aj,am,an,ao,aq,as,au,aw,ay,az,ba,bc,bd,bi,bk,bl,bm,bo,bp,bq,bs,bv,bw,ca,cc,cd,cf,cj,ck,cl,cm,cn,co,cs,ct,cx,cy,da,dc,dd,de,df,dg,di,dj,dn,do,dp,dq,dr,dt,du,dw
CCCTCATTTGCAGGGAAGAAGCGCCATAATCCCGTCTATTTGGGGCAGCCCTGGCGAAAAGGGGTTGCAACCCTCCCTGAATAGATCCGAGATCCAGGCTXXXXXXXXXXCGGCGGTTATGGTACATGCCAGTAGTAGAGGAACCGCCCGGAGGTCGTTCGAATACGTAGCATTTGGGCTTTCTCGTATGTTTTCTTCAGAATACCTAGG	P,ab,ad,af,ah,ai,ak,al,an,ap,ar,as,at,au,av,ax,ay,az,bb,bc,be,bf,bg,bh,bj,bm,bn,br,bt,bu,bx,by,bz,cb,ce,cg,ch,ci,cp,cq,cr,cu,cv,cw,cz,db,dh,dk,dl,dm,dq,ds,dv,dw
>Marker4809	aaxbb
CCTACAACTCTATTTCCAAGCAATTTCCCCCGAAAACGTGCGTGCAGCTAGTCTGTCCTAGAGGGGATACGCGGCAACCCACGTACCAGGTACCACGTCAXXXXXXXXXXACCCTGAAAAACCATTGACGGCGCAAACCAGACCGTCGCCAGACATCTTGGATCTCAACAAATTTGCCATAGTCGGCGGACCTTTTGTCCGCCCCTTAGG	P,aa,ab,ac,ad,af,ag,aj,ak,al,am,ao,aq,ar,at,az,ba,bc,bd,be,bh,bk,bl,bm,bo,bp,bv,bw,bx,by,ca,cb,cc,cd,ce,cg,ch,ci,cj,cl,cm,cn,cq,cs,cv,cz,db,de,dh,dk,dm,dn,dp,dr,dt,du,dv
CCTACAATTCTATTTCCAAGCAATTTCCCCCGAAAACGTGCGTGCAGCTAGTCTGTCCTAGAGGGGATACGCGGCAACCCACGTACCAGGTACCACGTCAXXXXXXXXXXACCCTGAAAAACCATTGACGGCGCAAACCAGACCGTCGCCAGACATCTTGGATCTCAACAAATTTGCCATAGTCGGCGGACCTTTTGTCCGCCCCTTAGG	M,ae,ah,ai,an,ap,as,au,av,aw,ax,ay,az,bb,be,bf,bg,bi,bj,bn,bp,bq,br,bs,bt,bu,bw,bz,cb,cc,ce,cf,ck,co,cp,cr,ct,cu,cw,cx,cy,da,dc,dd,de,df,dg,di,dj,dl,do,dq,ds,dw
>Marker2156	aaxbb
CCTGATGCTCGGGTTGTTAGTGCTGTCGAGTCATGATGGAAAATGCGATGGACATCGATCACTGCTGTTCCGAAGTGATCTCTCTTCTGCTCTTGACGTAXXXXXXXXXXGCCCATCTCACACACTACCAGGGAATACACAGCATAAAGCGTGGATACCAAACGCCAGACCCGTGCACACCCAGGGAATACACAACCAAAAAAGCGTGGG	M,ab,ac,ad,ae,af,ag,am,an,ao,ap,ar,as,at,au,ax,ay,az,bb,bc,bf,bg,bh,bi,bj,bk,bm,bn,bp,bq,br,bs,bt,bu,bv,bz,ca,cc,cg,ch,ci,cj,ck,cl,cp,cq,cs,cu,cv,db,dc,dd,dh,dk,dl,dp,dq,dr,dt,du,dw
CCTGATGCTCGGGTTGTTAGTGCTGTCGAGCCATGATGGAAAATGCGGTGGACATCGATCACTGCTGCTCCGAAGTGATCTCTCTTCTGCTCTTGACGTAXXXXXXXXXXGCCCATCTCACACACTACCAGGGAATACACAGCCTAAAGCGTGGATACCAAACGCCAGACCCGTGCACACCCAGGGAATACACAACCAAAAAAGCGTGGG	P,aa,ae,ah,ai,aj,ak,al,aq,av,aw,az,ba,bd,be,bl,bo,bw,bx,by,ca,cb,cc,cd,ce,cf,ck,cm,cn,co,cr,ct,cw,cx,cy,cz,da,de,df,dg,di,dj,dm,dn,do,ds,dv,dw
>Marker1717	aaxbb
CCTATGTAACAGCAGTAAACCGCTTTTTGCGGCAGGGGGAGGGTGAGGGAGACGTAGCCCCCCCGGGAGTTTTGGACACGACTTCGATTAGGGTTTTCGCXXXXXXXXXXGTGCGCTGTTGCTTTTATTTGTGGTGTTTTGGGGGTAAGAAATATGTGCTGCGTGTAGGGACAAGGTCCGAACAAAAGGCAAAGACGGAAATAAAGGAGG	M,aa,ab,ac,ad,ae,ag,ah,ai,aj,ak,al,an,ao,ap,aq,as,at,au,aw,ax,ay,bc,bd,be,bi,bj,bk,bq,bu,bv,bx,by,bz,ca,cc,cd,ce,cf,cg,ch,ck,cl,cn,co,cp,cq,cr,ct,cu,cy,dc,dg,dh,di,dj,dp,dr,dt,du,dv,dw
CCTATGTAACAGCAGTAAACCGCCTTTTGCGGCAGGGGGAGGGTGAGGGAGACGTAGCCCCCCCGGGAGTTTTGGACACGACTTCGATTAGGGTTTTCGCXXXXXXXXXXGTGCGCTGTTGCTTTTATTTGTGGTGTTTTGGGGGTAAGAAATATGTGCTGCGTGTAGGGACAAGGTCCGAACAAAAGGCAAAGACGGAAATAAAGGAGG	P,af,am,ar,av,ax,az,ba,bb,bf,bg,bh,bl,bm,bn,bo,bp,br,bs,bt,bw,bx,cb,cc,cd,ci,cj,ck,cm,cs,cu,cv,cw,cx,cz,da,db,dd,de,df,dg,dk,dl,dm,dn,do,dq,ds
>Marker7591	aaxbb
CCTGTTTATCATGCAAGCCTCTAGAGTTAGATTGACGTCCTCATACCCAAAGTTAGGCAGAAGCATGAGGTCCTGGATCCAGTACCGGTACATTGCTGTGXXXXXXXXXXTACCAGAACTGTCACCGTGTGCGATTTGGTTATACGTTCTGCCGACAGACAATATTCTAGTCCGTTTTCGAGCATGGCACAACGCCGCTCGAGCGAGGGG	M,ae,af,ah,am,ap,aq,ar,au,aw,ax,ay,az,ba,bb,bc,bd,be,bh,bi,bj,bk,bl,bm,bo,bq,bt,bu,bx,cb,cc,cd,ce,cf,cg,ch,ci,cj,cl,cm,co,cp,ct,cv,cw,cy,cz,da,dd,dg,dh,dj,dl,do,dp,dq,dr,dw
CCTGTTTATCATGCAAGCCTCTAGAGTTAGATTGACGTCCTCATACCCAAAGTTAGGCAGAAGCATGAGGTCCTGGATCCAGTACCGGTACATTGCTGTGXXXXXXXXXXTACCAGAACTGTCGCCGTGTGCGATTTGGTTATACGTTCTGCCGACAGACAATATTCTAGTCCGTTTTCGAGCATGGCACAACGCCGCTCAAGCGAGGGG	P,aa,ab,ac,ad,ag,ai,aj,ak,al,an,ao,aq,as,at,av,ay,bd,bf,bg,bi,bk,bn,bp,br,bs,bt,bv,bw,by,bz,ca,cd,cf,ck,cn,co,cq,cr,cs,cu,cv,cx,db,dc,de,df,di,dk,dm,dn,ds,dt,du,dv,dw
>Marker3010	aaxbb
CCCCTTGAACATGGCATGCAGGGATGGCGTCCAGCATGAAGGCATGGAGTGCTGCTGTTCTGTTGCGCGTGCGAGTGTCAATCGGCGTTAAGGAAAAGAAXXXXXXXXXXACCGCACAGCACAAACGCTCCCGCTGGCGGGGATAGACTATATCTTCTGCGGCAAACTCGATCAGTTCGCAGTGGAACCGGCGGTGATGAATACACTAGG	P,aa,ab,ac,ad,ae,af,ai,aj,ak,al,an,ao,ap,aq,ar,at,au,ay,az,bb,bc,bd,be,bg,bh,bi,bl,bn,bp,bq,br,bt,bu,bv,bw,bx,by,bz,ca,cb,cd,cf,ck,cp,cq,cu,cv,cw,cx,cy,cz,db,dc,de,df,dg,dh,dl,dn,do,dp,dr,ds,dt,dv,dw
CCCCTTGAACATGGCATGCAGGGATGGCGTCCAGCATGAAGGCATGGAGTGCTGCTGTTCTGTTGCGCGTGCGAGTGTCAATCGGCGTTAAGGAAAAGAAXXXXXXXXXXACCGCACAGCACAAACGATCCCGCTGGCGGGGATAGACTATATCTTCTGCGGCAAACTCGATCAGTTCGCAGTGGAACCGGCGGTGATGAATACACTAGG	M,ac,ag,ah,am,aq,as,au,av,aw,ax,az,ba,bf,bj,bk,bm,bo,bp,br,bs,bt,bu,bw,cc,ce,cg,ch,ci,cj,ck,cl,cm,cn,co,cp,cr,cs,ct,cv,cy,da,db,dd,dh,di,dj,dk,dl,dm,do,dp,dq,dr,du,dv,dw
>Marker1477	aaxbb
CCATCTTCATCGAACTTGATCCTCTCTCAGGGATCATATCGGGTCGACATACTCACGCATCCGTATACAACGGTCGCTTGCGCTGCTGGAGTACAAATGGXXXXXXXXXXCAGCAGTAGCAGCGGTATGTGACATGCACCAACGCTAGCCAAAAACACAATGAACCATGCCCCATGCCCAATGCACCCAAAAGGCGACGGCAGAGAAAGG	P,aa,ab,ad,ae,ag,ah,ai,al,am,an,ao,ap,aq,ar,as,at,au,aw,ax,ay,ba,bb,bc,bd,be,bf,bg,bi,bj,bm,bn,bo,bp,bs,bt,bu,bv,bw,bx,by,ca,cb,cc,ce,cf,ch,cj,ck,cl,cn,co,cq,cr,ct,cu,cv,cy,db,dc,dh,dk,dl,dm,dp,dq,ds,du,dv,dw
CCATCTTTATCGAACTTGATCCTCTCTCAGGGATCATATCGGGTCGACATACTCACGCATCCGTATACAACGGTCGCTTGCGCTGCTGGAGTACAAATGGXXXXXXXXXXCAGCAGTAGCAGCGGTATGTGACATGCACCAACGCTAGCCAAAAACACAATGAACCATGCCCCATGCCCAATGCACCCAAAAGGCGACGGCAGAGAAAGG	M,ac,af,ag,aj,ak,ar,av,az,bb,bc,bh,bk,bl,bp,bq,br,bw,bz,ca,cc,cd,cf,cg,ci,cj,cm,cn,cp,cs,ct,cu,cv,cw,cx,cz,da,dc,dd,de,df,dg,di,dj,dn,do,dr,dt
>Marker1142	aaxbb
CCCCTTGTATGATATTTCGAATGATACGTGGCTTGTACGAAATAGTAAGTACAGCAAAGCACGCAGCACGGCACAGCACTGCACAGCACCGCACAGAACCXXXXXXXXXXTGCAACCAAAAAAAAAAGATGAAGGAAGAACTCAAAGAACAGCTGGACCGTTCCGCAAGTAATGGAAGGAGGCGGTATTCACGCGGGAGGTCTTGAGAGG	M,aa,ab,ac,ad,ae,ag,ah,ai,aj,ak,al,an,ao,ap,aq,ar,as,at,au,aw,ay,bc,bd,bi,bj,bo,bq,bs,bu,bv,bx,by,bz,ca,cc,cd,ce,cf,cg,ch,ck,cl,cm,cn,co,cp,cq,cr,ct,cu,cw,cy,dc,dg,dh,di,dj,dk,dm,do,dp,dq,dr,dt,du,dv
CCCCTTGTATGATATTTCGAATGATACGTGGCTTGTACGAAATAGTAAGTACAGCAAAGCACGCAGCACGGCACAGCACTGCACAGCACCGCACAGAACCXXXXXXXXXXCGCAACCAAAAAAAAAAGATGAAGGAAGAACTCAAAGAACAGCTGGACCGTTCCGCAAGTAATGGAAGGAGGCGGTATTCACGCGGGAGGTCTTGAGAGG	P,ab,ad,ae,af,ah,al,am,au,av,ax,az,ba,bb,bd,be,bf,bg,bh,bi,bk,bl,bm,bn,bp,bq,br,bs,bt,bv,bw,bx,bz,ca,cb,cc,ce,cg,ci,cj,ck,cm,co,cs,cu,cv,cx,cz,da,db,dd,de,df,di,dl,dm,dn,dq,dr,ds,dt,dv,dw
>Marker8470	aaxbb
CCTATTCGTGATCGGCTGGTAGACGTTGACCCAATATAAGCTCAACGTTTTTTCGATCGACTTGTTTTTCTCGCACACTTCCCCCACAGGGCAAACATTCXXXXXXXXXXGCACGCTCAAAATGAAGGCGAGAAACCCTTGTCACCACCAACCGCACCAAACCCAATTAAAATGGACGAACTAGAGCGATTTATATCCAGAAGATAGGGG	M,ac,ae,af,ah,ai,aj,al,an,ao,ap,aq,ar,at,av,aw,ax,ay,be,bg,bi,bo,bq,bt,bv,by,ca,cb,cc,cd,ce,cf,cg,cl,cm,cp,cs,cu,cw,cx,cy,da,db,dc,df,di,dj,dk,dn,dq,dr,dv,dw
CCTATTCGTGATCGGCTGGTAGACGTTGACCCAATATAAGCTCAACGTTCTTTCGATCGACTCGTTTTTCTCGCACACTTCCCCCACAGGGCAAACATTCXXXXXXXXXXGCACGCTCAAAATGAAGGCGAGAAACCCTTGTCACCACCAACAGCACCAAACCCAATTAAAATGGACGAATTAGAGCGATTTATATCCAGAAGATAGGGG	P,aa,ab,ad,ag,ah,ak,am,as,au,az,ba,bb,bc,bd,be,bf,bh,bj,bk,bl,bm,bn,bp,br,bs,bu,bw,bx,bz,cc,cf,ch,ci,cj,ck,cn,co,cq,cr,ct,cv,cy,cz,dd,de,dg,dh,dl,dm,do,dp,ds,dt,du
>Marker11371	aaxbb
CCCCTCATGGGTCGCCCATGGGTCGCCTATTGATACTCTCTAGGTCTCATTGGGTATACTTGTTGGGAAAAAAGTCTCCTATGGGTCTTGCGTGAATATCXXXXXXXXXXTCGCCCGCGTCGAAATTGACTAATAATCCGAAATACCAATGATGTAGGACCCAGGCTCCTACAGGTTTGGCGTTTTAACACAGCGAGGTTTTATATGGGG	M,ac,ag,aj,ak,av,az,bb,bc,bd,bh,bi,bk,bl,bp,bq,br,by,bz,cd,cf,cg,ci,cj,cl,cm,cn,cp,cs,ct,cv,cw,cx,cy,cz,da,dc,dd,de,df,dg,di,dj,dk,dm,dn,do,dp,dr,dt
CCCCTCATGGGTCGCCCATGGGTCGCCTATTGATACTCTCTAGGTCTCATTGGGTATACTCGTTGGGAAAAAAGTCTCCTATGGGTCTTGCGTGAATATCXXXXXXXXXXTCGCCCGCGTCGAAATTGATTAATAATCCGAAATACCAATGATGTAGGACCCAGGCTCCTACAGGTTTGGCGTTTTAACACAGCGAGGTTTTATATGGGG	P,aa,ab,ad,ae,af,ah,ai,al,am,an,ao,ap,aq,ar,as,at,au,aw,ax,ay,ba,be,bf,bg,bi,bj,bm,bn,bo,bs,bt,bu,bv,bw,bx,ca,cb,cc,cd,ce,ch,cj,ck,co,cq,cr,cu,cy,db,dh,dl,dq,ds,du,dv,dw
>Marker6865	aaxbb
CCATGTTTCGTTCATATTTATGACGAGAGAATGTGAGTTTCTAATTTATTCCAGCCAAACAAAAGGAAACCCTTTAGAGATCGCTGTTCAAACCACCGCCXXXXXXXXXXTGCATCCAACGCTGGTTTCGCTCCACAGCCTCGGTTGCACGGACAATTAACCAAATGAACCGCTGTACCAGGCACACCAACCGGTCTGGGTGAAAGAGGG	P,ab,ac,af,ag,aj,ak,al,an,ap,aq,ar,as,at,av,ax,az,ba,bb,bd,be,bg,bh,bi,bj,bk,bn,bq,br,bu,bw,bx,by,ca,cc,cf,cg,cj,ck,cl,cm,co,cq,ct,cu,cw,da,db,dc,de,dg,dh,di,dj,dk,dl,dm,dp,dq,dr,dv
CCATGTTTCGTTCATATTTATGACGAGAGAATGTGACTTTCTAATTTATTCCAGCCAAACAAAAGGAAACCCTTTAGAGATCGCTGTTCAAACCACCGCCXXXXXXXXXXTGCATCCAACGCTGGTTTCGCTCCACAGCCTCGGTTGCACGGACAATTAACCAAATGAACCGCTGTACCAGGCACACCAACCGGTCTGGGTGAAAGAGGG	M,aa,ad,ae,ag,ah,ai,am,ao,aq,at,au,aw,ay,bb,bc,bf,bj,bl,bm,bo,bp,bs,bt,bv,bz,cb,cc,cd,ce,cf,ch,ci,cn,cp,cr,cs,cv,cx,cy,cz,dd,df,dh,dn,do,ds,dt,du,dw
>Marker4681	aaxbb
CCCCCTTTTGGGTCTTTTATTTCAGTGGCTAGGGGTCACTCGCGCGAGTTACCCCTTTGTTCCTATGCAATCTTACGTTTTCTTTATGTTTTATATTGACXXXXXXXXXXGAGTGGCTCAAACACACCAGTGAAAATGGGGGTACCCCCCCTATGCTAGCCTTGGTCTAGTGCGGGGATAATAAAATGAATGAAGAAAAACAAAACGTGG	P,ab,ac,ad,ae,ah,aj,al,am,ap,aq,at,av,az,ba,be,bf,bg,bh,bi,bj,bk,bl,bn,bo,bp,bq,bs,bt,bv,by,bz,ca,cb,cc,cd,cf,cj,ck,cm,cq,cr,cu,cy,dc,dd,de,dg,dh,di,dn,do,dq,dr,dt,dv,dw
CCCCCTTTTGGGTCTTTTATTTCAGTGGCTAGGGGTCACTCGCGCGAGTTACCCCTTTGTTTCTATGCAATCTTACGTTTTCTTTATGTTTTATATTGACXXXXXXXXXXGAGTGGCTCAAACACACCAGTGAAAATGAGGGTACCCCCCCTATCCTAGCCTTGGTCTAGTGCGGGGATAATGGAATGAATGAAGAAAAACAAAACGTGG	M,aa,af,ag,ai,ak,an,ao,ar,as,au,av,aw,ax,ay,az,bb,bc,bd,bm,br,bs,bt,bu,bw,bx,cc,ce,cg,ch,ci,cl,cn,co,cp,cq,cs,ct,cv,cw,cx,cz,da,db,df,dj,dk,dl,dm,dp,ds,du,dw
>Marker7679	aaxbb
CCCACATATAATCATGCCTCATTATGTCTCACAATAAACCGTGACACGCCGGTCCGTACATTTACGGAGACCGTTAATCAGACTAACGAAAAATCCATCCXXXXXXXXXXCCCCTATTTGCAACACGCCTCTACGTCGGAAAACAAAGTATTATTGACTCTGGTTTGGAGAACATGCGCCACCACGAGCATGATCAATATGCTTGAAAGG	P,ac,af,ah,am,aq,av,ax,az,ba,bb,be,bf,bg,bh,bk,bl,bm,bn,bp,br,bs,bt,bw,bx,ca,cb,cc,ci,cj,ck,cs,cv,cw,cx,cy,cz,da,db,dd,de,df,dh,dl,dm,dn,dq,ds,dw
CCCACATATAATTATGCCTCATTATGTCTCACAATAAACCGTGACACGCCGGTCCGTACATCTACAGAGACCGTTAATCAGACTAACGAAAAATCCATCCXXXXXXXXXXCCCCTATTTGCAACACGCCTCTACGTCGGAAAACAATGTATTATTGACTCTGGTTTGGAGAACATGCGCCACCACGAGCATGATCAATATGCTTGAAAGG	M,aa,ab,ac,ad,ae,ag,ah,ai,aj,ak,al,an,ao,ap,aq,ar,as,at,au,av,aw,ay,bc,bd,bi,bj,bo,bq,bu,bv,by,bz,cb,cc,cd,ce,cf,cg,ch,cl,cm,cn,co,cp,cq,cr,ct,cu,cy,dc,dg,dh,di,dj,dk,do,dp,dr,dt,du,dv
>Marker3730	aaxbb
CCCACCGGTGCCTGGTCGGCTTGCTACACACAGAAGATTAATATACTGGTGCACGTTGCCACCTTGTCCACTTGAATTGTATACAGAAGAACGCTGGACTXXXXXXXXXXCGCTGCCGTATGCAGCCTCCTTCCTCCTTGCGGGCGAGTTTCGTTCAAGATTAAGAACACCGGGTACACCAGCGAAGCGCACAATCAGGAGAAAAAGAGG	M,aa,ad,ag,ah,ai,aj,am,ao,aq,as,at,au,aw,ay,az,bc,bf,bl,bm,bo,bp,bq,bs,bt,bu,bv,bz,cb,cc,cd,ce,ch,ci,cn,cp,cr,cs,ct,cv,cx,cz,db,dd,df,dh,dn,dq,ds,dt,dw
CCCACCGGTGCCTGGTCGGCTTGCTACACACAGAAGATTAATATACTGGTGCACGTTGCCACCTTGTCCACTTGAATTGTATACAGAAGAACGCTGGACTXXXXXXXXXXCGCTGCCGTATGCAGCCTCCTTCCTCCTTGCGGGCGAGTTTCGTTTAAGATTAAGAACACCGGGTACACCAGCGAAGCGCACAATCAGGAGAAAAAGAGG	P,aa,ab,ac,ae,af,aj,ak,al,an,ap,ar,as,av,ax,ba,bb,bd,be,bg,bh,bi,bj,bk,bn,bp,br,bu,bw,bx,by,ca,cf,cg,cj,ck,cl,cm,co,cq,cu,cw,cx,cy,da,dc,de,dg,dh,di,dj,dk,dl,dm,do,dp,dq,dr,du,dv,dw
>Marker3132	aaxbb
CCTCATCCAATCCAATTCTTGCATTCAACCGCGGTCGGTGGCGATAAACAGTATCAACTAGAGGATTAAAGTGAGAAGCCATCGTCGTAATGTTGTAGTGXXXXXXXXXXTGAGCTTCTCGATCGTACTCTCCATGCAGCCGAGGACGGGCGGCGGCGGCGGCGCCTCGCGAGAAGACCTCATCGGCGGAATCGCCAAGGACATGGAAGG	P,ac,ad,ae,af,ag,ah,ai,am,ao,ap,as,aw,ay,az,ba,bb,bc,bd,bj,bm,bn,bo,bp,bq,bt,bu,bv,bw,bx,by,bz,cb,cd,ce,ch,ci,cm,cn,co,cp,cq,cr,cv,cw,da,df,dh,di,dj,dk,dl,do,dp,dq,dr,du,dv,dw
CCTCATCCAATCCAATGCTTGCATTCAAACGCGGTCGGTGGCGATAAACAGTATCAACTAGAGGATTAAAGTGAAGCCATCGTCGTAATGTTGTAGTACTXXXXXXXXXXTGAGCTTCTCGATCGTACTCTCCATGCAGCCGAGGACGGGCGGCGGCGGCGGCGCCTCGCGAGAAGACCTCATCGGCGGAATCGCCAAGGACATGGAAGG	M,aa,ab,aj,ak,al,an,aq,ar,as,at,au,av,ax,ay,be,bf,bg,bh,bi,bk,bl,bq,br,bs,bt,bu,bw,bz,ca,cc,cf,cg,cj,ck,cl,cp,cs,ct,cu,cx,cy,cz,db,dc,dd,de,dg,dm,dn,dq,ds,dt,dw
>Marker2758	aaxbb
CCTCTAATAAACTTATAACCCGGTGTGTATTTTACTCCGGGGGTGTGATGTACAGCGTATCCGGTGATAAAATGGGTGGGTATGTTGGGATTTGACAAGGXXXXXXXXXXAGGTGTGGTTTGCGGCAAAAAACACATGATTGAGTCTTTAGTGCAGGTACTGGTAGCAGCAGTCGTCGGCGCCGCCAGAGAGTTTGCCCACTGCGATGGG	P,aa,ad,ag,ah,ai,aj,ak,al,am,ao,aq,ar,as,av,aw,ax,az,ba,bb,bd,bf,bg,bj,bl,bm,bn,br,bs,bt,ca,cb,cc,cd,ce,ci,cl,cn,co,cp,cr,cv,cw,cx,da,dc,de,dj,dm,do,dq,dt,du,dw
CCTCTAATGAACTTATAACCCGGTGTGTATTTTACTCCGGGGGTGTGATGTACAGCGTATCCGGTGATAAAATGGGTGGGTATGTTGGGATTTGACAAGGXXXXXXXXXXAGGTGTGGTTTGCGGCAAAAAACACATGATTGAGTCTTTAGTGCAGGTACTGGTAGCAGCAGTCGTCGGCGCCGCCAGAGAGTTTGCCCACTGCGATGGG	M,aa,ab,ac,ae,af,an,ap,aq,as,at,au,av,ay,az,bc,be,bh,bi,bk,bo,bp,bq,bu,bv,bw,bx,by,bz,cb,cd,cf,cg,ch,ci,cj,ck,cm,cq,cs,ct,cu,cx,cy,cz,db,dd,df,dg,dh,di,dk,dl,dn,dp,dr,ds,dv,dw
>Marker34705	aaxbb
CCTTTATATGTTGCCGAGACAGATGCAGAGGGGTTGTATAGAATATGGCTTCGAGGAAGCGATTCCTTTGCCGTTTATCTGCGATTGGGGACATATACAAXXXXXXXXXXCCCCTTGATTTCGTTCTAGAACCCATTGACATTGATAGAGTTGACATGATGCATTGGTTGTTGCATGACGCGGTAGAGAACACCATCACTCAAGCGTGGG	M,ac,af,ag,aj,ak,av,aw,az,bb,bc,bd,bh,bk,bl,bo,bp,bq,br,bz,cb,cd,cf,cg,ci,cm,cn,cp,cs,ct,cv,cw,cx,cz,da,dc,dd,de,df,dg,dh,di,dj,dn,do,dr,dt
CCTTTATATGTTGCCGAGACAGATGCAGAGGGGTTGTATAGAATATGGCTTCGAGGAAGCGATTCCTTTGCCGTTTATCTGCGATTGGGGACATATACAAXXXXXXXXXXTCCCTTGATTTCGTTCTAGAACCCATTGACATTGATAGAGTTGACATGATGCATTGGTTGTTGCATGACGCGGTAGAGAACACCATCACTCAAGCGTGGG	P,aa,ab,ad,ae,ah,ai,aj,al,am,an,ao,ap,aq,ar,as,at,au,av,aw,ax,ay,az,ba,be,bf,bg,bi,bj,bm,bn,bo,bs,bt,bu,bv,bw,bx,by,ca,cb,cc,ce,cf,ch,cj,ck,cl,co,cq,cr,cs,cu,cv,cy,db,dh,dj,dk,dl,dm,dp,dq,ds,du,dv,dw
>Marker13089	aaxbb
CCCAAAGTGAAATATTGATATTATTTATGCATATTGTACCCAATACTGCTTGCTGTTTGTCGTACTGCTGATGCTGCCGCTGCTGCAGCATGCTCTTTGTXXXXXXXXXXTGTTGCTGGACTGCCGCTGCTGCTTGCTGTTGTTGTTCAGACACGAATACAAATACATGTGTTAATTTATGTAGACCCTGTCGTCGCAGCGATCGAGAGG	M,aa,ae,af,ai,al,am,ap,aq,ar,as,au,aw,ax,ay,az,ba,bb,bc,be,bh,bj,bk,bl,bm,bo,bu,by,bz,cb,cc,cd,ce,cf,cg,ch,ci,ck,cl,cm,co,cp,cr,ct,cw,cz,da,dd,dg,dh,dj,dk,dl,do,dq,dr,dw
CCCAAAGTGAACTATTGATATTATTTATGCATATTGTACCCAATACTGCTTGCTGTTTGTCGTACTGCTGATGCTGCCGCTGCTGCAGCATGCTCTTTGTXXXXXXXXXXTGTTGCTGGACTGCCGCTGCTGCTTGCTGTTGTTGTTCAGACACGAATACAAATACATGTGTTAATTTATGTAGACCCTGTCGTCGCAGCGATCGAGAGG	P,ab,ac,ad,ag,ah,ai,aj,ak,am,an,ao,aq,as,at,au,av,bd,bf,bg,bi,bj,bn,bp,bq,br,bs,bt,bu,bv,bw,bx,by,bz,ca,cd,cj,cm,cn,cq,cs,cu,cv,cx,cy,db,dc,de,df,di,dm,dn,dp,dr,ds,dt,du,dv,dw
>Marker66	aaxbb
CCCAAAGAGCCGAGGACTGGTGTTCCTAGAGGGGGACATTGCAGACCCAAATGTCTAACGAGGCTAACGACGGGTTGCCACCGTCGGTGTTGGGCTCCTTXXXXXXXXXXCGGGCGCAATTAGAGCGGATTCTCGCGCTTTTCCGCCAACGATCGAAGAAAGACCCGAGGCGAGATACCACGGGTTCGGATTCGTGTCGTGCTCCCGAGG	M,aa,ab,ad,ae,ag,ah,ai,aj,ak,al,an,ao,ap,aq,ar,as,at,au,aw,ay,bc,bd,bi,bj,bo,bq,bu,bv,by,bz,cc,cd,ce,cf,cg,ch,cl,cm,cn,co,cp,cq,cr,ct,cu,cy,dc,dg,dh,di,dj,dk,do,dp,dr,dt,du,dv
CCCAAAGAGCCGAGGACTGGTGTTCCTAGAGGGGGACATTGCAGACCCAAATGTCTAACGAGGCTAACGACGGGTTGCCACCGTCGGTGTTGGGCTCCTTXXXXXXXXXXCGGGCGCAATTAGAGCGGATTCTCGCGCTTTTCCGCCAACGATCGAAGAAAGACCCGAGGCGAGATACCACGGGTTCGCATTCGTGTCGTGCTCCCGAGG	P,ac,af,am,av,ax,az,ba,bb,be,bf,bg,bh,bj,bk,bl,bm,bn,bp,br,bs,bt,bw,bx,ca,cb,ci,cj,ck,cs,cv,cw,cx,cz,da,db,dd,de,df,dl,dm,dn,dq,ds,dw
>Marker4573	aaxbb
CCCAAGGTTCACGACCAAGATATTGACAGACAGCATCAGCACCAACACCAACACCAACACCACATCCACTGCCAGACCTATGCTTCTCACTCGTACTCACXXXXXXXXXXAAGCCGCCTTGTCCCCTCGCGGATGCTCGCACCAGACCGCTGTTAACGCCCAGCGATGACCGAAGCTTCCCCCTGGCAACAGCAGAGACAGCTGATGAGG	P,af,ah,am,ar,au,av,ax,az,ba,bg,bh,bl,bm,bn,bo,bp,br,bs,bt,bv,bw,by,cb,cc,cd,cg,ch,ci,cj,ck,cm,cs,cv,cw,cx,cy,cz,da,db,dd,de,df,dg,dk,dl,dm,dn,do,dp,dq,ds,dw
CCCAAGGTTCACGACCAAGATATTGACATACAGCATCAGCACCAACACCAACACCAACACCACATCCACTGCCAGACCTATGCTACTCACTCGTACTCACXXXXXXXXXXAAGCCGCCTTGTCCCCTCGCGGATGCTCGCACCAGACCGCTGTTAACGCCCAGCGATGACCGAAGCTTCCCCCTGGCAACAGCAGAGACAGCTGATGAGG	M,aa,ab,ac,ad,ae,ag,ah,ai,aj,ak,al,an,ao,ap,aq,ar,as,at,aw,ay,bb,bc,bd,be,bf,bi,bj,bk,bq,bt,bu,bx,by,bz,ca,cd,ce,cf,cg,cl,cn,co,cp,cq,cr,ct,cu,cy,dc,de,dh,di,dj,dr,dt,du,dv,dw
>Marker10817	aaxbb
CCTCAATTTAACTATATTATAAATTATAAATTATGTTACGATGAAATACTATTGATAGTGAAAAAACAAGGGTTAAGTTCGGACTGTTTTGGGCTAAGAAXXXXXXXXXXTGTTTCGTCGAGCTGCACTCAAAGTTTTGTTTCTCGGCTTCTTGTTCTTTGAAAATAAATGTTTTTGGATTTTTTTGCAAGAGAGCTCCTGAAGTGTGGG	M,ac,af,ag,aj,ak,aq,av,az,bb,bc,bd,bh,bk,bl,bp,bq,br,bz,cd,cf,cg,ci,cm,cn,cp,cs,ct,cv,cw,cx,cz,da,dc,dd,de,df,dg,di,dj,dm,dn,do,dr,dt
CCTCAATTTAACTATATATGTTACGATGAAATACTATTGATAGTGAAAAAACAAGGGTTAAGTTCGGACTGTTTTGGGCTAAGAAGCTCCCGTGGTCGTCXXXXXXXXXXTGTTTCGTCGAGCTGCACTCAAAGATTTGTTTCTCGGCTTCTTGTTCTTTGAAAATAAATGTTTTTGGATTTTTTTGCGAAAGAGCTCCTGAAGTGTGGG	P,aa,ab,ad,ae,ah,ai,al,am,an,ao,ap,aq,ar,as,at,au,aw,ax,ay,ba,be,bf,bg,bi,bj,bm,bn,bo,bs,bt,bu,bv,bw,bx,by,ca,cb,cc,ce,cf,ch,cj,ck,cl,co,cq,cr,ct,cu,cy,db,dh,dk,dl,dp,dq,ds,du,dv,dw
>Marker3105	aaxbb
CCCTCTTCGTCAAGTCGTCCGGCTCTCCCGTCAGACCGGACTCGTTAGACTTCACGCCCTCCCCGGCGAAAAGCAGACCGTCCGCTGGTATGCCATCCCCXXXXXXXXXXTCGTACAAAAAACAAGTTACTGGTGGGAAGGAAAGAAAGAAGGGGAAAAGAGGGGTACCGATCGCACTCACCTTCCACATCGGGAATCTGGAAAATATGG	P,aa,ad,ag,ah,ai,aj,ak,al,am,ao,ar,av,aw,ax,ay,az,ba,bb,bd,bf,bg,bj,bl,bm,bn,br,bs,bt,bv,by,bz,ca,cb,cc,ce,ck,cl,cn,co,cp,cr,cv,cw,da,db,dc,de,dj,dk,dm,do,dq,dt,du,dv,dw
CCCTCTTCGTCAAGTCGTCCGGCTCTCCCGTCAGACCGGACTCGTTAGACTTCACGCCCTCCCCGGCGAAAAGCAGACCGTCCGCTGGTATGCCATCCCCXXXXXXXXXXTTGTACAAAAAACAAGTTACTGGTGGGAAGGAAAGAAAGAAGGGGAAAAGAGGGGTACCGATCGCACTCACCTTCCACATCGGGAATCTGGAAAATATGG	M,aa,ab,ac,ae,af,ah,an,ap,aq,as,at,au,ay,bc,bd,be,bh,bi,bj,bk,bo,bp,bq,bu,bv,bw,bx,by,bz,cd,ce,cf,cg,ch,ci,cj,ck,cm,cq,cs,ct,cu,cx,cy,cz,db,dd,df,dg,dh,di,dk,dl,dn,dp,dr,ds,dv,dw
>Marker2053	aaxbb
CCTAAAGGCGTACTGTCTTACATCAGTCTGTGTGTTCAACCAGTGACTAGTGCTACGGAGGAGGCGCAGTGCACCATTCTCTTTTATTGAACCTCCTAACXXXXXXXXXXCGTCCTAGGTGGACAAAAAAAAATTATGACGAAAATAAGAATGACGTTCATTCCGACGATTTCGGGTTAAGGACCCTCGTTATTCAGAACAAAAAAAAGG	P,aa,ab,ag,aj,ak,al,am,ao,ap,as,at,av,aw,ay,bb,bc,bd,be,bf,bh,bi,bl,bn,bo,bp,br,bs,bt,bu,bv,by,cc,cd,ce,cf,cl,cm,cn,co,cq,cr,cs,cw,cx,cy,db,dc,de,dl,dm,dn,do,dr,ds,dt,dv
CCTAAAGGCGTACTGTCTTACATCAGTCTGTGTGTTCAACCAGTGACTAGTGCTACGGAGGAGGCGCAGTGCACCATTCTCTTTTATTGAACCTCCTAACXXXXXXXXXXACGTCCTAGGTGGACAAAAAAAATTATGACGAAAATAAGAATGACGTTCATTCCGACGATTTCGGGTTAAGGACCCTCGTTATTCAGAACAAAAAAAAGG	M,aa,ab,ac,ad,ae,af,ah,ai,am,an,aq,ar,as,au,ax,az,ba,bb,bd,bg,bj,bk,bm,bn,bq,bt,bv,bw,bx,by,bz,ca,cb,cc,cg,ch,ci,cj,ck,cl,cn,cp,cr,ct,cu,cv,cx,cy,cz,da,dd,df,dg,dh,di,dj,dk,dl,dp,dq,dr,du,dw
>Marker4015	aaxbb
CCTCATCAATCAGATGCATTCTGGCAGAAAAACGCTACTTCTGTCACAGCACGCGTCTCCATGGAGGTCTACGACAAGCCCGCGCTTGCGAGCTGCTCGTXXXXXXXXXXTTGGCGCTCACTGAGTTCGTGTTTTTGTTAACCACCCCTTTGCGCTCGAAAATTTCTGCCCAGCCAAGCCCAGGAATGTCAAGAACGCTGTCGAAGAGGG	P,ab,ac,ad,ae,ag,ai,ak,al,am,ao,ap,aq,ar,at,au,av,aw,ax,ay,bb,bi,bl,bm,bn,bp,bq,br,bs,bu,bv,bx,by,bz,cb,cc,ce,cg,ci,cj,ck,cl,cm,cn,cq,cr,cs,cu,cx,db,dd,de,dg,dh,di,dj,dk,dn,dp,ds,dv
CCTCATCAATCAGATGCATTCTGGCAGAAAAACGCTACTTCTGTCACAGCACGCGTCTCCATGGAGGTCTACGACAAGCCCGCGCTTGCGAGCTGCTCGTXXXXXXXXXXTTGGCGCTCACTGAGTTCGTGTTTTTGTTAACCACCCCTTTGCGTTCGAAAATTTCTGCCCAGCCAAGCCCAGGAATGTCAAGAACGCTGTCGAAGAGGG	M,aa,ad,af,ah,aj,al,an,as,ax,ay,az,ba,bb,bc,bd,be,bf,bg,bh,bj,bk,bl,bo,bq,bt,bw,ca,cd,ce,cf,ch,co,cp,ct,cv,cw,cy,cz,da,dc,df,dl,dm,do,dq,dr,dt,du,dw
>Marker5610	aaxbb
CCTTGAGAGGGCTGAGTGCGCTGTGCTGTGTTCTGTCGTTTTGATCATGCTCGACGGCAACTGCAACATTCTACTACTGCCGTAGCTCTAAGAGCTGCGGXXXXXXXXXXCAAGGGCTCCGCCCCGTGGACGCCGCCCGCTTCGCTTGCGCAACGAAGAATGCAACCAAAAGATGGCTTGTCGGTGTAAAAAGGGGCAGAAAAAAAGAGG	P,aa,ab,ac,ad,ah,ai,am,an,ap,aq,ar,as,au,av,ax,az,ba,bc,bd,bf,bi,bj,bl,bn,bo,bp,bq,br,bs,bt,bu,bv,bx,by,bz,ca,cb,cc,cg,ci,cj,ck,cl,cm,cn,co,cp,cq,cr,cs,ct,cu,cw,cy,dc,dd,df,dg,di,dk,dm,dn,dp,dr,ds,dt,du,dv,dw
CCTTGAGAGGGCTGAGTGCGCTGTGCTGTGTTCTGTCGTTTTGATCATGCTCGACGGCAACTGCAACATTCTACTACTGCCGTAGCTCTAAGAGCTGCGGXXXXXXXXXXCAAGGGCTCCGCTCCGTGGACGCCGCCCGCTTCGCTTGCGCAACGAAGAATGCAACCAAAAGATGGCTTGTCGGTGTAAAAAGGGGCAGAAAAAAAGAGG	M,ab,ae,af,ag,ah,ai,aj,ak,al,am,an,ao,aq,at,av,aw,ax,ay,az,ba,bb,be,bg,bh,bi,bk,bm,bt,bw,cb,cc,cd,ce,cf,ch,co,cv,cx,cz,da,db,de,dh,di,dj,dk,dl,do,dp,dq,dv,dw
>Marker5521	aaxbb
CCTTTAATGAATGCATGGTCGTCCTTCCGTGCCCGCTTAATGCTCTCGATATCGCATACACGCATATGACGACCACGAAAGTCCGCCGTAACACGATGGCXXXXXXXXXXAGGGTATACTAAGCGTGACTAAGGGGTAGGGTTAGGGTTAGACCTAGGCTTAGGGTTAGAGTGGGGGATGCTGTCCAATATTTCACGTCAAGAGTAGAGG	M,ac,ad,ag,ah,aj,ak,an,ax,az,ba,bb,bc,bd,be,bh,bi,bl,bm,bo,bp,bq,bw,by,bz,ca,cb,cd,cf,cg,ci,ck,cl,cm,cn,cs,cv,cw,cx,da,db,dc,dd,de,dg,dh,di,dj,dk,dl,dm,dn,do,dp,dq,dr,dt
CCTTTAATGAATGCATGGTCGTCCTTCCGTGCCCGCTTAATGCTCTCGATATCGCATACACGCATATGACGACCACGAAAGTCCGCCGTAACACGATGGCXXXXXXXXXXAGGGTATATTAAGCGTGACTAAGGGGTAGGGTTAGGGTTAGACCTAGGCTTAGGGTTAGAGTGGGGGATGCTGTCCAATATTTCACGTCAAGAGTAGAGG	P,aa,ab,ae,af,ai,al,am,an,ao,ap,aq,ar,as,at,au,av,aw,ax,ay,bc,bf,bg,bj,bk,bn,bo,br,bs,bt,bu,bv,bw,bx,cc,ce,cf,ch,cj,ck,co,cp,cq,cr,ct,cu,cw,cy,cz,df,ds,du,dv,dw
>Marker4549	aaxbb
CCCAAAAAGGGTATACCCTATCGCAAGCACGTGTCGCTACACTCTTTCGGGTGACAATTGGAGGTAACAACTACGATTAATATCTTGATTTTTTTTTTAAXXXXXXXXXXACGGGAAGGATTACGCCCCCGACGATCCTTCCCACTTCGTCGTGATCGAGTTCAGCTCCGGGCTGGACGTGCAGAGGGTAGCCCAGGAGGTGACAAAGGG	M,aa,ab,aj,ak,al,an,aq,ar,as,at,au,av,ax,ay,bc,be,bf,bg,bh,bi,bj,bk,bl,br,bs,bt,bz,ca,cb,cc,cf,cg,cj,ck,cl,cs,ct,cu,cv,cx,cy,cz,db,dc,dd,de,dg,dm,dn,dq,ds,dt,dw
CCCAAAAAGGGTATACCCTATCGCAAGCACGTGTCGCTACACTCTTTCGGGTGACAATTGGAGGTAACAACTACGATTAATATCTTGATTTTTTTCTTAAXXXXXXXXXXACGGAAAGGATTACGCCCCCGACGATCCTTCCCACTTCGTCGTGATCGAGTTCAGCTCCGGGCTGGACGTGCAGAGGGTAGCCCAGGAGGTGACAAAGGG	P,ac,ad,ae,af,ag,ah,ai,am,ao,ap,as,aw,az,ba,bb,bc,bd,bj,bk,bm,bn,bo,bp,bq,bu,bv,bw,bx,by,cb,cd,ce,cf,ch,ci,ck,cm,cn,co,cp,cq,cr,cv,cw,da,df,dh,di,dj,dk,dl,do,dp,dq,dr,du,dv
>Marker8477	aaxbb
CCCTAAAAAGGAAGTGTGTTGCACCTCTATCGTAGCACGCGTTATAGTAACGTTGCGGTTCTACCAAAAACGAATGCTTGGTTTTCGATTCATTAATATAXXXXXXXXXXGCCATGATGAAAGATCAACGTTGGAACTCATTGTACACGTCTCGTACTTACTGCACATGGTCGCATGGTAAGCATAATAATATAATGCTACAGTATTGGG	M,ab,ag,ak,an,ap,aw,bb,bd,be,bf,bg,bi,bj,bk,bl,bm,bn,bo,bq,bs,bt,bv,ck,cl,cm,cn,co,cp,cq,cr,cs,cu,cv,cw,cx,cy,cz,da,db,dc,dd,de,df,dg,dh,di,dq,dr,ds,dt,du
CCCTAAAAAGGAAGTGTGTTGCACCTCTATCGTAGCACGCGTTATAGTAACGTTGCGGTTCTACCAAAAACGAATGCTTGGTTTTCGATTCATTAATATAXXXXXXXXXXGCCATGATGAACGATCAACGTTGGAACTCATTGTACACGTCTCGTACTTACTGCACATGGTCGCATGGTAAGCATAATAATATAATGCTACAGTATTGGG	P,aa,ac,ad,ae,af,ah,ai,aj,al,am,ao,aq,ar,as,at,au,av,aw,ax,ay,az,ba,bc,bh,bl,bp,bq,br,bt,bu,bw,bx,by,bz,ca,cb,cc,cd,ce,cf,cg,ch,ci,cj,cn,cq,ct,dg,dj,dk,dl,dm,dn,do,dp,dq,du,dv,dw
>Marker2565	aaxbb
CCTCTCTCAAAGCGCAGCCTCACTAATGCAGTAACTCCCGATTATAAAAGTCCATACGCGTGAGCAAGCAACCGCCGCAAACTACAGTAGTACGAAAGAAXXXXXXXXXXCGTGTGCTACGATAGAGGTATAACTTTTTTTGGCGAAAAAGGTTTTCTGAATGATCGGGCTCCTTGACCCAAAATCGTCGGAAAAAAAATAAATAATAGG	M,ab,ac,ae,ah,ai,am,an,ap,aq,ar,as,au,av,aw,ay,bf,bj,bk,bn,bo,br,bs,bt,bu,bx,by,bz,cb,cc,cd,ce,ch,ci,cj,ck,cl,cm,co,cs,cu,cv,cw,cx,cy,dc,dd,de,df,dh,di,dj,dk,dm,do,dq,du,dw
CCTCTCTCAAAGCGCAGCCTCACTAATGCAGTAACTCCCGATTATAAAAGTCCATACGCGTGAGCAAGCAAGCGCCGCAAACTACAGTAGTACGAAAGAAXXXXXXXXXXCGTGTGCTACGATAGAGGTATAACTTTTTTTGGCGAAAAAGGTTTTCTGAATGATCGGGCTCCTTGACCCAAAATCGTCGGAAAAAAAATAAATAATAGG	P,aa,ad,af,ag,aj,ak,al,ao,aq,as,at,ax,az,ba,bb,bc,bd,be,bg,bh,bi,bl,bm,bo,bp,bq,bt,bv,bw,bz,ca,cc,ce,cf,cg,cn,co,cp,cq,cr,ct,cz,da,db,dg,di,dl,dn,do,dp,dq,dr,ds,dt,du,dv
>Marker10086	aaxbb
CCCAAGCCTACCTTATTCGTTAAGCGAAAGCACGCCGACGCGTCAAACACGCCACATAGTCGCTTATACGTTCACCGCTTGACCACTTCAAAACGGTAAAXXXXXXXXXXCTGAACGTGTCAATAGTGCAATAGTGTGGTTGAGCCGGACTTTGTGTTTTGAATCTCATTCCGAAACTGTTCTCGAAATGTTTTTGGGCTCCATTGTAGG	P,aa,ab,ad,ae,af,ai,aj,ak,al,an,ap,aq,ar,as,at,ay,bb,bc,bd,be,bg,bh,bi,bj,bl,bn,bp,bq,bv,bw,bx,by,bz,ca,cb,cd,ce,cf,cj,ck,cq,cv,cw,cx,cy,cz,db,dc,de,df,dg,dh,dl,dn,dp,dr,ds,dt,du
CCCAAGCCTACCTTATTCGTTAAGCGAAAGCACGCCGACGCGTCAAACACGCCACATGGTCGCTTATACGTTCACCGCTTGACCACTTCAAAACGGTAAAXXXXXXXXXXCTGAACGTGTCAATAGTGCAATAGTGTGGTTGAGCCGGACTTTGTGTTTTGAATCTCATTCCGAAACTGTTCTCGAAATGTTTTTGGGCTCCATTGTAGG	M,ac,ag,ah,am,ao,as,au,av,aw,ax,az,ba,bf,bj,bk,bm,bo,br,bs,bt,bu,bw,bx,cc,cd,ce,cg,ch,ci,cj,ck,cl,cm,cn,co,cp,cr,cs,ct,cu,cy,da,db,dd,di,dj,dk,dm,dn,do,dp,dq,du,dv,dw
>Marker6353	aaxbb
CCTTAGGCGAACCATTATTTCGCAGCAGGGCGCATGCTAGCTAGCGCATACGAGTACACCGTTTGTACTGGTCCGTCAGTTGAACCATTATTCCTAAGCAXXXXXXXXXXTCGACCATAATTGGAGCTGGTCTTCTTCTTTGCGTGGTCGTGCTGGCGCGCTTCGGCGGGTTCGCCGGGTCCCATCTGAGCGTGCACCACAAGAAGAAGG	P,aa,ac,ag,ah,ai,ak,am,ao,ap,aq,as,at,au,av,aw,ax,ay,az,be,bf,bh,bl,bo,bq,br,bt,bu,bw,bx,by,bz,ca,cb,cd,ce,cf,ck,cm,cv,cx,cy,cz,da,db,dc,df,dh,di,dk,dl,dm,dq,dr,ds,dt,du,dw
CCTTAGGCGAACCATTATTTCGCAGCAGGGCGAATGCTAGCTAGCGCATACGAGTACACCGTTTGTACTGGTCCGTCAGTTGAACCATTATTCCCAAGCAXXXXXXXXXXTCGACCATAATTGGAGCTGGTCTTCTTCTTTGCGTGATCGTGCTGGCGCGCTTCGGCGGGTTCGCCGGGTCCCATCTGAGCGTGCACCACAAGACGAAGG	M,ab,ad,ae,af,aj,al,am,an,ar,as,ay,az,ba,bb,bc,bd,bg,bi,bj,bk,bm,bn,bp,bs,bu,bv,cc,cg,ch,ci,cj,cl,cn,co,cp,cq,cr,cs,ct,cu,cv,cw,dd,de,dg,dj,dn,do,dp,dv,dw
>Marker7544	aaxbb
CCCTGGTTTTTCCAGCTGACACATACCGGAATTATAGAGGGACCGACTGTATGCTTTTAGCACTGTATGTATGTCATATCCATACTCAGATGAACAGGACXXXXXXXXXXAAAAGGTCACGATTTGTTTTTTTCGGACCCTTCGGACAATCTTCGGATCTTCGGGTTGCAATAATTTCTTTCCGATTACGAGCCAGTCGACATAGATAGG	P,ac,af,ah,am,av,ax,az,ba,bb,be,bf,bg,bh,bk,bl,bm,bn,bp,br,bs,bt,bw,bx,by,ca,cb,ci,cj,ck,cs,cv,cw,cx,cy,cz,da,db,dc,dd,de,df,dh,dl,dm,dn,dq,ds,dw
CCCTGGTTTTTCCAGCTGACACATACCGGAATTATAGAGGGACCGACTGTATGCTTTTAGCACTGTATGTATGTCATATCCATACTCAGATGAACAGGACXXXXXXXXXXAAAAGGTCACGATTTGTTTTTTTCGGACCCTTTGGACAATCTTCGGATCTTCGGGTTGCAATAATTTCTTTCCGATTACGAGCCAGTCGACATAGATAGG	M,aa,ab,ad,ae,ag,ah,ai,aj,ak,al,am,an,ao,ap,aq,ar,as,at,au,aw,ay,bc,bd,bi,bj,bo,bq,br,bu,bv,bx,by,bz,cb,cc,cd,ce,cf,cg,ch,cl,cm,cn,co,cp,cq,cr,ct,cu,cy,dc,dg,dh,di,dj,dk,dl,do,dp,dr,dt,du,dv
>Marker8814	aaxbb
CCCCGTTTTCCCTGACAATTCATAAACTATCTTGATTTTCTTTTCTGCCTGAGAAAAAAAGTCAAGTTCGTATGTCACCCCGATAATACTATCTACGTATXXXXXXXXXXATGCACGTCATGACGACGTAAGCATGCATTGTATTTGCATCACTTTTACGTGTCATATAGCTAACGTGTCTATCTCCAAAGCGCAATCTCAGATATCAGG	P,aa,ac,af,am,av,ax,az,ba,bb,be,bf,bg,bh,bk,bl,bm,bn,bp,bq,br,bs,bt,bw,bx,bz,ca,cb,cd,cf,ci,cj,ck,cs,cv,cw,cx,cz,da,db,dd,de,df,dl,dm,dn,dq,ds,dw
CCCCGTTTTCCCTGACAATTCATCAACTATCTTGATTTTCTTTTCTGCCTGAGAAAAAAAGTCAAGTTCGTATGTCACCCCGATAATACTATCTACGTATXXXXXXXXXXATGCACGTCATGACGACGTAAGCATGCATTGTATTTGCATCACTTTTACGCGTCATATAGCTAACATGTCTATCTCCAAAGCGCAATCTCAGATATCAGG	M,aa,ab,ad,ae,ag,ah,ai,aj,ak,al,an,ao,ap,aq,ar,as,at,au,aw,ay,bc,bd,bi,bj,bo,bq,bu,bv,by,bz,cb,cc,cd,ce,cf,cg,ch,cl,cm,cn,co,cp,cq,cr,ct,cu,cy,dc,dg,dh,di,dj,dk,do,dp,dr,dt,du,dv
>Marker9432	aaxbb
CCTTTTTCTTGTGCACAAATTGGCTTGCGGAAAGCGCGAGAGCGTGAGTAAGCAACGCTCGATGAAAAATCGACGAGCAGTGGGATTGCTGAACCCTATGXXXXXXXXXXATGAACGAATAAATAGTCGTGGCGCGAGCTACGGTAGAGATGGCACGTTTCGCCTGAAATGGTTTCTGATTTTCACTGGGCTCCTTGACCCCAAAATAGG	P,ab,ac,ae,af,ag,ah,aj,ak,al,an,ao,ap,aq,ar,as,av,ax,ay,az,ba,bb,be,bh,bi,bj,bk,bl,bm,bn,bp,br,bs,bt,bu,bw,bx,by,bz,ca,ce,cf,cg,ci,ck,cl,cm,co,cs,cw,cy,da,df,dg,di,dj,dk,dl,dm,do,dp,dq,dr,dt,du,dv
CCTTTTTCTTGTGCACAAATTGGCTTGCGGAAAGCGCGAGAGCGTGAGTAAGCAACGCTCGATGAAAAATCGACGAGCAGTGGGATTGCTGAACCCTATGXXXXXXXXXXAATGAACGAATAAATAGTCGTGGCGCGAGCTACGGTAGAGATGGCACGTTTCGCCTGAAATGGTTTCTGATTTCACTGGGCTCCTTGACCCCAAAATAGG	M,aa,ad,ag,ah,ai,am,an,aq,as,at,au,av,aw,az,bc,bd,bf,bg,bo,bq,bv,by,cb,cc,cd,ce,ch,cj,cn,co,cp,cq,cr,ct,cu,cv,cx,cz,db,dc,dd,de,dh,dn,ds,dw
>Marker12631	aaxbb
CCCCTACTATCACGAAAATGCCTCTGTCATAGTAACTCTTGAAATTGTCACGGAACCGTAACAGATCAGACAAACATGACATGTTTTATTTTCGTCTATAXXXXXXXXXXGTTCCCGCGTTTTTGGAGCTATAGATATTCGGGGGATTCATGAATCGGGGATGGGACCCTATCTTCCCCGTGTGCGACGGAAATGCCCCCCATTGATGGG	M,ad,ag,ai,aj,ak,al,ap,as,at,au,aw,ay,az,bc,be,bi,bk,bl,bo,bp,bq,br,bs,bt,bu,bv,bw,bx,by,bz,ca,cb,ce,cf,ch,cj,cm,cv,cw,cx,cy,cz,da,dd,de,dh,di,dl,dm,dn,do,dp,dq,du,dv,dw
CCCCTACTATCACGAAAATGCCTCTGTCATAGTAACTCTTGAAATTGTCACGGAACCGTAACAGATCAGACAAACATGACATGTTTTATTTTCGTCTATAXXXXXXXXXXGTTCCCGCGTTTTTGGAGCTATAGAGATTCGGGGGATTCATGAATCGGGGATGGGACCCTATCTTCCCCGTGTGCGACGGAAATGCCCCCCATTGATGGG	P,aa,ab,ac,ae,af,ah,am,an,ao,aq,ar,at,av,ax,az,ba,bb,bd,bf,bg,bh,bi,bj,bm,bn,bq,cc,cd,cg,ch,ci,ck,cl,cn,co,cp,cq,cr,cs,ct,cu,cx,db,dc,df,dg,dj,dk,dl,dq,dr,ds,dt,dv,dw
>Marker10770	aaxbb
CCTATACTCGGTACGTAGGATGTAATAATGCTACAGTACGTGTATACTACACAGTAACACATGTATACCATATATCTGTAGAAGTAGTATTATACCAGGTXXXXXXXXXXAAATAAAATCTGAGTATGATGGGATTCCCTGACTAAAAAATCGTCGGAATTTCACGTTCTTGTTTTTGCAACTCGATAATTTTTTGTATGTAAACCTAGG	P,aa,ac,ae,ag,ah,ai,aj,ak,al,ao,ap,aq,as,au,aw,ay,bb,bc,bd,be,bf,bg,bk,bl,bo,bs,bv,bw,by,bz,cb,cc,cd,ce,cf,ci,cl,cm,cn,cp,cq,cs,cu,cz,db,dc,dd,dg,di,dk,do,dp,dq,dr,ds,du,dw
CCTATACTCGGTACGTAGGATGCAATAATGCTACAGTACGTGTATACTACACAGTAACACATGTATACCATATATCTGTAGAAGTAGTATTATACCAGGTXXXXXXXXXXAAATAAAATCTGAGTATGATGGGATTCCCTGACTAAAAAATCGTCGGAATTTCACGTTCTTGTTTTTGCAACTCGATAATTTTTTGTATGTAAACCTAGG	M,ab,ad,af,am,an,ar,as,at,av,ax,az,ba,bb,bh,bi,bj,bl,bm,bn,bp,bq,br,bs,bt,bu,bx,ca,cg,ch,cj,ck,co,cr,ct,cv,cw,cx,cy,da,de,df,dh,dj,dl,dm,dn,dq,dr,dt,dv,dw
>Marker1298	aaxbb
CCCAGAATCCCCCCCCCCTACTGCTGTGGCATGCCTCGCAAGGCTATGCTGTGGCTCTGAAAGCATTCGCTGGTTGGGTCCGCACGAAAGATGGCGTGTCXXXXXXXXXXTATGATATAGGCGAAACGCTATACAACACGAACAGAGCGAACAAAAGCAAACATTCGGCAATTGAAAATGTATGCCAAGCCGACATCCGCCAGACATAGG	P,aa,ab,ad,af,ah,ai,aj,ak,al,am,an,ao,ap,aq,ar,as,at,au,av,aw,ay,az,ba,bc,bf,bh,bi,bj,bl,bm,bn,bo,bp,bq,br,bs,bv,bw,bx,cb,cc,cd,ce,cf,ci,ck,cm,co,cs,ct,cu,cv,cw,cx,db,dc,dd,df,dg,di,dm,dn,dq,dr,ds,dt,dv
CCCAGAATTCCCCCCCCATACTGCTGTGGCATGCCTCGCAAGGCTATGCTGTGGCTCTGGAAGCATTCGCTGGTTGGGTCCGCACGAAAGATGGCGTGTCXXXXXXXXXXTATGATATAGGCGAAACGCTATACAACACAAACAGAGCGAACAAAAGCAAACATTCGGCAATTGGAAATGTATGCCAAGCCGACATCCGCCAGACATAGG	M,ac,ae,ag,aq,as,ax,bb,bd,be,bf,bg,bk,bq,bt,bu,by,bz,ca,cf,cg,ch,cj,cl,cn,cp,cq,cr,ct,cy,cz,da,de,df,dh,dj,dk,dl,do,dp,dq,dt,du,dw
>Marker6289	aaxbb
CCCAAAAGCGCTACCCCCGTCGTAGCACCCCTCAGCACTATCTACTCAAGCAATGCTGAAACACTGACAGTATCGCAGTACCTACTGCCCCCTGCCCCCGXXXXXXXXXXTTGCCCTCTTCAAGTCTGACAATGGGCAAAAAAAGCTGTGAAGGTACATTGCTGACGACGTGGGATGGGGGTCGACATTTTTTCAGGTGTGGATATGAGG	P,aa,ad,ae,ai,aj,ak,al,am,aq,as,au,av,aw,az,ba,bd,be,bi,bk,bl,bo,bq,bt,bu,bw,bx,by,ca,cb,cc,cd,ce,cf,cj,ck,cl,cm,cn,co,cq,cr,cs,ct,cv,cw,cx,cy,cz,da,db,dc,de,df,dg,dh,di,dj,dm,dn,do,ds,dv,dw
CCCAAAAGCGCTACCCCCGTCGTAGCACCCCTCAGCACTATCTACTCAAGCAATGCTGAAACACTGACAGTATCGCAGTACCTACTGCCCCCTGCCCCCGXXXXXXXXXXTTGCCCTCTTCAAGTCTGACAATGAGCAAAAAAAGCTGTGAAGGTACATTGCTGACGACGTGGGATGGGGGTCGACATTTTTTCAGGTGTGGATATGAGG	M,aa,ab,ac,ad,ae,af,ag,ah,ak,an,ao,ap,aq,ar,as,at,au,ax,ay,bb,bc,bf,bg,bh,bi,bj,bk,bm,bn,bp,br,bs,bt,bv,bz,cc,cd,ce,cg,ch,ci,cl,cp,cq,cs,cu,cv,cw,db,dc,dd,dh,dk,dl,dp,dq,dr,dt,du,dw
>Marker4474	aaxbb
CCTATTGACACTAAAATATGTGTTGATGCCTTTGTCCGTCGATGTAGGGACTGCTGAGTCGCATGGCACAAGAGGTCGCTGGGGTCATGGCTTGGGTTTCXXXXXXXXXXGGCGATTCATTCTCTGCGACGAGATGCCGCTTTGATTGCCAGCGAATCAATGTGGGGGTGGTAGAACTGAGTGAGTCTCATGCCGGTCGCGTGTGAGAGG	P,aa,ab,ad,ae,af,ai,aj,ak,al,an,ap,aq,ar,as,at,av,ay,bb,bc,bd,be,bg,bh,bi,bl,bn,bp,bq,bv,bw,bx,by,bz,ca,cb,cd,cf,cq,cv,cw,cx,cz,dc,de,df,dg,dh,dl,dn,dp,dr,ds,dt
CCTATTGACACTAAAATATGTGTTGATGCCTTTGTCCGTCGATGTAGGGACTGCTGAGTCGCATGGCACAAGAGGTCGCTGGGGTCATGGCTTGGGTTTCXXXXXXXXXXGGCGATTCATTCTGTGCGACGAGATGCCGCTTTGATTCCCAGCGAATCAATGTGGGGGTGGTAGCCCTGAGTGAGTCTCATGCCTGTCGCGTGTGAGAGG	M,ac,ag,ah,am,ao,as,au,av,aw,ax,az,ba,bf,bj,bk,bm,bo,bq,br,bs,bt,bu,bw,cb,cc,ce,cg,ch,ci,cj,ck,cl,cm,cn,co,cp,cr,cs,ct,cu,cy,da,db,dd,di,dj,dk,dm,do,dq,du,dv,dw
>Marker8598	aaxbb
CCTATTAACCCCCTTCCAAGCCTTCAGAGGGAAGCCTTGACGACGAAAGTTGACGATTACGGCGTCAGCAACTGCTAAAAAAAGTTAGCCATGCTGTAAAXXXXXXXXXXTCCTGCTCGTATTGCTGCGCGCTCACGCTACTGGTACACGCTCGAAAACATCGCAAGTTCGTCGAATTCTTGGTCACCACACACACAGTCCCCAAAAGGG	P,aa,ab,ag,aj,ak,al,an,ao,ap,as,at,av,aw,ay,ba,bb,bc,bd,be,bf,bh,bi,bl,bn,bo,bp,br,bt,bv,by,cd,ce,cf,cg,cm,co,cq,cr,cs,cw,cy,da,db,dc,de,dg,dl,dm,dn,do,dp,dr,ds,dt,dv
CCTATTAACCCCCTTCCAAGCCTTCAGAGGGAAGCCTTGACGACGAAAGTTGACGATTACGGCGTCAGCAACTGCTAAAAAAAGTTAGCCATGCTATAAAXXXXXXXXXXTCCTGCTCGTATTGCTGCGCGCTCACGCTACTGGTACACGCTCGAAAACATCGCAAGTTCGTCGAATTCTTGGTCACCACACACACAGTCCCCAAAAGGG	M,ac,ad,ae,af,ah,ai,am,an,aq,ar,as,au,ax,az,bb,bg,bj,bk,bm,bq,bs,bt,bu,bw,bx,by,bz,ca,cb,cc,cd,cg,ch,ci,cj,ck,cl,cn,cp,cq,cs,ct,cu,cv,cx,cz,dd,df,dh,di,dj,dk,dp,dq,du,dw
>Marker7712	aaxbb
CCTGTGAAGCCTGCCACGCGCAAAACAAGCAAGTGTTCATTGTTCACTCAGGGGTTCGCATAATGAAGCTTCACTGTGAACGTGTACGGTATGGCGCGTGXXXXXXXXXXGCCGTAAGTCACAGGAAACTCAACCTAGAAGCAAGTGGACCCTTTTCCCTCTTCCCGTAGAAAGGAACTCAACTGCGGACGTTCGAGAAACGAAATGGGG	M,ag,ah,an,aq,au,aw,ay,az,bb,bd,be,bg,bj,bp,bq,br,bt,bu,bw,by,bz,cb,ci,ck,cp,cr,ct,cu,cw,cx,da,db,dd,de,df,dg,dl,dm,do,dq,dr,ds,dv,dw
CCTGTGAAGCCTGCCACGCGCAAAACAAGCAAGTATTCATTGTTCACTCAGGGGTTCGCATAATGAAGATCCACTGTGAACGTGTACGGTATGGCGCGTGXXXXXXXXXXGCCGTAAGTCACAGGAAACTCAACCTAGAAGCAAGTGGACCCTTTTCCTTCTTCCCGTAGAAAGGAACTCAACTGCGGACGTTCGAGAAACGAAATGGGG	P,aa,ab,ac,ad,ae,af,ag,ai,aj,ak,al,am,an,ao,ap,aq,ar,as,at,av,ax,ba,bc,bf,bh,bi,bk,bl,bm,bn,bo,bs,bv,bw,bx,ca,cc,cd,ce,cf,cg,ch,cj,cl,cm,cn,co,cq,cs,ct,cv,cx,cy,cz,dc,dh,di,dj,dk,dn,dp,dq,dt,du
>Marker7330	aaxbb
CCCTTGTTGCCAAACATATGTAAAACTAAGGAAACGCTCGGTTATGCGACCCACGCCTGTTCCGCTCCCTCTGAGCTACTCTATACCGCCCTTCTATAGGXXXXXXXXXXCGAATACCTGGTATACCGGTATTAAATAAATCGGCTGACTTAAATTTCAAGTTAAGTTAAAAACGACCCTCCCCCCTCGCCCCGGCTTATGATGAAGGGG	P,aa,ac,ae,ag,ah,ai,aj,am,ao,ap,aq,as,au,az,ba,bd,bf,bh,bj,bl,bn,bp,bq,bs,bu,bv,bx,by,ca,cd,ce,cj,ck,cm,cn,co,cr,ct,cu,cv,cw,cy,dc,df,dg,dh,dj,dk,dl,dm,dn,dp,dq,dt,du,dv,dw
CCCTTGTTGCCAAACATATGTAAAACTAAGGAAACGCTCGGTTATGCGACCCACGCCTGTTCCGCTCCCTCTGAGCTACTCTATACCGCCCTTCTATAGGXXXXXXXXXXCGAATACCTGGTATACCGGTATTAAATAAATCGGCTGACTTAAATTTCAAGTTAAGTTAAAAACGACCCTCCCCCGTCGCCCCGGCTTATGATGAAGGGG	M,aa,ab,ad,af,ai,ak,al,an,ar,at,av,aw,ax,ay,bb,bc,be,bg,bi,bk,bm,bo,bq,br,bs,bt,bw,bz,ca,cb,cc,cf,cg,ch,ci,cl,cp,cq,cs,cw,cx,cz,da,db,dc,dd,de,di,do,dq,dr,ds,dw
>Marker10434	aaxbb
CCCATGCGTCTCTCTCCTTGGTCGTCGATTCCCACTAATCAGTAATGCTTGAAGCGCTGATGCTGCGTCTCCGAACTTGGTGTATGCATTTTGATCATTTXXXXXXXXXXATTAATGTTTCGTTCATACCGGTTTAGCATGTTTTCGAAAAACAATCTATTGGAGTCTGTGCAAAAAAATTAAAAGAGTGAAATAATAAAGAAAAAGAGG	P,aa,ac,ad,ah,aj,am,ao,aq,as,at,au,az,ba,bh,bj,bl,bn,bp,br,bs,bu,bx,by,bz,cb,cc,cd,ce,cg,ch,ck,cm,cn,co,cp,cs,cy,dc,df,dg,dh,dj,dk,dl,dm,dn,dp,dq,du,dv
CCCATGCGTCTCTCTCCTTGGTCGTCGATTCCCACTAATCAGTAATGCTTGAAGCGCTGATGCTGCGTCTCCGAACTTGGTGTATGCTTTTTGATCATTTXXXXXXXXXXTATTAATTTTTCGTTCATACCGGTTTAGCATGTTTTCGAAAAACAATCTATTGGAGTCTATGCAAAAAAATTAAAAGAGTGAAATAATAAAGAAAAGAGG	M,ab,ae,af,ag,ai,ak,al,an,ap,ar,au,av,aw,ax,ay,bb,bc,bd,be,bf,bg,bi,bk,bm,bo,bq,bt,bv,bw,by,bz,ca,cf,ci,cj,cl,cn,cq,cr,ct,cu,cv,cw,cx,cy,cz,da,db,dd,de,di,do,dq,dr,ds,dt,dw
>Marker4228	aaxbb
CCAAGCTTTTTTGCTCCGAGCCCTGCGGTACGCTGCTTTGTCATGACTGCAGCGTCGCCGATCATTCCGGGCATTCAATTTTTCTCGCTGACTCCGAGGAXXXXXXXXXXGGTGCATCCTACCGTAACTGAAGTGTAAGTACTGTCGAATTTCATATCCCCCTGTATTTTTTAGGCTAAGTTTCTGGTGGGGCTCAGTCTAATGAGAGGG	M,ac,af,ag,aj,ak,av,az,bb,bc,bd,bf,bh,bk,bl,bp,bq,br,bz,cd,cf,cg,ci,cm,cn,cp,cs,ct,cv,cw,cx,cz,da,dc,dd,de,df,dg,di,dj,dm,dn,do,dr,dt
CCAAGCTTTTTTGCTCCGAGCCCTGCGGTACGCTGCTTTGTCATGACTGCAGCGTCGCCGATCATTCTGGGCATTCAATTTTTCTCGCTGACTCCGAGGAXXXXXXXXXXGGTGCATCCTACCGTAACTGAAGTGTAAGTACTGTCGAATTTCATATCCCCCTGTATTTTTTAGGCTAAGTTTCTGGTGGGGCTCAGTCTAATGAGAGGG	P,aa,ab,ad,ae,ah,ai,aj,al,am,an,ao,ap,aq,ar,as,at,au,aw,ax,ay,ba,be,bf,bg,bi,bj,bm,bn,bo,bq,bs,bt,bu,bv,bw,bx,by,ca,cb,cc,ce,cg,ch,cj,ck,cl,cm,co,cq,cr,ct,cu,cy,db,dh,dk,dl,dp,dq,ds,du,dv,dw
>Marker8936	aaxbb
CCATTGGTTTAAACCCCTCGAGACTTCCGGTGGAAAAATGTTGAAAGCACTGGCGATGACAGCATCAATCCACTCGAAGTACCTCGGGCGGTGCGGGGACXXXXXXXXXXTGGCGAAATACTGTACCAGGTACCATATTTTTTTGTTGCGTAGGAGTCGGGTAGGAAATGATATCTTAATGGTATCGTCAAACGCTCTCAAAGTTCAAGG	P,aa,ac,ad,ag,an,aq,ar,as,az,ba,bc,bd,bf,bj,bl,bn,bo,bp,bq,br,bs,bu,bv,bx,by,bz,ca,cb,cc,cd,cg,ci,cj,ck,cl,cm,cn,cp,cq,cr,ct,cu,cw,cy,dc,dd,df,dg,di,dm,dn,dp,dr,ds,du,dw
CCATTGGTTTAAACCCCTTGAGACTTCCGGTGGGAAAATGTTGAAAGCACTGGCGATGACAGCATCAATCCACTCGAAGTACCTCGGGCGGTGCGGGGACXXXXXXXXXXTGGCGAAATACTGTACCAGGTACCATATTTTTTTGTTGCGTAGGAGTGGGGTAGGAAATGATATCTTGATGGTATCGTCAAACGCTCTCAAAGTTCAAGG	M,ab,ae,af,ag,ah,ai,aj,ak,al,am,ao,ap,aq,at,au,av,aw,ax,ay,az,bb,bc,be,bg,bh,bi,bj,bk,bm,bt,bw,cc,cd,ce,cf,ch,co,cs,cv,cx,cz,da,db,de,dh,dj,dk,dl,do,dq,dt,dv,dw
>Marker1567	aaxbb
CCATACTTTTATGACCTATTGTATTTTTACTGATGTAGCCCTATACGTCCTGTTGCGTTTTTTTTTTGCCTCAGCCTTGCTTGGTTGTAGTTTAGCTGCCXXXXXXXXXXGTAAAATTCTGCTTCAGCTCTACTGCTGTAAGCCTATGATACTGTAGTATTACTTTTCTCCGTTACGAATCACTTGATGTAATTGTTGGATCGGATGAGG	M,ac,ag,ah,aj,ak,an,av,az,ba,bb,bc,bd,be,bh,bi,bl,bm,bp,bq,br,bw,by,bz,ca,cb,cc,cd,cg,ci,cl,cm,cn,co,cs,cv,cx,da,db,dc,dd,de,dg,dh,di,dj,dk,dl,dm,dn,do,dp,dq,dr,dt
CCATACTTTTATGACCTATTGCATTTTTACTGATGTAGCCCTATACGTCCTGTTGCGTTTTTTTTTTGCCTCAGCCTTGCTTGGTTGTAGTTTAGCTGCCXXXXXXXXXXGTAAAATTCTGCTTCAGCTCTACTGCTGTAAGCCTATGATACTGTAGTATTACTTTTCTCCGTTACGAATCACTTGATGTAATTGTTGGATCGGATGAGG	P,aa,ab,ad,ae,af,ag,ai,al,am,an,ao,ap,aq,ar,as,at,au,av,aw,ax,ay,bf,bg,bh,bj,bk,bn,bo,br,bs,bt,bu,bv,bx,cc,ce,cf,ch,cj,ck,cm,co,cp,cq,cr,ct,cu,cv,cw,cy,cz,df,dl,dq,ds,du,dv,dw
>Marker12566	aaxbb
CCTGGTTATCTTTGATGTTAATTGGTTGTTTCGCGGGACAACGGTTGCCGACGGAGGTTAAAGCCCTGTGGGTTGTGTTGTAAACCTGATGTTGGTCTTGXXXXXXXXXXATATTAACATGGTGTTGGGTCATACTTGACTGTTTTCTCGCCTTGCATGGCTGGTCCCTCTCTAGTGAGGTCTTCCTTATCTGTTTTCCCTAGTCTTGGG	P,af,ah,aj,am,av,ax,az,ba,bb,be,bf,bg,bh,bi,bk,bl,bm,bn,bp,br,bs,bt,bw,bx,bz,cb,ci,cj,ck,cs,cv,cx,cy,cz,da,db,dd,de,df,dl,dm,dn,do,dq,ds,dw
CCTGGTTATCTTTGATGTTAATTGGTTGTTTCGCGGGACAACGGTTGCCGACGGAGGTTTAAGCCCTGTGGGTTGTGTTGTAAACCTGATGTTGGTCTTGXXXXXXXXXXATATTAACATGGTGTTGGGTCATACTTGACTGTTTTCTCGCCTTGCATGGCTGGTCCCTCTCTAGTGAGGTCTTCCTTATCTGTTTTCCCTAGTCTTGGG	M,aa,ab,ac,ad,ae,ag,ah,ai,aj,ak,al,an,ao,ap,aq,ar,as,at,au,aw,ay,bc,bd,bi,bj,bk,bo,bq,bs,bt,bu,bv,bw,by,bz,ca,cc,cd,ce,cf,cg,ch,cl,cm,cn,co,cp,cq,cr,ct,cu,cw,cy,dc,dg,dh,di,dj,dk,do,dp,dr,dt,du,dv,dw
>Marker10951	aaxbb
CCTTGTGTGCAGTTGTGGGCGTGTACCCCTGCTCACGAACAGACACAAACGGACAAAAACAGTTCCGAAAACTGCCACAGCGTGCCTTTATTTACTGGATXXXXXXXXXXAACCGATTCAGGCGCGCTCGGGACTGATAGACGCCCGCTATATATGCTTAAAGTCTCGCACTGCTCGTGTCGAAAGCGGTGCCGACATCGCAGAGCTAGG	P,ag,ah,ai,ak,al,ao,ap,aq,as,au,av,aw,ax,ba,bb,be,bh,bi,bk,bl,bo,bp,br,bs,bt,bw,bz,ca,cc,cd,ce,cg,ck,co,cq,ct,cu,cw,cy,da,dc,dd,df,dg,di,dk,dm,do,dq,dr,du,dw
CCTTGTGTGCAGTTGTGGGCGTGTACCCCTGCTCACGAACAGACACAAACGGACAAAAACAGTTCCGAAAACTGCCACAGCGTGCCTTTATTTACTGGATXXXXXXXXXXAGCCGATTCAGGCGCGCTCGGGACTGATAGACGCCCGCTATATATGCTTAAAGTCTCGCACTGCTCGTGTCGAAAGCGGTGCCGACATCGCAGAGCTAGG	M,aa,ab,ac,ad,ae,af,aj,am,an,ar,as,at,ay,az,bc,bd,bf,bg,bi,bj,bm,bn,bq,bt,bu,bv,bw,bx,by,ca,cb,ce,cf,cg,ch,ci,cj,cl,cm,cn,cp,cr,cs,cu,cv,cx,cz,db,de,df,dh,dj,dl,dn,dp,dq,ds,dt,dv
>Marker16198	aaxbb
CCAAGCTTTCCATCTGAAGCCCCAAAAACGGCTTGATGGTTAATGTGATGACAACAACAGCGGTCCAGAGCTAGCTCTTGACGATATGTCAAGACATGAAXXXXXXXXXXATATTTCGGCTTTCTTGTTTCGATATGAGTGGTTTCATGCATGCTCTACACGGATGAAGCCGCGCTGTGTGGGTGGGGTTGTTGATGAAGAAGTAAAGGG	P,aa,ac,ag,ah,aj,ao,ap,ar,as,at,av,ay,ba,bc,be,bf,bg,bh,bi,bj,bm,bn,bq,br,bs,bt,bu,bv,bw,by,bz,ca,cc,cd,ce,cf,ch,cj,ck,cl,cn,co,cq,cr,cw,cx,cy,dc,de,dh,di,dk,dl,dp,dq,dr,ds,dt,du,dw
CCAAGCTTTCCATCTGAAGCCCCAAAAACGGCTTGATGGTTAATGTGATGACAACAACAGCGGTCCAGAGCTAGCTCTTGACGATATGTCAAGACATGAAXXXXXXXXXXATATTTCGGCTTTCTTGTTTCGATATGTGTGGTTTCATGCATGCTCTACACGGATGAAGCCGCGCTGTGTGGGTGGGGTTGTTGATGAAGAAGTAAAGGG	M,ab,ac,ad,ae,af,ag,ai,aj,ak,al,am,an,aq,as,au,aw,ax,az,bb,bc,bd,bk,bl,bo,bp,bu,bw,bx,bz,cb,cc,cd,cg,ci,cj,ck,cm,cp,cs,ct,cu,cv,cz,da,db,dd,df,dg,dj,dm,dn,do,dp,dq,dv
>Marker4832	aaxbb
CCCCTAACATCTACCGATGCCGAATAATCTAGAATTCACGTGCCTGATTCGATCTGCTCCAAATGTTGTGCAGTACCCAGTCTGCGCGATCCTAATTACAXXXXXXXXXXAGGGATTCGAGGAGACGATATGCGGCATATTCGAGAAAAACCCTGCACCACGTCGTGATTCGTTTTTGGTAGGCGTGGTTGCGTTTGCGCCCGAACAGGG	P,aa,ab,ad,ae,af,ai,aj,ak,al,an,ap,aq,ar,at,ay,az,bb,bc,bd,be,bg,bh,bi,bl,bn,bp,bq,bv,bx,by,bz,ca,cb,cd,cf,cq,cu,cv,cw,cx,cy,cz,dc,de,df,dg,dh,dl,dn,dp,dr,ds,dt
CCCCTAACATCTACCGATGCCGAATAATCTAGAATTCACGTGCCTGATTCGATCTGCTCCAAATGTTGTGCAGTACCCAGTCTGCGCGATCCTAACTACAXXXXXXXXXXAGGGATTCGAGGAGACGATATGCGGCATATTCGAGAAAAACCCTGCACCACGTCGTGATTCGTTTTTGGTAGGCGTGGTTGCGTTTGCGCCCAAACAGGG	M,ac,ag,ah,am,ao,as,au,av,aw,ax,ay,az,ba,bb,bf,bj,bk,bm,bo,br,bs,bt,bu,bw,cb,cc,ce,cg,ch,ci,cj,ck,cl,cm,cn,co,cp,cr,cs,ct,cy,da,db,dd,di,dj,dk,dm,do,dq,du,dv,dw
>Marker1434	aaxbb
CCCATTGCCGCCCGCGGAACAAAAAAAAAACAGAACGGACAGTAAGACTCAATTACACCGCCACCAATTAATTCAGCAACACGTAGCAATGCATTGAAGTXXXXXXXXXXATCAGAGTTAGAATTGTGCCACGAACATGCTGCGAAAAACCAAAGAGAGGGCAAGAAAAATCATGATCTCACAGGATCTCACAGGATCAGCAAGGAAGGG	P,aa,ab,ae,af,ag,an,ar,av,aw,ax,ba,bc,bf,bg,bi,bk,bl,bm,bn,bt,bz,cb,cf,ck,cm,co,cp,cq,cs,ct,cu,cw,dc,dd,dg,di,dl,do,dp,dq,dr,du,dw
CCCATTGCCGCCCGCGGACAAAAAAAAAACAGAACGGACAGTAAGACTCAATTACACCGCCACCAATTACTTCAGCGACACGTAGCAATGCATTGAAGTAXXXXXXXXXXATCAGAGTTAGAATTGTGCCACGAACATGCTGCGAAAGACCAAAGAGAGGGCATGAAAAATCATGATCTCACAGGATCTCACAGGATCAGCAAGGAAGGG	M,ac,ad,ah,ai,aj,ak,al,am,ao,ap,aq,as,at,au,ax,ay,az,bb,bd,be,bh,bj,bo,bp,bq,br,bs,bt,bu,bv,bw,bx,by,ca,cc,cd,ce,cg,ch,ci,cj,cl,cn,cr,cv,cx,cy,cz,da,db,de,df,dg,dh,dj,dk,dm,dn,ds,dt,du,dv,dw
>Marker5126	aaxbb
CCCTTCGACCACGCCAAGTAAGAGGGAGCGAGAAGCGCCCCGGAGACGGGCAGCGGAAATCCTTCGGCTCCCCCAAAGTCTACCTCGATGAGGTCGTCGGXXXXXXXXXXCAATACTAGCGGTAAGGGTATCGGTAATCGTGACGATAGCGGCAACAGTAACAGTCGCGGTGGCAGTAACCGTGACGGTAATGGTGACTGTCGGTAAGGG	P,aa,ab,ac,ae,af,ah,aj,ak,al,an,ao,ap,aq,ar,as,av,ax,ay,az,ba,bb,be,bg,bh,bi,bj,bk,bl,bm,bn,bp,br,bs,bt,bu,bw,bx,by,ca,cd,cf,cg,ci,ck,cl,cm,co,cs,ct,cu,cw,cy,da,df,dg,di,dj,dk,dl,dm,do,dp,dq,dr,dt,du,dv
CCCTTCGACCACGCCAAGTAAGAGGGAGCGAGAAGCGCCCCGGAGACGGGCAGCGGAAATCCTTCGGCTCCCCCAAAGTCTACCTCGATGAGGTCGTCGGXXXXXXXXXXCAATACTAGCGGTAAGGGTAGCGGTAATCGTGACGATAGCGGCAACAGTAACAGTCGCGGTGGCAGTAACCGTGACGGTAATGGTGACTGTCGGTAAGGG	M,aa,ad,ag,ai,al,am,ar,as,at,au,aw,ay,az,ba,bc,bd,be,bf,bk,bo,bp,bq,bt,bv,bz,cb,cc,cd,ce,cf,ch,cj,cm,cn,co,cp,cq,cr,ct,cu,cv,cx,cz,db,dc,dd,de,dg,dh,dn,dp,ds,dw
>Marker4623	aaxbb
CCCGTTGTTCTCTTTTCAGTATGGCACTGGTTCCTGCGTAAGGTGAATCCGTAGGTAGCCGAGAGTATCGATCGGACGGGGCTACGCGTCGATGGGTTGAXXXXXXXXXXAGCTGTGTCCGGAATGGTCTCCGGCATGAATCCTGGAAGGGCATTTGGAACGGTGCCCGGAGCGGCTGACGAATTTATATCCGTGACAGGTTTTGAAAGG	M,ab,ac,ae,af,ah,am,an,aq,at,au,ay,be,bi,bj,bk,bn,bo,bp,bq,bs,bt,bu,bv,bw,bx,by,cc,cf,cg,ch,ci,cj,ck,cl,cm,co,cq,cr,cs,cu,cx,cy,cz,da,db,dd,de,df,dg,dh,di,dk,dl,dn,dp,dr,ds,dt,dv
CCCGTTGTTCTCTTTTCAGTATGGCACTGGTTCCTGCGTAAGGCGAATCCGTAGGTAGCCGAGAGTATCGATCGGACGGGGCTACGCGTCGATGGGTTGAXXXXXXXXXXAGCTGTGTCCGGAATGGTCTCCGGCATGAATCCTGGAAGGGCATTTGGAACGGTGCCCGGAGCGGCTGACGAATTTATATCCGTGACAGGTTTTGAAAGG	P,aa,ad,ae,ag,ai,aj,ak,al,ao,ap,ar,as,av,aw,ax,ay,az,ba,bb,bc,bd,bf,bg,bh,bi,bl,bm,bo,bq,br,bt,bz,ca,cb,cd,ce,cf,ci,cj,cn,co,cp,ct,cv,cw,dc,dj,dm,do,dq,du,dv,dw
>Marker4388	aaxbb
CCTCTTCTTTCTGCCCCCTTTACGTTTAGTTGTGTTCTTCCTTGCGCGAACGTATACAGCGGGCGGTGTCAGCCGCCCGCGGAGCGGAGCCTTTGTAAATXXXXXXXXXXGTGGGGTGGGCACAATTCGACCGTCGGGCTCACGTTGCTGGAGGTTTGGGCGCGATCCGTGCAGTGTGTCGCGCGTGGCAAGCCTTTTAAACTCTTTTGG	P,aa,ad,ag,ai,aj,ak,al,ao,ar,av,aw,ax,az,ba,bb,bc,bd,bf,bg,bl,bm,bo,bq,br,bs,bt,bz,ca,cb,cd,ce,cn,cp,cr,cv,cw,cx,da,dc,de,dj,dm,do,dq,du,dw
CCTCTTCTTTCTGCCCCCTTTACATTTAGTTGTGTTCTTCCTTGCGCGAACGTATACAGCGGGCGGTGTCAGCCGCCCGCGGAGCGGAGCCTTTGTAAATXXXXXXXXXXGTGGGGTGGGCACAATTCGACCGTCGGGCTCACGTTGCTGGAGGTTTGGGCGCGATCCGTGCAGTGTGTCGCGCGTGGCAAGCCTTTTAAACTCTTTTGG	M,ab,ac,ae,af,ag,ah,am,an,ap,aq,as,at,au,ay,az,be,bh,bi,bj,bk,bn,bp,bq,bt,bu,bv,bw,bx,by,cc,cd,cf,cg,ch,ci,cj,ck,cl,cm,co,cq,cs,ct,cu,cx,cy,cz,db,dd,df,dg,dh,di,dk,dl,dn,dp,dr,ds,dt,dv
>Marker12577	aaxbb
CCTTTGTCCACAACACCGACGACGGATGGGTGTGCTTCAACGATGAGGAAGTAACCCCCGTTGGCATAGACGATGTGCTCACCGACGGTGCGTACATCTTXXXXXXXXXXTATTGGATGTACATTTGTGTACCGCGAAGTGCCAAGCGCTTCCTGGCTGCTGTATTCATTTAGGGGGGATTTATTTTTTTAGCACGGAATGGAGAACAGG	P,ab,ad,ae,ah,al,am,an,ap,ar,as,az,ba,bd,be,bf,bg,bh,bi,bk,bl,bo,bp,bq,bs,bt,bu,bv,bw,bx,by,bz,ca,cb,cd,cf,ci,cj,ck,cl,cm,co,cq,cr,cs,cw,cy,dc,de,dg,di,dl,dn,do,dq,dr,dt,du,dv,dw
CCTTTGTCCACAACACCGACGGCGGATGGGTGTGCTTCAACGATGAGGAAGTAACCCCCGTTGGCATAGACGATGTGCTCACCGACGGTGCGTACATCTTXXXXXXXXXXTATTGGATGTACATTTGTGTACCGCGAAGTGCCAAGCGCTTCCTGGCTGCTGTATTCATTTAGGGAGGATTTATTTTTTTAGCACGGAATGGAGAACAGG	M,aa,ac,af,ag,ai,aj,ak,ao,aq,as,at,au,av,aw,ax,ay,az,bb,bc,bj,bm,bn,bp,br,bw,cb,cc,ce,cg,ch,cn,co,cp,ct,cu,cv,cx,cy,cz,da,db,dd,df,dh,dj,dk,dm,dp,dq,ds,dw
>Marker1224	aaxbb
CCTTATAATCAGTCATTTCATAGCCGTAGTAGTAGCGCTTACGCCGTCATCACCATCACGGGCTGCGTCGCTAAACAAACAAAAAAAAAACAGCGTTGCCXXXXXXXXXXCCTAGCCGAATAATAGGGTGTTTGCGATTTCCATTCTCTGTTGGGTTGGAAAAAAAAGTGAAAATAATATTGAAACCGACGAAAACCATAAAACCCAAGG	M,ab,ac,ag,aj,ak,an,av,az,bb,bc,bd,bg,bh,bk,bl,bp,bq,br,by,bz,cd,ce,cf,cg,ch,ci,cl,cm,cn,cp,cs,ct,cv,cw,cx,cz,da,dc,dd,de,df,dg,dh,di,dj,dk,dm,dn,do,dp,dr,dt
CCTTATAATCAGTCATTTCATAGCCGTAGTAGTAGCGCTTACGCCGTCATCACCATCACGGGCTGCGTCGCTAAACAAACAAAAAAAAAACAGCGTTGCCXXXXXXXXXXCCTAGCCGAATAATAGGGTGTTTGCGATTTCCATCCTCTGTTGGGTTGGAAAAAAAAGTGAAAATAATATTGAAACCGACGAAAACCATAAAACCCAAGG	P,aa,ab,ad,ae,af,ag,ah,ai,aj,al,am,an,ao,ap,aq,ar,as,at,au,aw,ax,ay,ba,be,bf,bg,bh,bi,bj,bm,bn,bo,bs,bt,bu,bv,bw,bx,bz,ca,cb,cc,ce,cf,ch,ci,cj,ck,cl,co,cq,cr,cs,ct,cu,cy,db,dc,dh,dj,dl,dq,ds,dt,du,dv,dw
>Marker16883	aaxbb
CCCTTTTATAGTGCCGGTTGAGTAGTGTCTATCGCCGTTGTAGTGCCGGTGAAATCGCTTGGCACATGGTATAGTGCGGGTTGAATAGAGCCTATTGCCTXXXXXXXXXXGTGTTTATCTACCCAAGTACGAAAGTGCGAACTCCAAAAGTGCCGGTGTCCGATAAGCTGCTGGTACTGTTGAAAAACACATACCGTCTCTATGAGGAGG	M,aa,ad,af,ah,aj,al,an,as,av,ax,ay,az,ba,bb,bc,bd,be,bf,bg,bh,bj,bk,bt,bw,ca,cd,cf,ch,cm,cn,co,cp,ct,cv,cw,cy,cz,da,dc,df,dj,dl,dm,do,dp,dq,dr,dt,du,dw
CCCTTTTATAGTGCCGGTTGAGTAGTGTCTATCGCCGTTGTAGTGCCGGTGAAATCGCTTGGCACATGGTATAGTGCGGGTTGAATAGAGCCTATTGCCTXXXXXXXXXXGTGTTTATCTACCCAAGTACGAAAGTGCGAACTCCAAAAGTGCCGGTGTCCGATAAGCTGCTGGTACTGTTGAAAAACACATACCGTCTTTATGAGGAGG	P,ab,ac,ae,ag,ah,ai,ak,am,ao,ap,aq,ar,at,au,av,aw,bf,bi,bl,bm,bn,bo,bp,bq,br,bs,bu,bv,bx,by,bz,cb,cc,ce,cg,ci,cj,ck,cl,cm,cn,cq,cr,cs,cu,cx,db,dd,de,dg,dh,di,dj,dk,dn,ds,dv
>Marker5594	aaxbb
CCTCGATTCTTTCTGAACCCAGAAATAGCGATGATTTCTGGTCCCATAGTGAAAGGTTTTTATTTTTGGCGTCGGAGATCCCGGTTAAAGAGAGAAATAAXXXXXXXXXXAAAACGCAAAAGGGTCAACCAACACCCGTGGGCAACGACCGAGGCGAGCCATGGCTCGCGTCCTCCCCGGAGCGCCGCAGCTAGCGGCAGATTCTTTTGG	M,ab,ac,ad,ae,af,ag,ai,ak,al,an,ap,ar,as,av,aw,ax,ay,bb,bc,bd,be,bf,bg,bi,bk,bm,bo,bq,br,bt,bv,bw,bx,bz,ca,cd,cf,ci,cj,cl,cn,cq,cr,ct,cw,cx,cz,da,db,dd,de,dh,di,dk,do,dq,dr,ds,dt,dw
CCTCGATTCTTTCTGAACCCAGAAATAGCGATGATTTCTGGTTCCATAGTGAAAGGTTTTTATTTTTGGCGTCGGAGATCCCGGTTAAAGAGAGAAATAAXXXXXXXXXXAAAACGCAAAAGGGTCAACCAACACCCGTGGGCAACGACCGAGGCGAGCCATGGCTCGCGTCCTCCCCGGAGCGCCGCAGCTAGCGGCAGATTCTTTTGG	P,aa,ab,ac,ah,aj,al,am,an,ao,aq,as,at,au,az,ba,bh,bj,bl,bn,bp,bs,bu,bw,bx,by,cb,cc,cd,ce,cg,ch,ck,cm,co,cp,cr,cs,cu,cv,cy,dc,df,dg,dh,dj,dk,dl,dm,dn,dp,dq,du,dv
>Marker4464	aaxbb
CCGAAAGAAACAGGAGAAAGATGATCTACTCGTCACAGCAGTCTAAAATAGCACGCCGTCCCGGCAATGTACAGCGACGGCAGCACACACCCTCCTTGTCXXXXXXXXXXTTTGCACCAACAGGGGTTTCTACACAAATTCGGTGTGCATGCTTGTCCTTCTCCTAGCTACACAAACCTCTTCCGTCACGGAGCTAGCCTGCGTGATGGG	P,aa,ab,ag,ak,am,aq,ar,as,au,av,ax,ay,az,ba,bb,bd,be,bf,bh,bi,bj,bk,bl,bm,bn,bp,bq,br,bu,bz,cd,ch,ci,cj,ck,cl,cn,co,cp,cq,cr,ct,cv,dc,dd,de,dg,dh,dk,dm,do,dp,ds,dt,du
CCTAAAGAAACAGGAGAAAGATGATCTACTCGTCACAGCAGTCTATAATAGCACGCCGTCCCGGCAATGTACAGCGACGGCAACACACACCCTCCTTGTCXXXXXXXXXXTTTGCACCAACAGGGGTTTCTACACAAACTCGGTGTGCATGCTTGTCCTTCTCCTAGCTACACAAACCTCTTCCGTCACGGAGCTAGCCTGCGTGATGGG	M,ac,ad,ae,af,ah,ai,aj,al,an,ao,ap,at,aw,az,bc,bg,bo,bq,bs,bt,bv,bw,bx,by,bz,ca,cb,cc,ce,cf,cg,cm,cs,cu,cw,cx,cy,cz,da,db,dc,df,di,dj,dl,dn,dq,dr,dv,dw
>Marker2588	aaxbb
CCTTAGACTCCGGCGAAGCTAAGGACGGTGGCGACGCAAACCCATTCCGCGGCGAACTAGGAGTGACACCGCTGCCCCCACCACCGGCAGATGGAGAGGGXXXXXXXXXXACGACAGAGACAGCGGCGGTGGTTCGTCTGCGTAAATGCCGCCTAGCTTCTCCTTCAGGGATGTCCGACGGCGGGGGGGCAAGGGGCGGCATTTTGTGGG	M,aa,ab,ac,ae,ah,ai,aj,ak,al,am,ap,as,au,aw,ax,ay,ba,bb,bc,bd,bg,bi,bj,bk,bq,br,bs,bv,bw,ca,cb,cc,cd,cg,ck,cl,cn,co,cp,ct,cw,cy,dd,de,di,dk,dl,dn,do,dp,dq,dr,ds,dv,dw
CCTTAGACTCCGGCGAAGCTAAGGACGGTGGCGACGCAAACCCATTCCGCGGCGAACTAGGAGTGACACCGCTGCCCCCACCACCGGCAGATGGAGAGGGXXXXXXXXXXACGACAGAGACAGCGGCGGTGGTTCGTCGGCGTAAATGCCGCCTAGCTTCTCCTTCAGGGATGTCCGACGGCGGGGGGGCAAGGGGCGGCATTTTGTGGG	P,ad,af,ag,an,ao,aq,ar,as,at,av,az,bb,be,bf,bh,bi,bl,bm,bn,bo,bp,bq,bt,bu,bx,by,bz,ca,cb,cd,ce,cf,ch,ci,cj,cl,cm,cq,cr,cs,ct,cu,cv,cx,cz,da,db,dc,df,dg,dh,dj,dm,dq,dt,du,dw
>Marker7326	aaxbb
CCCTTCAACTGAAGAGCTACCCAACGTTTCCGGAATGTTTTTTGGTAGGTTTAGTTTGGCTGCCCTCCGACAACGCAGCGTAGATGCCGCTCCTTCGGATXXXXXXXXXXCGTGGATGAGGTATAGAGCTCCTCAAGTGAGGATGCCGACAAAGGCTACGGTAAGAAGGGGCAAGCTCATTTTCACTGCCCGCCGCTGAGTCGAGTGAGG	P,ac,af,am,av,ax,az,ba,bb,be,bf,bg,bh,bk,bm,bn,bp,br,bs,bt,bv,bw,bx,by,ca,cb,ci,cj,ck,cs,cv,cw,cx,cz,da,db,dd,df,di,dk,dl,dm,dn,dq,ds,dw
CCCTTCAACTGAAGAGCTACCCAACGTTTCCGGAATGTTTTTTGGTAGGTTTAGTTTGGCTGCCCTCCGACAACGCAGCGTAGATGCCGCTCCTTCGGATXXXXXXXXXXCGTGGATGAGGTATAGAGCTCCTCAAGTGAGGATGCCGACAAAGGCTACGGTAAGAAGGGGCAAGCTCATTTTTACTGCCCGCCGCTGAGTCGAGTGAGG	M,aa,ab,ad,ae,af,ag,ah,ai,aj,ak,al,an,ao,ap,aq,ar,as,at,au,av,aw,ay,az,bc,bd,bg,bi,bj,bl,bo,bq,bs,bt,bu,bv,bx,by,bz,cb,cc,cd,ce,cf,cg,ch,cl,cm,cn,co,cp,cq,cr,ct,cu,cy,cz,dc,de,dg,dh,dj,dk,do,dp,dr,dt,du,dv
>Marker12618	aaxbb
CCCCTACTACTACTGCTACTGCCGCTACCGCTGTTACTGCTGTAGTTGCTGCTACTGCTGCTACTGTTGCTGGTACTTCTGCTGTTACTGCTGTTACCGCXXXXXXXXXXCAACTGCTGCTACTGCTGTTACTGCCGCTGCTGCTGCTGCTGATATTAATACCTCTGCTGGACCACGCGTGCTCCAATAGAGGTAGGTAACACTTTTAGG	M,ab,ac,ad,af,ag,am,an,ao,ap,ar,as,at,au,ax,ay,bb,bc,bf,bg,bh,bi,bj,bk,bm,bn,bp,bq,br,bs,bt,bu,bv,bz,cb,cc,ce,cg,ch,ci,cj,cl,cp,cq,cs,cu,cv,db,dc,dd,dh,dk,dl,dp,dq,dr,dt,du
CCCCTACTACTACTGCTACTGCCGCTACCGCTGTTACTGCTGTAGTTGCTGCTACTGCTGCTACTGTTGCTGGTACTTCTGCTGTTGCTGCTGTTACCGCXXXXXXXXXXCAGCAACTGCTGCTACTGCTGTTACTGCCGCTGCTGCTGCTGATATTAATACCTCTGCTGGACCACGCGTGCTCCAATAGAGGTAGGTAACACTTTTAGG	P,aa,ae,ah,ai,aj,ak,al,aq,av,aw,az,ba,bd,be,bl,bo,bt,bw,bx,by,ca,cb,cd,ce,cf,ck,cl,cm,cn,co,cr,ct,cw,cx,cy,cz,da,de,df,dg,di,dj,dm,dn,do,ds,dv,dw
>Marker18029	aaxbb
CCCAAGATGAACGCTACGCCGAGCACCGGTCCGGGGACCAGCACGACCGTAGCCCAAGCCCACGAAGTTGCGCTCTGTCGGAGCACAGCAACAGACGTGTXXXXXXXXXXCTTAATACATCATTTGTACAGCAGTAGGACGCAGCACAGCAGACCACGGCTACGGGAGGGGAGAGGTGTAACCCCCGTCTTAGCTTATGACTAGTGTAGG	M,ab,ac,ad,af,ag,am,ao,ap,ar,as,at,au,ax,ay,bb,bc,bf,bg,bh,bi,bj,bk,bm,bp,bq,br,bs,bt,bu,bv,by,bz,cc,cg,ch,ci,cj,cl,co,cp,cq,cs,cu,cv,cw,cx,db,dc,dd,dh,dk,dl,do,dp,dq,dr,dt,du
CCCAAGATGAACGCTACGCCGAGCACCGGTCCGGGAACCAGCACGACCGTAGCCCAAGCCCACGAAGTTGCGCTCTGTCGGAGCATAGCAACAGACGTGTXXXXXXXXXXCTTAATACATCATTTGTACAGCAGTAGGACGCAGCACAGCAGACCACGGCTACGGGAGGGGAGAGGTGTAACCCCCGTCTTAGCTTATGACTAGTGTAGG	P,aa,ae,ah,ai,aj,ak,al,an,ao,aq,au,av,aw,ay,az,ba,bd,be,bl,bn,bo,bt,bw,bx,bz,ca,cb,cd,ce,cf,cj,ck,cm,cn,co,cr,ct,cy,cz,da,db,de,df,dg,dh,di,dj,dm,dn,do,ds,dv,dw
>Marker9590	aaxbb
CCTCTGTTTACTTTGTAACATTTCAATTTTCGTACTCAGGTACCCTTGAAAAAAAATGAAAAACAGGTCACCACACTCGCAGCTGTTCACCACACGTCCGXXXXXXXXXXACAAGACAGCCGCTCAGTACTACTATAGCTCTGAGGTCTGTGCAAACTAGACAATACTACAACGAACGTACGTGCGTATTGAATATGCATGCAAGCTGGG	P,aa,ab,ad,ae,af,ah,ai,al,am,an,ao,ap,aq,ar,as,at,au,aw,ax,ay,ba,be,bf,bg,bi,bj,bm,bn,bo,bs,bt,bu,bv,bw,bx,ca,cb,cc,ce,ch,cj,ck,cn,co,cq,cr,cu,cy,db,dh,dl,dq,ds,du,dv,dw
CCTCTGTTTACTTTGTAACATTTCAATTTTCGTACTCAGGTACCCTTGAAAAAAAATGAAAAACAGATCACCACACTCGTAGCTGTTCACCACACGTCCGXXXXXXXXXXACAAGACAGCCGCTCAGTACTACTATAGCTCTGAGGTCTGTGCAAACTAGACAATACTACAACGAACGTACGTGCGTATTGATCATGCATGCAAGCTGGG	M,ac,ag,aj,ak,av,az,bb,bc,bd,bh,bj,bk,bl,bp,bq,br,bw,by,bz,cd,cf,cg,ci,cl,cm,cn,cp,cs,ct,cv,cw,cx,cz,da,dc,dd,de,df,dg,di,dj,dk,dm,dn,do,dp,dr,dt
>Marker3349	aaxbb
CCTAACCTTTCCAGCAAACATACCAAACTGGTGAGTACTGAGCTGCTATGATACGCCGACATGGCAAAATATACCGACCATCACAGCAGGGTATAAAAAGXXXXXXXXXXTTCGATAATGTTTCGCAGCACATCAGCAAAGCTCTCAGAATGGACAAAACAATCCGTCCGGTATCTATTTGGGTACCCAACACCTACGCGCAATCTATGG	P,ac,ae,af,ag,ai,aj,ak,al,aq,as,au,av,ax,ay,az,ba,bc,be,bi,bk,bl,bm,bp,bq,br,bt,bu,bw,cd,ce,ch,cj,ck,cl,cm,cn,co,cp,cq,cv,cw,cx,cy,cz,dc,df,dg,dk,dm,dn,do,dq,ds,du,dv,dw
CCTAACCTTTCCAGCAAACATAACAAACTGGTGAGTACTGGGCTGCTAGGATACGCCGACATGGCAAAATATACCGACCATCACAGCAGGGTATAAAAAGXXXXXXXXXXTTCGATAATGTTTCGCAGCACACCAGCAAAGCTCTCAGAATGGACAAAACAATCCGTCCGGTATCTATTTGGGTACCCAACACCTACGCGCAATCTATGG	M,aa,ab,ad,ah,am,an,ao,ap,ar,at,aw,bb,bd,bf,bg,bh,bj,bn,bo,bp,bq,bs,bt,bv,bw,bx,by,bz,ca,cb,cc,cf,cg,ci,ck,cr,cs,ct,cu,cy,da,db,dd,de,df,dh,di,dj,dl,dp,dr,dt,dw
>Marker12122	aaxbb
CCTTACATCTTCATATACAAGTGAGCAACGTTGAGAAGGAACGCCTTTTTCGGCAGGGGCACAGTGAGGTATCCGATTTAAGAGCGTTCATATCAAGAGAXXXXXXXXXXTCCAGGCATTTCTGCCCTTCTGATTGGTTGAACTCCCTCCTTAGGTGAGTCTGATACCTTTACGAGTGCATCGGTTGTGTTCGGACTATTCATATTTAGG	P,aa,ad,ag,ah,ai,aj,ak,al,am,ao,ar,as,av,aw,ax,az,ba,bb,bd,bf,bg,bj,bl,bm,bn,br,bs,bt,ca,cb,cc,ce,cl,cn,co,cp,cr,cv,cw,da,dc,de,dj,dm,do,dq,dr,dt,du,dw
CCTTACATCTTCATATACAAGTGAGCAACGTTGAGAAGGAACGCCTTTTTCGGCAGGGGCACAGTGAGGTATCCGATTTAAGAGCGTTCATATCAAGAGAXXXXXXXXXXTCCAGGCATTTCTGCCCTTCTGATTGGTTGAACTCCCTCCTTAGGTGAGTCTGATACCTTTACGAGTGCATCGGTTGTGTTCGGACTATTCATATGTAGG	M,ab,ac,ae,af,an,ap,aq,as,at,au,av,ay,bc,be,bh,bi,bj,bk,bo,bp,bq,bu,bv,bw,bx,by,bz,cb,cc,cd,cf,cg,ch,ci,cj,ck,cm,cq,cs,ct,cu,cx,cy,cz,db,dd,df,dg,dh,di,dk,dl,dn,dp,dr,ds,dv,dw
>Marker62532	aaxbb
CCTATCACTCGTGATTGGCTGGTAGGCATTGACCCAATAAGCTCACAATTATTTCGACCGACTCGGCTTTTCTCGCATACTTCTCGCATACGGCATACATXXXXXXXXXXGCACGCTCAAAATGAGGATGACAAACACTTGAACAGCAACAACAGCACCAAGCGCAATATAAATGGACGAATTAGAGCCATTTGTATGCAGGATTCAGGG	P,ab,ac,ah,ai,ak,am,aq,ar,av,aw,ax,ba,be,bf,bh,bi,bj,bk,bo,bp,br,bs,bt,bu,bw,bz,ca,cc,cd,ce,cf,ch,ci,cj,cl,cn,cp,cr,cz,da,db,dc,de,df,dh,dj,dm,dn,do,dp,dq,dr,dt,du,dw
CCTATCACTCGTGATTGGCTGGTAGGCATTGACCTAATAAGCTCACAATTATTTCGACCGACTCGGCTTTTCTCGCATACTTCTCGCATACGGCATACATXXXXXXXXXXGCACGCTCAAAATGAGGATGACAAACACTTGAACAGCAACAACAGCACCAAGCGCAATATAAATGGACGAATTAGAGCCATTTGTATGCAGGATTCAGGG	M,aa,ad,ae,af,ag,ah,aj,al,an,ao,ap,aq,as,at,au,ay,az,bb,bc,bd,bg,bl,bm,bn,bq,bs,bt,bv,bx,by,bz,ca,cb,cd,cg,ck,cm,cn,co,cq,cs,ct,cu,cv,cw,cx,cy,dd,de,dg,dh,di,dk,dl,ds,dv
>Marker50601	aaxbb
CCAATAAAATGCAATCAACAACCGGCGGTGGCAGGCTGTACAGCAGCAATCAATTCCATCGAGAACGGCACCTTAAGCGGCAGATTTTACTACGGTGATCXXXXXXXXXXATTGTTGAGCAAGAACGTGTTCTCGTCGACGGGGCTACATACCTTGAAATCGTCGAGGTATCGTTCTTGCTTTGGATGAACAAAAACGTTGTAATGTGGG	P,aa,ac,ad,ae,af,ah,ai,aj,al,ao,aq,as,au,av,aw,ax,ay,az,ba,bc,bh,bn,bp,br,bt,bu,bw,bx,by,bz,ca,cb,cc,cd,ce,cf,cg,ch,ci,cj,ct,dg,di,dj,dk,dm,dn,do,dp,dq,dv,dw
CCAATAAAATGCAATCAACAACCGGCGGTGGCAGGCTGTACAGCAGCAATCAATTCCATCGAGAACGGCACCTTAAGCGGCAGATTTTACTACGGTGATCXXXXXXXXXXTTGTTTGAGCAAGAACGTGTTCTCGTCGACGGGGCTACATACCTTGAAATCGTCGAGGTATCGTTCTTGCTTTGGATGAACAAAAACGTTGTAATGTGGG	M,ab,ag,ak,am,an,ap,ar,as,at,bb,bd,be,bf,bg,bi,bj,bk,bl,bm,bn,bo,bq,bs,bv,ck,cl,cm,cn,co,cp,cq,cr,cs,ct,cu,cv,cw,cx,cy,cz,da,db,dc,dd,de,df,dh,di,dl,dq,dr,ds,dt,du
>Marker7407	aaxbb
CCCGTTTTAATTAGCTGCAATGTTTATAGCAGTTATTTTGGCATAGTTGGGCGTTCTAGTTATCAAGTTTTCTCTGCTGCGATGTTTGTAGCAGTTCTTTXXXXXXXXXXAGAAAAAGAGGCGTAATTCATCCAACAGTAGTGGCATATTTGCTTGTGTGTGTTTTTTTCTTTTTTTTTCCGAGCAACGTTTTACCTTTTTTGGAGAAGG	P,af,al,am,ar,av,ax,az,ba,bb,bf,bg,bh,bl,bm,bn,bp,br,bs,bt,bw,cb,cc,ci,cj,ck,cs,cv,cx,cz,da,db,dd,de,df,dg,dk,dl,dm,dn,do,dq,ds,dw
CCCGTTTTAATTAGCTGCAATGTTTATAGCAGTTATTTTGGCATAGTTGGGCGTTCTAGTTATCAAGTTTTCTCTGCTGCGATGTTTGTAGCAGTTCTTTXXXXXXXXXXAGAAAAAGAGGCGTAATTCATCCAACAGTAGTGGCATATTTGCTTGTGTGTGTTTTTTTCTTTTTTTTTCCGAGCAATGTTTTACCTTTTTTGGAGAAGG	M,aa,ab,ac,ad,ae,ag,ah,ai,aj,ak,al,an,ao,ap,aq,as,at,au,av,aw,ay,az,bc,bd,be,bi,bj,bk,bo,bq,bu,bv,bx,by,bz,ca,cb,cd,ce,cf,cg,ch,cl,cm,cn,co,cp,cq,cr,ct,cu,cw,cy,dc,dh,di,dj,dp,dr,dt,du,dv,dw
>Marker6138	aaxbb
CCATGTTTTTACACTGCAGAAAATAGAACTCAATCCGCAATGCACTGGTAGAGCTTACGTATCAAACTACCATCTCGATAGCTCCGCGTAATGGCATGCTXXXXXXXXXXAGGTGCAGGAGTTGCAGGGGTGGTGGCAGTCGCCGAAGCAACGGGAGCCGCATGCTCGTCGACGGCACCGACACCATCATGATCGTCTTCCCTTCGTGGG	M,aa,ad,af,ag,ah,aj,al,an,as,ax,ay,az,ba,bb,bc,bd,be,bf,bg,bh,bj,bk,bo,bt,bw,ca,cc,cd,cf,ch,co,cp,ct,cv,cw,cy,cz,da,dc,df,dl,dm,do,dq,dr,dt,du,dw
CCATGTTTTTACACTGCAGAAAATAGAACTCAATCCGCAATGCAGTGGTAGAGCTTACGTATCAAACTACCATCTCGATAGCTCCGCGTAATGGCATGCTXXXXXXXXXXAGGTGCAGGAGTTGCAGGGGTGGTGGCAGTCGCCGAAGCAACGGGAGCCGCATGCTCGTCGACGGCACCGACACCATCATGATCGTCTTCCCTTCGTGGG	P,ab,ac,ae,ag,ah,ai,ak,am,ao,ap,aq,ar,at,au,av,aw,bf,bi,bl,bm,bn,bp,bq,br,bs,bu,bv,bx,by,bz,cb,cc,ce,cg,ci,cj,ck,cl,cm,cn,cq,cr,cs,cu,cx,db,dd,de,dg,dh,di,dj,dk,dn,dp,ds,dv
>Marker6646	aaxbb
CCCTTCTCCCCAGTCCCCACCACGGTACGTGCGTTCATTTTCATCATTTTTATGGCGAGAAGAACTCAGTATTTTTATCCCTCGACGACTCGCGTCGAATXXXXXXXXXXCACCACGGTGGGAATCGAGCACAAGGATCAACGCTAGTAGTATTCTGCTGTAACATTCCGCCGACGCTTTAACTCGTCGTATAGTTTGGGATCAATGAGG	P,aa,ab,ad,ag,ak,al,ao,ap,aq,as,at,au,av,aw,ay,az,ba,bb,bc,bf,bg,bh,bi,bl,bt,bv,bw,bz,ca,cd,ce,cf,ci,cj,cn,cp,cs,ct,cu,cv,cy,cz,db,dc,dd,df,dh,dj,dk,dm,do,dt,du,dv,dw
CCCTTCTCCCCAGTCCCCACCACGGTACGTGCGTTCATTTTCATCATTTTTATGGCGAGAAGAACTCAGTATTTTTATCCCTCGACGACTCGCGTCGAATXXXXXXXXXXCACCACGGTGGGAATCGAGCACAAGGATCAACGCTAGTAGTATTCTGCTGTAACATTTCGCCGACGCTTTAACTCGTCGTATAGTTTGGGATCAATGAGG	M,ab,ac,ae,af,ag,ah,ai,aj,am,an,ar,ax,bd,be,bi,bj,bk,bm,bn,bo,bp,bq,br,bs,bt,bu,bw,bx,by,cb,cc,ce,cf,cg,ch,ck,cl,cm,co,cq,cr,cw,cx,da,de,dg,di,dl,dn,dp,dq,dr,ds
>Marker15180	aaxbb
CCCTTCAATCAGTCCATTAGACCAACAGACTACCCAATACAGTTTGAACGGCATCGTCTCGAAACGCCTGCTACGGCAGGGGTACAGCTAGTGCCTCTTCXXXXXXXXXXAATAGTACCTCTTTTTGGCGAAAACGTTGCCGACTGACGATATTGATATGATACTGATGACGCATGCTACGATAGAGGTAAGGTATGCACCACTGTTTGG	P,aa,ab,ac,ad,ag,ai,aj,ak,al,am,an,ao,ar,as,at,av,az,bd,bg,bi,bk,bm,bn,bp,br,bt,bu,bv,bw,by,bz,ca,ci,ck,cn,cq,cr,cs,cu,cx,db,dc,de,df,di,dk,dm,dn,ds,dt,du,dv
CCCTTCAATCAGTCCATTAGACCAACAGACTACCCAATACAGTTTGAACGGCATCGTCTCGAAACGCCTGCTACGGCAGGGGTACAGCTAGTACCTCTTCXXXXXXXXXXAATAGTACCTCTTTTTGGCGAAAACGTTGCCGACTGACGATATTGATATGATACTGATGACGCATGCTACGATAGAGGTAAGGTATGCACTACTGTTTGG	M,ae,af,ah,ap,aq,ar,au,aw,ax,ay,ba,bb,bc,be,bf,bh,bj,bl,bm,bo,bq,bs,bt,bu,bw,bx,cb,cc,cd,ce,cf,cg,ch,cj,cl,cm,co,cp,cr,ct,cv,cw,cy,cz,da,dd,dg,dh,dj,dl,do,dp,dq,dr,dw
>Marker7554	aaxbb
CCCCTTGCTTGAGGAGCTTTGTAGCCCTCATTGTATCTCTCACCCAACAAAACGTTATGTTGAGAAGCGATGAACATGCAGCCCGATAAGTAATCCCTGCXXXXXXXXXXCAAAATTGGTATTTCGCCGATATTGGGCAGTTAGGTCAACCTAAACGGCTGTAAAAGCCACCAAATAAAATTGGTATTTCGCCGATATTGGGCAGTTAGG	P,aa,ae,ah,ai,aj,ak,al,an,aq,au,av,aw,ax,az,bc,bd,be,bl,bn,bo,bt,bw,bx,bz,ca,cb,cc,cd,ce,cf,ci,cm,cn,co,cp,cr,ct,cy,cz,da,de,df,dg,di,dj,do,dq,dr,ds,dv,dw
CCCCTTGCTTGAGGAGCTTTGTAGCCCTCACTGTATCTCTCACCCAACAAAACGTTATTTTGAGAAGCGATGAACATGCAGCCCGATAAGTAATCTCTGCXXXXXXXXXXCAAAATTGGTATTTCGCCGATATTGGGCAGTTAGGTCAACCTAAACGGCTGTAAAAGCCACCAAATAAAATTGGTATTTCGCCGATATTGGGCAGTTAGG	M,ab,ac,ad,af,ag,am,ao,ap,ar,as,at,ay,ba,bb,bf,bg,bh,bi,bj,bk,bm,bp,bq,br,bs,bt,bu,bv,by,cc,cd,cg,ch,cj,ck,cl,cq,cs,cu,cv,cw,cx,db,dc,dd,dh,dk,dl,dm,dn,dp,dq,dr,dt,du
>Marker4202	aaxbb
CCTAGCTATGGTGGCGCAGCCGCATCTACCTCGTGTCCGTGCCCTACAGGGCTGGGTGGTGATTGATGTAGAGCGTTTGGAGGGGGAGGTGATATCGTTGXXXXXXXXXXGATTTATAACCCCCTGTGTTGCGGTTTGGGATCGTTCGGGTATAATTTGATAAACTTTTACATTTTTTAGTTCTTCGTTGTTTTGTTCGTAAAACAATGG	P,ae,ah,ai,aj,ak,al,an,aq,au,av,aw,ax,az,bc,bd,be,bl,bn,bo,bw,bx,by,bz,ca,cb,cd,ce,cf,ci,cm,cn,co,cp,cr,ct,cy,cz,da,de,df,dg,di,dj,do,dr,ds,dv,dw
CCTAACTATGGTGGCGCAGCCGCATCTACCTCGTGTCCGTGCCCTACAGGGCTGGGTGGTGATTGATGTAGAGCGTTTGGAGGGGGAGGTGATATCGTTGXXXXXXXXXXGATTTATAACCCCCTGTGTTGCGGTTTGGGATCGTTCGGGTACAATTTGATAAACTTTTACATTTTTTAGTTCTTCGTTGTTTTGTTCGTAAAACAATGG	M,aa,ab,ac,ad,af,ag,am,ao,ap,ar,as,at,ay,ba,bb,bf,bg,bh,bi,bj,bk,bm,bp,bq,br,bs,bt,bu,bv,bw,by,bz,cc,ce,cg,ch,cj,ck,cl,cq,cs,cu,cv,cw,cx,db,dc,dd,dh,dk,dl,dm,dn,dp,dq,dt,du,dw
>Marker6137	aaxbb
CCTGTGGCTCGGAATCTCTGCCAGGGGCATTTTTCTGACCTCCGAAAGGCACACTAAAACCTCCTCCTAACGGGTATTGGCTTCCAGCGCCGACAACGCAXXXXXXXXXXACAAAGTATGACAACTGAGCGGCTGACTCATCGGGTGATGCTCGGGACGATGGTTGGTGTGGGGAAAACCCGGGACCAGGCGGACCTGAAGAGAACTGGG	M,ab,ac,ad,ae,af,ag,ai,ak,al,am,an,ap,aq,as,au,aw,ax,az,bd,bk,bl,bm,bo,bu,bw,bx,cb,cc,cd,ci,ck,cm,cn,co,cp,cq,cs,cv,cy,cz,da,db,de,df,dg,dj,dm,dn,do,dp,dq,ds,dv
CCTGTTGCTCGGAATCTCTGCCAGGGGCATTTTTCTGACCTCCGAAAGGCACACTAAAACCTCCTCCTAACGGGTATTGGCTTCCAGCGCCGACAACGCAXXXXXXXXXXACAAAGTATGACAACTGAGCGGCTGACTCATCGGGTGATGCTCGGGACGATGGTTGGTGTGGGGAAAACCCGGGACCAGGCGGACCTGAAGAGAACTGGG	P,aa,ac,ah,aj,ao,ar,as,at,av,ay,ba,bb,bc,be,bf,bg,bh,bi,bj,bm,bn,bp,bq,br,bs,bt,bv,by,bz,ca,ce,cf,cg,ch,cj,cl,cr,ct,cu,cw,cx,db,dc,dd,dg,dh,di,dk,dl,dp,dq,dr,dt,du,dw
>Marker40167	aaxbb
CCCTTTCTGGGTGCCTGCTTACGGCTGTGAAGAACAACCTCGACAAGTTTCGTTTTCCAAATCTTGAAAACCAGCGTGCAAAAGTGAATTCTCCAAGGGGXXXXXXXXXXCACAGGAAGCAAAACGTGAGACGTCTTCTCCTTGTTGATGCAATCATGTAAATACGTTTAGTGTCGAATTACTCGGTGTACTGTATTGACCTATATATGG	M,aa,ab,ai,aj,ak,al,an,aq,ar,at,au,av,ax,ay,az,be,bf,bg,bh,bi,bk,bl,br,bs,bt,bw,bz,ca,cc,cf,cg,cj,ck,cl,cs,ct,cu,cx,cy,cz,db,dc,dd,de,dg,dm,dn,dq,ds,dt,dw
CCCTTTCTGGGTGCCTGCTTACGGCTGTGAAGAACAACCTCGACAAGTTTCGTTTTCCAAATCTTGAAAACCAGCGTGCAAAAGTGATTTCTCCAAGGGGXXXXXXXXXXCACAGGAAGCAAAACGTGACACGTCTTCTCCTTGTTGATGCAATCATGTCAATACGTTTAGTGTCGAATTACTCGGTGTACTGTATTGACCTATATATGG	P,ac,ad,ae,af,ag,ah,ai,am,ao,ap,as,aw,az,ba,bb,bc,bd,bj,bk,bm,bn,bo,bp,bq,bu,bv,bw,bx,by,cb,cd,ce,ch,ci,cm,cn,co,cp,cq,cr,cv,cw,da,df,dh,di,dj,dk,dl,do,dp,dq,dr,du,dv,dw
>Marker5297	aaxbb
CCTTACACCCGCCATAAAGACCCCCCCCACTCGCTACAAGCCTGCTATGCTAGGGCATGCTTCGCAGCATGCCTTACCGAGGCGGCAAGGGGGAACGAAGXXXXXXXXXXTAATAATAGACTAATGGGTCCGTCCATTCACCGAATTCCTCCATCGTGACTGCGACCACAAAACAAGAACCCAAAAATGCCACTGTCCGTAAAATATAGG	P,aa,ad,ag,ai,ak,al,ao,ap,aq,as,av,aw,az,ba,bb,bc,bd,bf,bg,bh,bl,bq,br,bt,bv,bw,bz,ca,cd,ce,ci,cj,cn,cp,cs,ct,cv,cw,cz,dc,dd,df,dj,dm,do,dq,ds,dt,du,dv,dw
CCTTACACCCGCCATAAAGACCCCCCCCACTCGCTACAAGCCTGCTATGCTAGGGCATGCTTCGCAGCATTCCTTACCGAGGCGGCAAGGGGGAACGAAGXXXXXXXXXXTAATAATAGACTAATGGGTCCGTCCATTCACCGAATTCCTCCATCGTGACTGCGACCACAAAACAAGAACCCAAAAATGCCACTGTCCGTAAAATATAGG	M,ab,ac,ae,af,ah,aj,am,an,ar,at,au,ax,ay,be,bi,bj,bk,bm,bn,bo,bp,bq,br,bs,bu,bv,bw,bx,by,cb,cc,cf,cg,ch,cj,ck,cl,cm,co,cq,cr,cu,cw,cx,cy,da,db,de,dg,dh,di,dk,dl,dn,dp,dq,dr,ds
>Marker64026	aaxbb
CCTACTGGGAGTCCCATATTACGACTTTCGTTCACTAATGGCGACACACCAACTGCACCTACAAAGTTGGACGCCCTTGACGACGTTGATGAACTGTAGTXXXXXXXXXXTATCGACTGACCGCTGCCCCCAATCACCGGACTTCTTGTCATGTTACCCTTCGTACAGGCGCTCCTTCCTTTCCGACACCTAGGAGCTGACAACTAAAGG	M,aa,ad,af,ah,ai,aj,al,an,as,ax,ay,az,ba,bb,bc,bd,be,bf,bg,bh,bj,bk,bt,bw,ca,cd,cf,ch,cl,co,cp,ct,cv,cw,cy,cz,da,dc,df,dl,dm,do,dp,dq,dr,dt,du,dw
CCTACTGGGAGTCCCATATTACGACTTTCGTTCACTAATGGCGACACACCAACTGCACCTAGAAAGTTGGACGCCCTTGACGACGTTGATGAACTGTAGTXXXXXXXXXXTATCGACTGACCGCTGCCCCCAATCACCGGACTTCTTGTCATGTTACCCTTCGTACAGGCGCTCCTTCCTTTCCGACACCTAGGAGCTGACAACTAAAGG	P,ab,ac,ae,ag,ai,ak,am,ao,ap,aq,ar,as,at,au,av,aw,bi,bl,bm,bn,bo,bp,bq,br,bs,bu,bv,bx,by,bz,ca,cb,cc,ce,cg,ci,cj,ck,cl,cm,cn,cq,cr,cs,cu,cv,cx,db,dd,de,dg,dh,di,dj,dk,dn,ds,dv
>Marker5427	aaxbb
CCTGTCATTCACAGAAAAAAGTAGCCAAAAAAAGGTACACCCCTATTGAAGTACAAAAAAATAGCCAAAAAAAGGTACACCCCTATCCTAGTGCGCGTGTXXXXXXXXXXTACGTACGTATGGGAAGAAAACGCTGAATCCTTCTTGCGTTGAAAAAGAAGGCACGTACCAGGTATGATACCGCCGTAGTGGAGAGGGGGGAGAAAAGGG	M,af,ag,ah,aj,ak,al,am,aq,at,av,ax,ay,az,bh,bi,bj,bk,bl,br,bt,bu,bv,bw,cc,cd,cf,cg,ch,ci,cn,co,cv,cw,cx,cz,db,de,dj,dk,dl,dp,dq,dv,dw
CCTGTCATTCATTCACAGAAAAAAGTAGCCAAAAAAAGGTACACCCCTATTGTAGTACAAAAAAATAGCCAAAAAAAGGTACACCCCTATCCTAGTGCGCXXXXXXXXXXGACGTACGTATGGGAAGAAAACGCTGAATCCTTCTTGCGTTAAAAAAGAAGGCACGTACCAGGTATAATACCGCCGTAGTGGAGAGGGGGGAGAAAAGGG	P,aa,ab,ac,ad,ae,ah,ai,an,ao,ap,ar,as,au,aw,ay,az,ba,bb,bc,bd,be,bf,bg,bm,bn,bo,bp,bq,bs,bx,by,bz,ca,cb,cc,ce,cj,ck,cl,cm,cp,cq,cr,cs,ct,cu,cy,da,dc,dd,df,dg,dh,di,dm,dn,do,dr,ds,dt,du,dw
>Marker4379	aaxbb
CCCATAATCCAGCACTAAACGGTGGGCAACACATGGATGACCCATGGGCGACCTGTCGGCGACCCATGGGTACAGGATAATATTTAGTGAGTGACCCTCGXXXXXXXXXXTCATGAGTGATCCACGGACCAACCGACCACCGCCACAACCCGTGGACGGGCACTTTATATCAGCGTGTGATCCAAGGGTATCCCATGGGCGATCCATAGG	M,ab,ac,ae,af,ah,ai,am,an,aq,at,au,ay,be,bi,bj,bk,bn,bp,bq,bs,bu,bv,bw,bx,by,cc,cd,cf,cg,ch,ci,cj,ck,cl,cm,co,cq,cr,cs,cu,cv,cx,cy,cz,da,db,dd,de,df,dg,dh,di,dk,dl,dn,dp,dr,ds,dt
CCCATAATCCAGCACTAAACGGTGGGCAACACATGGATGACCCATGGGCGACCTGTCGGCGACCCATGGGTACAGGATAATATTTAGTGAGTGACCCTCGXXXXXXXXXXTCATGAGTGATCCACGGACCAACCGACCAGCGCCACAACCCGTGGACGGGCACTTTATATCAGCGTGTGATCCAAGGGTATCCCATGGGCGATCCATAGG	P,aa,ad,ag,ai,aj,ak,al,ao,ap,ar,as,av,aw,ax,az,ba,bb,bc,bd,bf,bg,bh,bl,bm,bo,br,bt,bz,ca,cb,cd,ce,cn,co,cp,ct,cv,cw,cx,dc,dj,dm,do,dq,du,dv,dw
>Marker1723	aaxbb
CCCCTTGGAGGGAAATTTCATCCGGTATCATCTATAGCACTTTTATTTTTCCTCCGAATCAGTTTTTGGGAGGGACGTTATGTCTTAAGCTCGCCCAAAAXXXXXXXXXXCGTACAAATTTGCCTTTTTTTTTTCTCTCAACCCGTTTTCGGGGTTAAGAAAGGCATGTCTTAAGCTCCCGAAAAGAGGAACACCTCAGAAAATCAATGG	P,ab,ad,ae,af,ah,al,am,an,ao,ap,ar,as,ba,bd,be,bf,bg,bh,bi,bk,bo,bp,bq,br,bs,bt,bu,bv,bx,by,bz,ca,cb,cd,cf,ci,cj,ck,cl,cm,cn,cq,cr,cs,ct,cw,cy,db,dc,de,dg,di,dl,dn,do,dq,dr,dt,du,dv,dw
CCCCTTGGAGGGAAATTTCATCCGGTATCATCTATAGCACTTTTATTTTTCCTCCGAATCAGTTTTTGGGAGGGACGTTATGTCTTAAGCTCGCCCAAAAXXXXXXXXXXCGTACAAATTTGCCTTTTTTTTTTCTCTCAACCCGTTTTCGGGGTTAAGAAAGGCATGTCTTAAGCTCCCGAAATGAGGAACACCTCAGAAAATCAATGG	M,aa,ac,af,ag,ai,aj,ak,aq,as,at,au,av,aw,ax,ay,az,bb,bc,bj,bl,bm,bn,br,bw,bx,cb,cc,ce,cg,ch,cj,cl,co,cp,cu,cv,cx,cz,da,dd,df,dh,dj,dk,dm,dp,dq,ds
>Marker7423	aaxbb
CCTGTTGCATAACTACGCTGACTTCCGACTTCACTTTTACATTTTTGGCGGAGGTACGACTTGCTTCAGCTATGATATACACGTGCACTACATTCGTACCXXXXXXXXXXACAACGCAGCAATGAGGAATTTCCCGCCGTGCATGCAGACTGAAAAATCTACATTACTCCCACTCGTCTACTGTAGTACCGGCATTACACCGGAAATAGG	M,ac,af,ag,aj,ak,av,az,bb,bc,bd,bh,bk,bl,bp,bq,br,by,bz,cd,cf,cg,ci,cl,cm,cn,co,cp,cs,ct,cv,cw,cx,cz,da,dc,dd,de,df,dg,dh,di,dj,dk,dm,dn,do,dp,dr,dt
CCTGTTGCATAACTACGCTGACTTCCGACTTCACTTTTACATTTTTGGCGGAGGTACGACTTGCTTCAGCTATGATATACACGTGCACTACATTCGTACCXXXXXXXXXXACAACGCAGCTATGAGGAATTTCCCGCCGTGCATGCAGACTGAAAAATCTACATTACTCCCACTCGTCTACTGTAGTACCGGCATTACACCGGAAATAGG	P,aa,ab,ad,ae,af,ah,ai,al,am,an,ao,ap,aq,ar,as,at,au,av,aw,ax,ay,ba,be,bf,bg,bi,bj,bk,bm,bn,bo,bs,bt,bu,bv,bw,bx,ca,cb,cc,ce,ch,cj,ck,co,cq,cr,cu,cy,db,dh,dl,dq,ds,du,dv,dw
>Marker9024	aaxbb
CCCACATTGAGGGGGCGAAGCAGTTCACACCGGTGCGGGTTGTGGGTGAATGGTATTCGCCAGTTGGCGAGATAATTTAGGAGTCTTCTTGGATCAATTAXXXXXXXXXXTATGTTGGGGTGTGTGTTATCTACAGGGGGTGTGCTTTCTTCCGTGTTACCAGGTATGCGGTAGAACCATTTACTGCTGCATCGTCGGTACCTTCGAAGG	M,ac,ae,af,ah,ai,aj,al,an,ao,ap,aq,at,av,aw,ax,bc,bg,bi,bk,bo,bq,bs,bt,bv,bw,bx,by,ca,cb,ce,cf,cg,cm,cn,cp,cs,cu,cw,cx,cy,da,db,dc,df,di,dj,dk,dn,dq,dr,dt,dv,dw
CCCACATTGAGGGGGCGAAGCAGTTCACACCGGTGCGGGTTGTGGGTGAATGGTATTCGCCAGTTGGCGAGATAATTTAGGAGTCTTCTTGGATCAATTAXXXXXXXXXXTATGTTGGGGTGTGTGTTATCTAAAGGGGGTGTGCTTTCTTCCGTGTTACCAGGTATGCGGTAGAACCATTTACTGCTGCATCGTCGGTACCTTCGAAGG	P,aa,ab,ad,ag,ak,am,ar,as,au,ay,az,ba,bb,bd,be,bf,bh,bj,bk,bl,bm,bn,bp,br,bu,bz,cc,cd,ch,ci,cj,ck,cl,cn,co,cq,cr,ct,cv,cz,dd,de,dg,dh,dl,dm,do,dp,ds,dt,du
>Marker8382	aaxbb
CCCTTAAGTACGGCTGCAACCCCCAGCAGAAGGATGCCGGGGTTTACTCACTTTCCGGGAGGGATTTGCCATTTACGATCCTGGGCGGCACGCCGGTGAGXXXXXXXXXXAAGAGTACTTGTAGATAGTGTGAGATTATTTTCCGCCAGTAAAAGGCGTAATTTGGCTTGGCGGACGCCAAACCACTAGGTTTTAGTGTGGAAAACTTGG	M,aa,ad,ai,am,ap,au,av,aw,ax,az,bc,bd,bf,bg,bi,bn,bo,bq,bv,bz,cb,cc,cd,ce,cg,ch,cj,cn,cp,cq,ct,cu,cv,cx,cz,db,dc,dd,de,dh,dn,dp,dq,ds,dt,dw
CCCTTAAGTACGGCTGCAACCCCCAGCAGAAGGATGCCGGGGTTTACTCACTTTCCGGGAGGGATTTGCCATTTACGATCCTGGGCGGCACGCCGGTGAGXXXXXXXXXXAAGAGTACTTGTAGATAGTGTGAGATTGTTTTCCGCCAGTAAAAGGCGTAATTTGGCTTGGCGGACGCCAAACCACTAGGTTTTAGTGTGGAAAACTTGG	P,ab,ac,ae,af,ag,ah,aj,ak,al,an,ao,aq,ar,as,at,ay,ba,bb,be,bh,bj,bk,bl,bm,bp,br,bs,bt,bu,bw,bx,by,bz,ca,cf,ci,ck,cl,cm,co,cr,cs,cw,cy,da,df,dg,dh,di,dj,dk,dl,dm,do,dp,dq,dr,du,dv
>Marker7742	aaxbb
CCTGTTCCGACGAACTCGTAATTCGGGTACGCCACTTGTACTACTAATTGCAGTCACCTCCAACTCCTCGTTGCGGTAATCTTCCGCAATGCCGACCCACXXXXXXXXXXCCCAGTATCTGCATAAAACAGTGCTTCGACCTCCGGGTGTTGATGGAGGACTCGCCCCCCGCGCCATCTTCCTTCCTGATGATGGCGAGCACATCAGAGG	P,ab,ac,ae,af,ag,ah,aj,ak,al,an,ao,aq,ar,as,at,ay,ba,bb,be,bh,bi,bj,bk,bl,bm,bn,bp,br,bs,bt,bu,bw,bx,by,bz,ca,ce,cf,ci,ck,cl,cm,co,cs,cw,cy,da,df,dg,dh,di,dj,dk,dl,dm,do,dp,dq,dr,dt,du,dv
CCTGTTCCGACGAACTCGTAATTCGGGTACGCCACTTGTACTACTAGTTGCAGTCACCTCCAACTCCTCGCTGCGGTAATCTTCCGCAATGCCGACCCACXXXXXXXXXXCCCAGTATCTGCATAAAACAGTGCTTCGACCTCCGGGTGTTGATGGAGGACTCGCCCCCCGCGCCATCTTCCTTCCTGATGATGGCGAGCACATCAGAGG	M,aa,ad,ah,ai,am,ap,au,av,aw,ax,ay,az,bc,bd,bf,bg,bo,bq,bt,bv,bz,cb,cc,cd,ce,cg,ch,cj,cn,cp,cq,cr,ct,cu,cv,cx,cz,da,db,dc,dd,de,dn,dq,ds,dv,dw
>Marker51201	aaxbb
CCCAAATGAGTGCACGAACATTCCGAAGTAGGTTCGCTGCTCTTTCAAATTTACCAAAATCAGTTTTTGGATGAGATATAGATATTCTCAAATCAGAAGAXXXXXXXXXXGCGCTTACTGAGTGTAGCAGACGAGCACATCAACCCCACTTCGTGGAGATAGTACGAGTGGCTGGTGGCGTCTTCCGGACGGTAGACGCTGTACGAAAGG	P,aa,ae,ah,ai,aj,ak,al,aq,as,av,aw,az,ba,bd,be,bl,bo,bw,bx,by,ca,cb,cd,cf,ck,cm,cn,co,cr,ct,cw,cx,cy,cz,da,de,df,dg,di,dj,dm,dn,do,ds,dv,dw
CCCAAATGAGTGCACAAGCGTTCCGAAGTAGGTTCGCTGTTCTTTCAAATTTACCAAAATCAGTTTTTGGATGAGATATAGATATTCTCAAATCAGAAGAXXXXXXXXXXGCGCTTACTGAGTGTAGCAGACGAGCACATCAACCCCACTTCGTGGAGATAGTACGAGTGGCTGGTGGCGTCTTCCGGACGGTAGACGCTGTACGAAAGG	M,ab,ac,ad,af,ag,am,an,ao,ap,ar,as,at,au,ax,ay,bb,bc,bf,bg,bh,bi,bj,bk,bm,bn,bp,bq,br,bs,bt,bu,bv,bz,cc,ce,cg,ch,ci,cj,ck,cl,cp,cq,cs,cu,cv,db,dc,dd,dh,dk,dl,dp,dq,dr,dt,du,dv
>Marker8804	aaxbb
CCTCCTCGAATGGATGGGCGATGGACGGGTCGATGTTTTTCAGCCAGCAAATGGCGTCCATCGCGTCCCCCCTGGTGCCCTTGTTGAACGCCGTCCTTGGXXXXXXXXXXCCGGCAAACAGGGCATATTACGCCCCTTTCGGCGCCCTTGTTGCTCTGGTTGGGGCAGCTTCGACCAGAGCGACAAGGGCGCCGCGGGGGACGCGATGGG	M,aa,ab,ad,ae,ag,ah,ai,aj,ak,al,an,ao,ap,aq,ar,as,at,au,aw,ay,bc,bd,bi,bj,bo,bq,bu,bv,by,bz,cc,cd,ce,cf,cg,ch,cj,cl,cm,cn,co,cp,cq,cr,ct,cu,cy,dc,dg,dh,di,dj,dk,do,dp,dr,dt,du,dv
CCTCCTCGAATGGATGGGCGATGGACGGGTCGATGTTTTTCAGCCAGCAAATGGCGTCCATCGCGTCCCCCCTGGTGCCCTTGTTGAACGCCGTCCTTGGXXXXXXXXXXCCGGCAAACAGGGCATATTACGCCCCTTTCGGCGCCCTTGTTGCTCTGGTTGGGGCAGCTTCGACCGGAGCGACAAGGGCGCCGCGGGGGACGCGATGGG	P,ac,af,am,av,ax,az,ba,bb,be,bf,bg,bh,bk,bl,bm,bn,bp,bq,br,bs,bt,bw,bx,ca,cb,cc,ci,cj,ck,cs,cv,cw,cx,cz,da,db,dd,de,df,dl,dm,dn,dq,ds,dw
>Marker12053	aaxbb
CCTTCTAGCAAAGTGGCATGTACGATTTGATTGTGTGTGCTGTATATTTAGGCAACAGCAACAACGTCTATGATCGAGTACGATCAAGTAAATCACCCAGXXXXXXXXXXTTCTGAGAAAGACCGTCGTCTCTTTCGTGTGCTGTGCATGCCTCGCCTTATTGTCGTCCATGACGGAGTTCATGCTCTCGATCCACAAGGCGTCGATGGG	P,aa,ab,ad,ae,ah,ai,aj,al,am,an,ao,ap,aq,as,at,au,aw,ax,ay,ba,bd,be,bf,bg,bi,bj,bl,bm,bn,bo,bq,bs,bt,bu,bv,bw,bx,by,ca,cb,cc,ce,ch,cj,ck,cl,co,cq,cr,cs,cu,cy,db,dh,dk,dl,dm,dp,dq,ds,du,dv,dw
CCTTCTAGCAAAGTGGCATGTACGATTTGATTGTGTGTGCTGTATATTTAGGCAACAGCAACAACGTCTATGATCGAGTACGATCAAGTAAATCACCCAGXXXXXXXXXXTTCTGAGAAAGACCGTCGTTTCTTTCGTGTGCTGTGCATGCCTCGCCTTATTGTCGTCCATGACGGAGTTCATGCTCTCGATCCACAAGGCGTCGATGGG	M,ac,af,ag,aj,ak,ar,av,ax,az,bb,bc,bh,bk,bp,bq,br,bt,bz,cd,ce,cf,cg,ci,cm,cn,cp,cs,ct,cv,cw,cx,cz,da,dc,dd,de,df,dg,di,dj,dn,do,dr,dt
>Marker916	aaxbb
CCTATTATTTTTTTTTTCCGACGTTTTTGGGTTAAGGAGCCCCGTCACTCACAAAAACCGTTTCAGACGAAACCGTGCTACCTCTGTCGTAGAAAGCGTCXXXXXXXXXXAAAATCATAGCAGAACTTTGACGTATGTTTTTTTTTTTTCCAAGTATATTTTTTTCTGGAAAAGTCTCCTGTCGAGGTGTACTTCGAAGTATGAGTTAGG	M,aa,ab,ac,af,ag,ah,ai,ak,al,am,an,ar,as,au,av,aw,ay,bc,bg,bk,bn,bq,bv,bw,by,bz,ca,cb,ce,cf,cj,cm,co,cp,cq,cs,ct,cu,cv,da,db,dc,dd,df,dg,dh,di,dj,dk,dm,dn,do,dp,dq,dr,dw
CCTATTATTTTTTTTTTCCGACGTTTTTGGGTTAAGGAGCCCCGTCACTCACAAAAACCGTTTCAGACGAAACCGTGCTACCTCTGTCGTAGAATGCGTCXXXXXXXXXXAAAATCATAGCAGAACTTTGACGTATGTTTTTTTTTTTTCCAAGTATATTTTTTTCTGGAAAAGTCTCCTGTCGAGGTGTACTTCGAAGTATGAGTTAGG	P,ad,ae,ag,ah,ai,aj,ao,ap,aq,at,ax,az,ba,bb,bd,be,bf,bh,bi,bj,bl,bm,bo,bp,br,bs,bt,bu,bx,cb,cc,cd,cg,ch,ci,ck,cl,cn,cr,cs,cw,cx,cy,cz,de,dl,dr,ds,dt,du,dv,dw
>Marker36867	aaxbb
CCCCTTTACGTTTAACTCTCTGGGCGTGTTTTACACGCCGTCAAGTTCATTGACCAGCAAACCAAGTGGAAGGAGGTGGTGCTCATGAATAACAAGACCTXXXXXXXXXXCGAGGGCGGAGTTAAGTCAGTACTGGCAAGAAGTCAGGAACAAGCTGGAACTTGCCCGTCCGAACACCCCTCAGCAGATCGGAGCAAACGAGCGTGTGGG	P,aa,ae,ah,ai,aj,ak,al,aq,as,av,aw,az,ba,bd,be,bl,bn,bo,bt,bw,bx,by,ca,cb,cd,ce,cf,ck,cm,cn,co,cr,ct,cw,cx,cy,cz,da,de,df,dg,di,dj,dm,dn,do,ds,dv,dw
CCCCTTTACGTTTAACTCTCTGGGCGTGTTTTACACGCCGTCAAGTTCATTGACCAGCAAACCAAGTGGAAGGAGGTGGTTCTCATGAATAACAAGACCTXXXXXXXXXXCGAGGGCGGAGTTAAGTCAGTACTGGCAAGAAGTCAGGAACAAGCTGGAACTTGCCCCTCCGAACACCCCTCAGCAGATCAGAGCAAACGAGCGTGTGGG	M,ab,ac,ad,af,ag,am,an,ao,ap,ar,as,at,au,ax,ay,az,bb,bc,bf,bg,bh,bi,bj,bk,bm,bn,bp,bq,br,bs,bt,bu,bv,bz,cc,ce,cg,ch,ci,cj,cl,cp,cq,cs,cu,cv,cw,db,dc,dd,dh,dk,dl,dp,dq,dr,dt,du,dw
>Marker16869	aaxbb
CCTGTTAAGTGAACGTCAACTTTGGAACCGGACCAGCTCGTACGCTTTTTAATATCTCCCACCAAAATGGCTAGAATATACACGAATTATGTCTACCTTTXXXXXXXXXXGGGAGGGTTATGCTGCTTCGGGAAGCGAAAGCGGCGTAATCTGTGATTTGTTTGGGCACATGAGAATTCGAGTTAATGTGCCATGCTGTGGTAGAGGGGG	M,ab,ac,ad,ae,af,ag,ah,ai,an,ao,ap,aq,ar,au,ax,ay,bb,bc,bf,bg,bh,bi,bj,bk,bl,bm,bn,bo,bp,br,bs,bt,bv,bz,cb,cc,ce,cg,ch,ci,cl,co,cp,cq,cr,cs,cu,cv,db,dc,dd,dh,dl,dp,dq,dr,dt,dw
CCTGTTAAGTGAACGCCAACTTTAAAACCGGACCAGCTCGTACGCTTTTTAATATCTCCCACCAAAATGGCTAGAATATACACGAATTATGTCTACCTTTXXXXXXXXXXGGGAGGGTTATGCCGCTTCGGGAAGCGAAAGCGGCGTAATCTGTGATTTGTTTGGGCACATGAGAATTCGAGTTAATGTGCCATGCTGTGGTAGAGGGGG	P,aa,ah,aj,ak,al,am,aq,as,at,av,aw,az,ba,bd,be,bq,bu,bw,bx,by,ca,cb,cd,cf,cj,ck,cm,cn,co,ct,cw,cx,cy,cz,da,db,de,df,dg,dh,di,dj,dk,dm,dn,do,dq,ds,du,dv,dw
>Marker9387	aaxbb
CCAAAAGAGGTTACTATCAAGAAGCGTGTGCTGTAATCGGCGTTTTCTTCTAACCTCCGGCGGGCGGGGAAAAGCTGAAGCTCACCGCACTTCCACGTGTXXXXXXXXXXAACCGGCTCTCAACTGCCATACAGCGGTGCTCTCTGCACACCAACCGCCTCCAGAAAGAGCACAAGAACTATAGGATCGACTCTGCTGACGATAAGGAGG	M,aa,ab,ad,ae,ag,ah,ai,aj,ak,al,an,ao,ap,aq,ar,as,at,au,aw,ay,bc,bd,bi,bj,bo,bq,bu,bv,by,bz,cc,cd,ce,cf,cg,ch,cl,cm,cn,co,cp,cq,cr,ct,cu,cy,dc,dg,dh,di,dj,dk,do,dp,dr,dt,du,dv
CCAAAAGAGGTTACTATCAAGAAGCGTGTGCTGTAATCGGCGTTTTCTTTTAACCTCCGGCGGGCGGGGAAAAGCTGAAGCTCACCGCACTTCCACGTGTXXXXXXXXXXAACCGACTCTCAACTGCCATACAGCGGTGCTCTCTGCACACCAACCGCCTCCAGAAAGAGCACAAGAACTATAGGATCGACTCTGCTGACGATAAGGAGG	P,ac,af,ah,am,av,ax,az,ba,bb,be,bf,bg,bh,bk,bl,bm,bn,bo,bp,bq,br,bs,bt,bw,bx,ca,cb,cd,ci,cj,ck,cs,cv,cw,cx,cz,da,db,dd,de,df,dl,dm,dn,dq,ds,dw
>Marker10755	aaxbb
CCAAGCGTTGCAGAGTACCTGTGTGATACCACTGTACCGGTTCAATCGCATGGGGCGATGCGTATATCGTTTCGTGCGTGCGTGTGCGCTTGCTCGATCCXXXXXXXXXXCTTGTTCTCTAGAGTACCGCACTATTCCGGCATAACTCGGGGTTCCACCACGGTGCGGGAATTGTCGTCTGGCAACGCAACGCATCGCACTAACGAAGGG	P,aa,ab,ac,ad,ag,ah,aj,ak,al,am,an,ao,as,at,au,av,ax,az,bb,bc,bd,bg,bk,bn,bp,br,bt,bv,bw,by,bz,ca,ci,ck,cn,cq,cr,cs,cu,cx,cz,db,dc,de,df,di,dk,dl,dn,ds,dt,du,dv,dw
CCAAGCGTTGCAGAGTACCTGTGTGATACCACTGTACCGGTTCAATCGCATGGGGCGATGCGTATATCGTTTCGTGCGTGCGTGTGCGCTTGCTCGATCCXXXXXXXXXXCTTGTTCTCTAGAGTACCGCACTATTCCGGCATAACTCGGGGTTCCACCACAGTGCGAGAATTGTCGTCTGGCAACGCAACGCATCGCACTAACGAAGGG	M,ae,af,ah,ai,ap,aq,ar,as,au,aw,ax,ay,ba,bb,be,bf,bh,bi,bj,bl,bm,bo,bp,bq,bs,bt,bu,bw,bx,cb,cc,cd,ce,cf,cg,ch,cj,cl,cm,co,cp,ct,cv,cw,cy,cz,da,dd,dg,dh,dj,dl,dm,do,dp,dq,dr,dw
>Marker6249	aaxbb
CCCTTCTCCTCCCTCCCCACTACGGTACGTGCCTCCATTTTATCGCGAGAAATATTCAGCGTTTTCTTCCCTCGTCGACTCGCGTCGAATTATCATGCGAXXXXXXXXXXACGTGGCATCTCCAACAAGCACATAGCACAGCACAGGGCAATCAGCTCTGCACAAGTAGCTCTTGGCGGTATCAAGTCGCTGGTTGCACCAAATGGTGGG	M,aa,ab,ac,ae,ah,ai,aj,ak,al,am,ap,au,aw,ay,az,ba,bb,bc,bd,bg,bi,bj,bk,bl,bo,bq,br,bs,bv,bw,bz,cc,cd,ce,cg,ck,cm,cn,co,cp,cw,cy,cz,dd,de,di,dk,dl,dn,do,dp,dr,ds,du,dv,dw
CCCTTCTCCTCCCTCCCCACTACGGTACGTGCCTCCATTTTATCGCGAGAAATATTCAGCGTTTTCTTCCCTCGTCGACTCGCGTCGAATTATCATGCGAXXXXXXXXXXACGTGACATCTCCAACAAGCACATAGCACAGCACAGGGCAATCAGCTCTGCACAAGTAGCTCTTGGCGGTATCAAGTCGCTGGTTGCACCAAATGGTGGG	P,ad,af,ag,ah,ai,an,ao,aq,ar,as,at,av,ax,az,bc,be,bf,bh,bl,bm,bn,bp,bt,bu,bw,bx,by,bz,ca,cb,ce,cf,ch,ci,cj,cl,co,cq,cr,cs,ct,cu,cv,cx,cz,da,db,dc,df,dg,dh,dj,dm,dq,dt,dv,dw
>Marker3136	aaxbb
CCTTCTTTTAGTGACGTAAATTATCATGCACCGCTCACGTTTGTCGCGTCGTCGTCGTCGTCTCTTCTATTTCCAAAGGATCGCGACGTGCACAACAGCAXXXXXXXXXXTTTTATCCAACGACAAACACGCAGACCTTCTCGTCTTCCCCCACGTCGTGTGTACGCCTCTCGGGGGTTTCCAGGAGGTTTTGGACACGCTTGAGATGGG	P,aa,ab,ad,ae,af,ai,aj,ak,al,aq,ar,as,at,av,bb,bc,bd,be,bg,bh,bi,bl,bp,bq,bt,bv,bw,bx,bz,ca,cb,cf,cq,cw,cx,cy,cz,dc,de,df,dg,dh,di,dl,dn,dp,dq,dr,ds,dt
CCTTCTTTTAGTGACGTAAATTATCATGCACCGCTCACGTTTGTCGCGTCGTCGTCGTCGTTTCTTCTATTTCCAAAGGATCGCGACGTGCACAACAGCAXXXXXXXXXXTTTTATTCAACGACAAACACGCAGACCTTCTCGTCTTCCCCCACGTCGTGTGTACGCCTCTCGGGGGTTTCCAGGAGGTTTTGGACACGCTTGAGATGGG	M,ac,ag,ah,am,an,ao,ap,as,au,av,aw,ax,ay,az,ba,bf,bj,bk,bm,bn,bo,br,bs,bt,bu,bw,bx,by,cc,cd,ce,cg,ch,ci,cj,ck,cl,cm,cn,co,cp,cr,cs,ct,cu,cv,cy,da,db,dd,dj,dk,dm,do,dp,dq,du,dv,dw
>Marker14848	aaxbb
CCCAACGCCCATCTCAACCATAAATATACATTTCACGAGAGTTCATGCGATATCCCAAAAAGACGATACCGGCGCCCGCGAAATCACGCATTGGATGACGXXXXXXXXXXGACTCGCACCGCTTGAAGGAATCTTGATGCTGTATCGTGGAAAGGTTCCATATCCGCCAGTGTATCTCCCGAGCTCATTCCGTATATGGTCGAGTATAGG	P,ab,ac,ad,ag,ah,ai,aj,ak,an,ao,aq,as,at,av,ba,bd,bf,bg,bi,bk,bl,bn,bp,bq,br,bs,bt,bv,bw,bx,by,bz,ca,cd,cj,cn,cq,cs,cu,cv,cx,cy,db,dc,de,df,di,dl,dm,dn,dp,ds,dt,du,dv,dw
CCCAACGCCCATCTCAACCATAAATATACATTTCACGAGAGTTCATGCGATATCCCAAAAATACGATACCGGCGCCCGCGAAATCACGCATTGGATGACGXXXXXXXXXXGACTCGCACCGCTTGAAGGAATCTTGATGCTGTATCGTGGAAAGGTTCCATATCCGCCAGTGTATCTCCCGAGCTCATTCCGTATATGGTCGAGTATAGG	M,aa,ae,af,al,am,ap,aq,ar,au,aw,ax,ay,az,ba,bb,bc,be,bh,bj,bk,bl,bm,bo,bt,bu,cb,cc,cd,ce,cf,cg,ch,ci,ck,cl,cm,co,cp,cr,ct,cw,cy,cz,da,dc,dd,dg,dh,dj,dk,do,dp,dq,dr,dw
>Marker13272	aaxbb
CCTTGGGTTATGACATTCGTAGCCGTCAATACGACTTTTACATTTTTTCCCACCCAACAGTGGTTGGAAATCGTTAACACCCTACTGGTATATTTTAGCCXXXXXXXXXXGTGTTGCTCAATTTTTGGAGCAATTTGTTGGCTAGTTGGGTTGGAGTTATCACGACCAACCCAACCCAAGAAAACATTTGGAGGGCGTGGGTAAAAAGGG	P,aa,ab,ag,aj,ak,al,ao,ap,at,av,aw,ax,ay,az,bc,bd,be,bg,bh,bi,bn,bo,bp,bq,br,bs,bt,bu,bv,by,bz,ca,cd,ce,cf,cm,co,cp,cq,cr,cs,ct,cw,cy,cz,db,dc,de,dg,dl,dm,dn,do,dq,ds,dt,dv,dw
CCTTGGGTTATGACATTCGTAGCCGTCAATACGACTTTTACATTTTTTCCCACCCAACAGTGGTTGGCAATCGTTAACACCCTACTGGTATATTTTAGCCXXXXXXXXXXGTGTTGCTCAATTTTTGGAGCAATTTGTTGGCTAGTTGGGTTGGAGTTATCACGACCAACCCAACCCAAGAAAACATTTGGAGGGCGTGGGTAAAAAGGG	M,aa,ac,ad,ae,af,ah,ai,am,an,aq,ar,as,au,ay,ba,bb,bf,bj,bk,bl,bm,bw,bx,bz,ca,cb,cc,cd,ce,cf,cg,ch,ci,cj,ck,cl,cn,co,cu,cv,cx,da,dd,df,dg,dh,di,dj,dk,dp,dq,dr,du,dw
>Marker8780	aaxbb
CCCACCGCCCTCTTCTTTTGCGGTCGTAGGCTTTGGTTCCTTGATGCAGTCCATTACGTTTACATACCTCATATACTTCATGACCAAGGCTACGGTAGGGXXXXXXXXXXCGGATTGATTTCGTCAATGAAAAATATATAGAAAACGTAAGATTGCATAGGAACAAAGGGGTTACTCACGCGAGTGACCCCTAGCCACTGAAATAAAAGG	P,ac,ad,af,ah,ai,am,av,ax,az,ba,bb,be,bf,bg,bh,bk,bm,bn,bp,bq,br,bs,bt,bw,bx,ca,cb,cf,ci,cj,ck,cs,cv,cw,cx,da,db,dc,dd,df,di,dl,dm,dn,dq,ds,dw
CCCACCGCCCTCTTCTTTTGCGGTCGTAGGCTTTGGTTCCTTGATGCAGTCCATTACGTTTACATACCTCATATACTTCATGACCAAGGCTACGGTAGGGXXXXXXXXXXCGGATTGATTTCGTCAATAAAAAATATATAGAAAACGTAAGATTGCATAGGAACAAAGGGGTTACTCACGCGAGTGACCCCTAGCCACTGAAATAAAAGG	M,aa,ab,ae,ag,ah,ai,aj,ak,al,an,ao,ap,aq,ar,as,at,au,aw,ay,bc,bd,bi,bj,bl,bo,bq,bu,bv,bw,by,bz,cc,cd,ce,cf,cg,ch,cl,cm,cn,co,cp,cq,cr,ct,cu,cy,cz,de,df,dg,dh,dj,dk,dn,do,dp,dr,dt,du,dv
>Marker9394	aaxbb
CCATTTGACTGGATAGATAGTAACCTCCTTGTATTGTCCCGTTGACCCGGGAGTGTTCGCGGGGAGTTGCCAAGATACTGTGGTATTTTTATTGCGGTCGXXXXXXXXXXGCCATAAGCGACGCTGTTACGACTTCAGACGGAAAAAATAAAAAAGGACGTGGCTATCTCACCTTCTAGGTTGAACCGTATAGGGATCAGCCAAAGAAGG	P,ab,ad,ae,ah,ai,aj,ao,ap,aq,at,ax,ay,az,ba,bb,bd,be,bf,bh,bi,bj,bk,bl,bm,bo,bp,br,bs,bt,bv,bx,cb,cc,cd,ch,ci,cj,ck,cl,cn,cp,cr,cv,cw,cx,cy,cz,dd,de,dl,dp,dq,dr,ds,dt,dv,dw
CCATTAGACTGGATAGATAGTAACCTCCTTGTATTGTCCCGTTGACCCGGGAGTGTTCGCGGGGAGTTGCCAAGATACTGTGGTATTTTTATTGCGGTCGXXXXXXXXXXGCCATAAGCGACGCTGTTACGACTTCAGACGGAAAAAATAAAAAAGGACGTGGCTATCTCACCTTCTAGGTTGAACCGTATAGGGATCAGCCAAAGAAGG	M,aa,ab,ac,af,ag,ak,al,am,an,ar,as,au,av,aw,ay,bc,bg,bn,bq,bu,bw,bx,by,bz,ca,ce,cf,cg,cm,co,cq,cs,ct,cu,da,db,dc,df,dg,dh,di,dj,dk,dm,dn,do,dq,du,dw
>Marker7030	aaxbb
CCCTGTCCGCGGAGCTTGAGGAGGTCAAGGGACAGAACACGCGGGATGACCCATCGGTGATCACGTATTATTTATAGTATTACTGCTATTGCCATCAATGXXXXXXXXXXGTGTGCTGCTCCGTGAGGTACTTCCTTCACGTGCACGTTATGTGCGCACTCCGGGAGTGCTGAGTATAGACGAAAGTCAGATCCTCTCCTTGCCAAAGGG	M,aa,ad,af,ah,aj,al,an,as,ax,ay,az,ba,bb,bc,bd,be,bf,bg,bh,bj,bk,bo,bt,bv,bw,bx,ca,cd,cf,ch,co,cp,cs,ct,cv,cw,cy,cz,da,dc,df,dl,dm,do,dq,dr,dt,du,dw
CCCTGTCCGCGGAGCTTGAGGAGGTCAAGGGACAGAACACGCGGGATGACCCATCGGTGATCACGTATTATTTATAGTATTACTGCTATTGCCATCAATGXXXXXXXXXXGTGTGCTGCTCCGTGAGGTACTTCCTTCACGTGCACGTTATGTGCGCACTCCGGGAGTGCTGAGCATAGACGAAAGTCAGATCCTCTCCTTGCCAAAGGG	P,ab,ac,ae,ag,ai,ak,am,ao,ap,aq,ar,at,au,av,aw,bi,bk,bl,bm,bn,bp,bq,br,bs,bu,bv,bx,by,bz,cb,cc,ce,cg,ci,cj,ck,cl,cm,cn,cp,cq,cr,cs,cu,cx,db,dd,de,dg,dh,di,dj,dk,dn,dp,ds,dv
>Marker12977	aaxbb
CCTAGAGCTCCCAACCAGTGCCTACCTATAGAAGCCAGATAGGGTCCACGCTTTGGCGTAGGGTCTACGAATGGTGCATGCTTAGAATACCAGATGTGGTXXXXXXXXXXCTGAGGAAGTCGTCACGTAATTCGCCTGACGTCCCTCCTTTGAGAAGCTCTTTACCTCACTGAACCACTGAAACTTCGACCGTGCCAAACAGTCGAAGGG	M,aa,ab,ac,ad,ah,aj,ak,al,an,aq,as,aw,ax,ay,az,ba,bb,bc,bd,bg,bh,bm,bn,bp,bt,bw,ca,cc,ce,cf,ch,cl,co,ct,cu,cw,cy,cz,da,dg,dl,dm,do,dp,dq,dr,dt,dw
CCTAGAGCTCCCAACCAGTGCCTACCTATAGAAGCCAGATAGGGTCCACGCTTTGGCGTAGGGTCTACGAATGGTGCATGCCTTAGAATACCAGATGTGGXXXXXXXXXXCTGAGGAAGTCGTCACATAATTCGCCTGACGTCCCTCCTTTGAGAAGCTCTGTACCCCACTGAACCACTGAAACTTCGACCGTGCCAAACAGTCGAAGGG	P,ae,af,ag,ah,ai,am,ao,ap,aq,ar,at,au,av,be,bf,bi,bj,bk,bl,bo,bq,br,bs,bu,bv,bx,by,bz,cb,cc,cd,cg,ci,cj,ck,cl,cm,cn,co,cp,cq,cr,cs,cv,cx,db,dc,dd,de,df,dh,di,dj,dk,dn,dp,dq,dr,ds,du,dv
>Marker16844	aaxbb
CCTCGTATGGTCTCACGATAGACACACCTGTCCTTTCTGAGGATCATATCGTCAAGGATCCCCCAAGGCAATACCTTAATAATTGGCGTCGTCGGCAAGAXXXXXXXXXXTCGTCTAGTGATTACTTTTATCCGTGGCGTGCGGGATCAACAAAAAAGCTTCTCCATTAGAAGTGAGTGGTCACAACGTGCAATCTACCTAGCAGAGAGG	P,aa,ae,ah,ai,aj,ak,al,an,aq,as,au,av,aw,ax,az,ba,bd,be,bh,bl,bn,bo,bt,bw,bx,ca,cb,cc,cd,ce,cf,ck,cm,cn,co,cr,ct,cy,cz,da,db,de,df,dg,di,dj,dm,dn,do,ds,dv,dw
CCTCGTATGGTCTCACGATAGACACACCTGTCCTTTCTGAGGATCATATCGTCAAGGATCCCCCAAGGCAATACCTTAATAATTGGCGTCGTCGGCAAGAXXXXXXXXXXTCGTCTAGCGATTACTTTTATCCGTGGCGTGCGGGATCAACAAAAAAGCTTCTCCATTAGAAGTGAGTGGTCACAACGTGCAATCTACCTAGCAGAGAGG	M,ab,ac,ad,af,ag,am,ao,ap,ar,as,at,ax,ay,bb,bc,bf,bg,bh,bi,bj,bk,bm,bp,bq,br,bs,bt,bu,bv,by,bz,cc,cf,cg,ch,ci,cj,ck,cl,cp,cq,cs,cu,cv,cw,cx,db,dc,dd,dh,dk,dl,dp,dq,dr,dt,du,dw
>Marker10894	aaxbb
CCCGCTATGTGACCCCGGATCGGAATTATTACTGGGAGGGAGTGCGAGAGTAGTAGTGCAAGGATAATAAATGGGATATAAAAAAAAGAAAAATATATATXXXXXXXXXXTTACTAATAGAGTGCGAAAAACGTTTTTCATATAACTTCAAGTTCAACTTCAACAATCTTCCCGAAGGTAGGATGTGCGGCACTTTTCTGAAAAACAAGG	P,ad,af,ag,ah,an,ao,aq,ar,as,at,av,ax,az,bc,be,bf,bh,bl,bm,bn,bp,bt,bu,bw,bx,by,bz,ca,cb,ce,cf,ch,ci,cj,cl,cq,cr,cs,ct,cu,cv,cx,cz,da,db,dc,df,dg,dh,dj,dm,dq,dt,dw
CCCGCTATGTGACCCCGGATCGGAATTATTACTGGGAGGGAGTGCGAGAGTAGTAGTGCAAGGAGAATAAATGGGATATAAAAATAGAAAAGTATACATAXXXXXXXXXXTTACTAATAGAGTGCGAAAAACGTTTTTCATATAACTTCAAGTTCAACTTCAACAATCTTCCCGAAGGTAGGATGTGCGGCACTTTTCTGAAAAACAAGG	M,aa,ab,ac,ae,ah,ai,aj,ak,al,am,ap,au,av,aw,ay,ba,bb,bd,bg,bi,bj,bk,bo,bq,br,bs,bv,bw,cc,cd,cg,ck,cm,cn,co,cp,cw,cy,dd,de,di,dk,dl,dn,do,dp,dr,ds,du,dv,dw
>Marker18627	aaxbb
CCTACCACGGGTATACGTACAATTCCTTAATTCTGGTCGTGAGATATCTGCTCGCGCATTGCATGGCTCCCCGAAACTATGTGGTTACCCTGTGCAGAGAXXXXXXXXXXGCGTGTCACGCGCCTGCCGTCCATGCTCTGTCGCCGGTTTTTCTCCTGCGAGAAGCGTTCACCTTGAGCATGACACATTTTCTCAAGCGGGAAAAATAGG	M,aa,ac,ad,ae,ai,aj,ak,am,ap,av,aw,ax,ay,az,bc,bd,be,bf,bg,bi,bj,bn,bo,bq,br,bt,bv,bx,ca,cb,cc,ce,cg,cj,cm,cn,cp,cq,ct,cu,cv,cw,cy,cz,db,dc,dd,de,dn,dp,dq,ds,dt,dw
CCTACCACGGGTATACGTACAATTCCTTAATTCTGGTCGTGAGATATCTGCTCGCGCATTGCATGGCTCCCCGAAACTATGTGGTTACCCTGTGCAGAGAXXXXXXXXXXGCGTGTCACGCGCCTGCCGTCCATGCTCTGTCCCCGGTTTTTCTCCTGCGAGAAGCGTTCACCTTGAGCATGACACATTTTCTCAAGCGGGAAAAATAGG	P,ab,af,ag,ah,al,an,ao,aq,ar,as,at,au,ax,ay,ba,bb,bh,bk,bl,bm,bp,br,bs,bt,bu,bw,by,bz,cd,cf,ch,ci,ck,cl,co,cr,cs,cx,da,df,dg,dh,di,dj,dk,dl,dm,do,dr,du,dv
>Marker3021	aaxbb
CCTCGATATGTCCGTCTGTCATCCCCCCCCTCGTCTGTCATCTGCGTTCCCAAGATCCCGGAGTCTCGCACGACTTTGAAACGTTTTTTATGTCGAGCTTXXXXXXXXXXTTGTACCATGGTATATAATTCTATCCCGCATTGGAGTTTAAGGACGGCGTCAACTTTTTCATGGGTTGCCATTCTGCCAGGTAATCCTCCTGACAATGGG	P,aa,ab,ad,ae,ah,ai,al,am,an,ao,ap,aq,as,at,au,aw,ax,ay,ba,bd,be,bf,bg,bi,bj,bl,bm,bn,bo,bs,bt,bu,bv,bw,bx,by,ca,cb,cc,cd,ce,ch,cj,ck,cl,co,cq,cr,cu,cy,db,dh,dk,dl,dm,dp,dq,ds,du,dv,dw
CCTCGATATGTCCGTCTGTCATCCCCCCCCTCGTCTGCCATCTGCGTTCCCAAGATCCCGGAGTCTCGCACGACTTTGAAACGTTTTTTATGTCGAGCTTXXXXXXXXXXTTGTACCATGGTATATAATTCTATCCCGCATTGGAGTTTAAGGACGGCGTCAACTTTTTCATGGGTTGCCATTCTGCCAGGTAATCCTCCTGACAATGGG	M,ac,af,ag,ai,aj,ak,ar,at,av,ay,az,bb,bc,bh,bk,bp,bq,br,bu,bw,bz,cd,cf,cg,ch,ci,cl,cm,cn,co,cp,cq,cs,ct,cu,cv,cw,cx,cz,da,dc,dd,de,df,dg,di,dj,dk,dn,do,dq,dr,dt
>Marker7600	aaxbb
CCATTTGCTGCGACAAAATTGAGCAGCTTGACTTTACCGGTTGCACCCGTCTTACCGACGTCGGTCTTCGAGTCATCGGCGGAGGCTGTTGGTAAGAGGGXXXXXXXXXXGTTCTTAAGCGTGTGATGGATTTCAGCTGCGCACTCCGTAACCCGACCAGTTTAACCCTTGGGCTTTGTGCCCCCCATTGGTGCACGAATACCTCATGGG	P,aa,ab,ac,ad,ag,ah,ai,aj,ak,an,ao,as,at,av,bd,bf,bg,bi,bn,bp,br,bs,bt,bv,bw,bx,by,bz,ca,cg,cj,cn,cq,cr,cs,cu,cv,cx,db,dc,de,df,di,dm,dn,ds,dt,du,dv
CCATTTGCTGCGACAAAATTGAGCAGCTTGACTTTACCGGTTGCACCCGTCTTACCGACGTCGGTCTTCGAGTCATCGGCGGAGGCTGTTGGTAAGAGGGXXXXXXXXXXTTCTTAAGCGTGTGATGGATTTCAGCTGCGCACTTCCGTAACCCGACCAGTTTAACCCTTGGGCTTTGTGCCCCCCATTGGTGCACGAATACCTCATGGG	M,ac,ae,af,ah,al,am,an,ao,ap,aq,ar,au,aw,ax,ay,az,ba,bb,bc,be,bh,bj,bk,bl,bm,bo,bq,bt,bu,bw,cb,cc,cd,ce,cf,cg,ch,ci,ck,cl,cm,co,cp,ct,cw,cy,cz,da,dd,dg,dh,dj,dk,dl,do,dp,dq,dr,dw
>Marker13213	aaxbb
CCTCCTTCTAGAGTCAAATCAAAAAGGCGCAGTGTAGAGCCTTCAGACACAGAGAATATGCCAGTGCCAATAGCAGGATTGAAAGCATCACCGGCGTCATXXXXXXXXXXTCGAACCTTCCATGACCCGTGCAGTTCAGCGTGTCAGAAAGCGTGTAGGCGTCAATTGCTGAAGATACGTTGACCGTAACAGTACCAGACAGGCATGGGG	M,ad,ae,ah,aj,al,am,ap,aq,as,au,av,ba,bd,bg,bi,bl,bm,bn,bo,bp,br,bs,bu,bx,by,bz,cc,cf,cg,cj,cl,cm,cp,cq,ct,cu,cv,cw,cx,cy,cz,da,db,dd,de,dg,dh,dk,dl,dm,dp,dq,du,dv
CCTCCTTCTAGAGCCAAATCAAAAAGGCGCAGTGTAGAGCCTTCAGACACAGAGAATATGCCAGTGCCAATAGCAGGATTGAAAGCATCACCGGCGTCATXXXXXXXXXXTCGAACCTTCCATGACCCGTGCAGTTCAGCGTGTCAGAAAGCGTGTAGGCGTCAATTGCTGAAGACACGTTGACCGTAACAGTACCAGACAGGCATGGGG	P,aa,ab,ac,af,ag,ai,ak,an,ao,ar,as,at,aw,ax,ay,az,bb,bc,bd,be,bf,bh,bj,bk,bq,bt,bv,bw,ca,cb,cd,ce,ch,ci,ck,cl,cn,co,cr,cs,dc,df,dh,di,dj,dn,do,dq,dr,ds,dt,dw
>Marker28135	aaxbb
CCTACTGCTACGGAGATCCATTGTTAGGAAGATGAAGCATGAAACAAAAAAATGGGGCACACAAGCGTCCGCCTTTCTTTGTCTAATAGCGCTTGCTCACXXXXXXXXXXATTTAATCCTGTTAAAAATGGATCTCCGTAATAACTAGCTGGTTCACCATCCGGGAGTCGACGAGACTGTTAACCGTGCCCCGAACTACTCACTGAGGGG	P,aa,ab,ac,ad,ae,af,ag,ai,aj,ak,al,am,an,ao,ap,aq,ar,as,at,av,ax,az,ba,bc,bf,bh,bi,bk,bl,bm,bn,bo,bs,bv,bx,ca,cb,cc,cd,ce,cf,cg,ch,cj,cl,cm,cn,co,cq,cs,ct,cu,cv,cx,cy,dc,dg,dh,di,dj,dk,dn,dp,dq,ds,dt,du
CCTACTGCTACGGAGATCCATTGTTAGGAAGATGAAGCATGAAACAAAAAAATGGGGTACACAAGCGTCCGCCTTTCTTTGTCTAATAGCGCTTGCTCACXXXXXXXXXXATTTAATCCTGTTAAAAATGGATCTCCGTAATAACTAGCTGGTTCACCATCCGGGAGTCGACGAGACTGTTAACCGTGCCCCGAACTACTCACTGAGGGG	M,ah,ai,au,aw,ay,az,bb,bd,be,bg,bj,bp,bq,br,bt,bu,bw,by,bz,cb,ci,ck,cp,cr,cu,cw,cz,da,db,dd,de,df,dg,dl,dm,do,dq,dr,dv,dw
>Marker7778	aaxbb
CCCCCCTTTGTCGTCACCTAATCACGTTTCGTCACTTGACGCGGTAGAGTATACTAACAATAATACTAACAAGATTCTTGTTGTTTTCGCCTGTGCCCTGXXXXXXXXXXGTCAAGCAGCGAAATCAGACGCTCAAGCGCACATGGACAACGCAACAGCAACAACAGTTACATCAACGTCAGCAGGGGCGGCGGTATCGACAACTTCAGG	P,aa,ac,ad,ae,af,ag,ah,ai,am,ao,ap,as,aw,az,ba,bb,bc,bd,bj,bm,bn,bo,bp,bq,bt,bu,bv,bw,bx,by,cb,cc,cd,ce,ch,ci,cm,cn,co,cp,cq,cr,cv,cw,da,df,dh,di,dj,dk,dl,do,dp,dq,dr,du,dv,dw
CCCCCCTTTGTCGTCACCTAATCACGTTTCGTCACTTGACGCGGTAGAGTATACTAACAATAACACTAACAAGATTCTTGTTGTTTTCGCCTGTGCCCTTXXXXXXXXXXGTCAAGCAGCGAAATCAGACGCTCAAGCGCACATGGACAACGCAACAGCAACAACAGTTACATCAACGTCAGCAGGGGCGGCGGTATCGACAACTTCAGG	M,aa,ab,aj,ak,al,an,ao,aq,ar,at,au,av,ax,ay,be,bf,bg,bh,bi,bk,bl,bq,br,bs,bt,bw,bz,ca,cb,cc,cf,cg,cj,ck,cl,cs,ct,cu,cx,cy,cz,db,dc,dd,de,df,dg,dm,dn,dq,ds,dt,dv,dw
>Marker7344	aaxbb
CCCCTTTTCCCTTCACAGCTAGCTGTCAGATTTTGTCCCCCTCAGAAACGGGTTTTATAGTTTCCGCGCACAGACTGACTAAAATAATCCTGTTGACCCTXXXXXXXXXXACACACAGCTTGCAAAGATGAGTTTCGACGAAATCTTCGATCTCACAGCTGGAGTGTATTTTCATTTTTTATAATATATTAGACTACATACAGTAGATGG	P,aa,ab,ac,ad,ag,ai,aj,ak,al,an,ao,as,at,av,az,bd,bf,bg,bi,bn,bo,bp,br,bs,bt,bv,bw,bx,by,bz,ca,cb,ck,cn,cq,cr,cs,cu,cx,db,dc,de,df,di,dk,dm,dn,ds,dt,du,dv
CCCCTTTTCCCTTCACAGCTAGCTGTCAGATTTTGTCCCCCTCAGAAACGGCTTTTATAGTTTCCGCGCACAGACTGACTAAAATCATCCTGTTGACCCTXXXXXXXXXXCACACACAGCTTGCAAAGATGAGTTTCGACGAAATCTTCGATCTCACAGCTGGAGTGTATTTTCATTTTTTATAATATATAGACTACATACAGTAGATGG	M,ab,ae,af,ah,am,ap,aq,ar,au,av,aw,ax,ay,az,ba,bb,bc,be,bh,bj,bk,bl,bm,bo,bq,br,bt,bu,bx,cb,cc,cd,ce,cf,cg,ch,ci,cj,ck,cl,cm,co,cp,ct,cv,cw,cy,cz,da,dd,dg,dh,dj,dl,do,dp,dq,dr,dw
>Marker9809	aaxbb
CCTTTTTCCCCACCACCAGCTCAGCGTGTCACCCACAGAACCAACAACGGTGCACTAGGGAGTACACAACAACAGGGTGTAAAACAAAAAATGGACACCCXXXXXXXXXXAGCCGAACAACCGTCACGTGGTTCGACCGTTTATCTTCGCTGGATTCAAGTATTGAGAACTACTCTTCCTATCTATGCGGTTTTCAGTTCCTTCGAAAGG	M,ac,as,au,ax,ay,az,bb,bd,be,bg,bj,bq,br,bt,bu,bw,bx,by,bz,cb,cc,cf,ci,cj,ck,cp,cr,cu,cy,cz,da,db,dd,de,df,dl,dm,do,dq,dr,dt,du,dv,dw
CCTTTTTCCCCACCACCAGCTCAGCGTGTCACCCACAGAACCAACAACGGTGCACTAGGGAGTACACAACAACAGGGTGTAAAACAAAAAATGGACACCCXXXXXXXXXXAGCCGAACAACCGTCACGTGGTTCGACCGTTTATCTTCGCTGGATTCAAGTATTGAGAACTACCCTTCCTATCTATGCGGTTTTCAGTTCCTTCGAAAGG	P,aa,ab,ad,ae,af,ag,ah,ai,aj,ak,al,am,an,ao,ap,aq,ar,as,at,au,av,aw,az,ba,bc,bf,bh,bi,bk,bl,bm,bn,bo,bp,bs,bv,bx,ca,cc,cd,ce,cf,cg,ch,ck,cl,cm,cn,co,cq,cs,ct,cv,cw,cx,cy,dc,dg,dh,di,dj,dk,dn,dp,dq,dr,ds,dt,du
>Marker2111	aaxbb
CCTCATTTTGGTCAAAAAAGCGTTCAGCTTGTTGCCCTGACTGTTGTTTTGCAAGGATGGCAATCGCGGTGGGGAGCTCTTACATTCAAGCTTCTTGAAGXXXXXXXXXXGACCCCTGCCCCCCCCCTCCCCCGCGCGCACGCCTCTGCCTGGTGGCATCCAACGCCTGGTGTCATTTGCAACTCCAGGGCTACGTCGACCCGGACGAGG	P,aa,ac,ad,ah,aj,al,am,ao,aq,as,at,au,az,ba,bh,bj,bl,bn,bp,bq,br,bs,bu,bw,bx,by,cb,cc,cd,ce,cg,ch,ck,cl,cm,co,cp,cs,cy,dc,df,dg,dh,dj,dk,dl,dm,dn,dp,dq,du,dv
CCTCATTTTGGTCAAAAAAGCGTTCAGCTTGTTGCCCTGACTGTTGTTTTGCAAGGATGGTAATCGCGGTGGGGAGCTCTTACATTCAAGCTTCTTAAATXXXXXXXXXXGACCCCTGCCCCCCCCCTCCCCCGCGCGCACGCCTCTGCCTGGTGGCATCCAACGCCTGGTGTCATTTGCAACTCCAGGGCTACGTCGACCCGGACGAGG	M,ab,ae,af,ag,ai,ak,al,an,ap,ar,av,aw,ax,ay,bb,bc,bd,be,bf,bg,bi,bj,bk,bm,bo,bq,bt,bu,bv,bw,bz,ca,cf,ci,cj,cl,cm,cn,cq,cr,ct,cu,cv,cw,cx,cz,da,db,dd,de,di,do,dq,dr,ds,dt,dw
>Marker7669	aaxbb
CCTATGGTCGTAAAACTACGGCTATGCATGAAATGAGCACACCCCCGCTTTATATAATGGATAGGCGAGGTTAACGTGGGGTTTCAGCTGTATGTTGCATXXXXXXXXXXAGATGAAATCCTGTACGCATGTAGAACAGCGAAAAAAGGATCACCATCAGTTGCGTTAAGCCGACCTGCTTGCGCCGACCGGCGTCCGAGGAAAGACAGG	P,aa,ad,ag,ak,al,ao,ap,aq,as,at,au,av,aw,az,ba,bb,bc,bf,bg,bh,bl,bs,bt,bv,bz,ca,cd,ce,cg,ch,ci,cj,cn,cp,cr,cs,ct,cu,cv,cx,cy,cz,db,dc,dd,df,dh,dj,dk,dm,do,dt,du,dv,dw
CCTATGGTCGTAAAACTACGGCTATGCATGAAATGAGCACACCCCCGCTTTATATAATGGATAGGCGAGGTTAACGTGGGGTTTCAGCTGTATGTTGCATXXXXXXXXXXAGATGAAATCCTGTACGCATGTAGAACAGCGAAAAAGGGATCACCATCAGTTGCGTTAAGCCGACCTGCTTGCGCCGACCGGCGTCCGAGGAAAGACAGG	M,ab,ac,ae,af,ah,ai,aj,am,an,ar,ax,ay,bd,be,bi,bj,bk,bm,bn,bo,bp,bq,br,bs,bt,bu,bw,bx,by,cb,cc,cf,cg,ch,ck,cl,cm,co,cq,cr,cw,cx,cy,da,de,dg,dh,di,dl,dn,dp,dq,dr,ds
>Marker46708	aaxbb
CCTCTGAAGCCCCAGAGGGCTTCGTAGCCTCATCGCCGCCTCTACTAACAGCTTGTTAACCCTTTCCCCGCTGCCAAAAACATGCCTACCCTACTCCAATXXXXXXXXXXCTTTATAGCTCGCAACCCCCACAGCTCGGTCTGTTTCGTGTCGCCGTGGCTGTATTGGTCGCCTGTTTTCGACAGTATTTCGCTCTCAAGCTGCGAAGGG	P,aa,ah,aj,ao,ap,ar,ba,bc,be,bf,bg,bh,bi,bj,bk,bm,bn,bq,br,bs,bt,bv,by,bz,ca,cd,cf,ch,ci,cj,ck,cl,cn,co,cq,cr,cw,cx,cy,dc,de,dh,di,dk,dl,dp,dq,dr,ds,dt,du,dw
CCTCTGAAGCCCCAGAGGGCTTCGTAGCCTCATCGCCGCCTCTACTAACAGCTTGTTAACCCTTTCCCCGCTGCCAAAAACATGCCTACCCTACTCTAATXXXXXXXXXXCTTTATAGCTCGCAACCCCCACAGCTCGGTCTGTTTCGTGTCGCCGTGGCTGTATTGGTCGCCTGTTTTCGACAGTATTTCGCTCTCAAGCTGCGAAGGG	M,ab,ac,ad,ae,af,ag,ai,ak,al,am,an,aq,as,at,au,av,aw,ax,ay,az,ba,bb,bd,bk,bl,bo,bp,bu,bw,bx,bz,cb,cc,ce,cf,cg,ck,cm,cp,cs,ct,cu,cv,cz,da,db,dd,df,dg,dj,dm,dn,do,dq,dv
>Marker3863	aaxbb
CCTTTGATCCACGTGCTGTGGTCGAAAGCAAAAATGACTAAGCATTATATATGAATGCCCCCCCCTACCCCTCTTCCGTGAGCTAAGCTTAACCATCTATXXXXXXXXXXGGTGCTTCGGGGTGCTAGTGGACGGCGTCGGCAGGGGTTTGCCGCGAGCGGTGGCATGCGGAAAGGAGTTCACCCTGGTCGCAACGTACCCTTACGAAGG	M,aa,ab,ac,ae,ag,ah,ai,aj,ak,al,am,ap,au,aw,ax,ay,ba,bb,bc,bd,bf,bg,bi,bj,bk,bq,br,bs,bt,bv,bw,cb,cc,cd,cg,ck,cm,cn,co,cp,cw,cy,dd,de,df,di,dk,dl,dn,do,dp,dq,dr,ds,du,dv,dw
CCTTTGATCCACGTGCTGTGGTCGAAAGCAAAAATGACTAAGCATTATATATGAATGCCCCCCCCTACCCCTCTTCCGTGAGCTGAGCTTAACCATCTATXXXXXXXXXXGGTGCTTCGGGGTGCTAGTGGACGGCGTCGGCAGGGGTTTGCCGCGAGCGGTGGCATGCGGAAAGGAGTTCACCCTGGTCGCAACGTACCCTTACGAAGG	P,ad,ae,af,ag,an,ao,aq,ar,as,at,av,az,be,bf,bh,bl,bm,bn,bo,bp,bq,bt,bu,bw,bx,by,bz,ca,cb,ce,cf,ch,ci,cj,cl,cq,cr,cs,ct,cu,cv,cx,cz,da,db,dc,df,dg,dh,dj,dm,dq,dt,dw
>Marker13427	aaxbb
CCCACGTTGGGTTTCTTCGTCGGGAGAGCGAGGAGGAGGTCAAAACTATCTCCAGTCTATCAAAACCTAGTTCATCTCTCCCATCGCCAACGTCGTCGTCXXXXXXXXXXTTTTCGACGCGAGTCGACGAGGGATGAATGCGCTAAATTCTCCTCGCAATGAAAAGTGAAGCCACATACTGTACCGTAGCGGGGAGGGGGACGAAGAGGG	P,aa,ae,af,ag,ah,ai,al,ao,aq,as,au,av,aw,ax,ay,ba,be,bh,bj,bk,bl,bp,br,bt,bw,bx,by,bz,ca,cb,cc,cd,ce,cg,ci,ck,cl,co,ct,dd,dg,dj,dk,dm,do,dp,dq,dr,du,dv,dw
CCCACGTTGGGTTTCTTCGTCGGGAGAGCGAGGAGGAGGTCAAAACTATGTCCAGTCTATCAAAACCTAGTTCATCTCTCCCATCGCCAACGTCGTCGTCXXXXXXXXXXTTTCCGACGCGAGTCGACGAGGGATGAATGCGCTAAATTCTCCTCGCAATGAAAAGTAAAGCCACATACTGTACCGTAGCGGGGAGGGGGACGAAGAGGG	M,aa,ab,ac,ad,aj,ak,am,an,ap,ar,at,az,bb,bc,bd,bf,bg,bi,bj,bm,bn,bo,bq,bs,bt,bu,bv,bw,cf,ch,cj,cl,cm,cn,cp,cq,cr,cs,cu,cv,cw,cx,cy,cz,da,db,dc,de,df,dh,di,dl,dn,dq,ds,dt
>Marker16432	aaxbb
CCAAGGTTTCTATCATGGCTGTTTCTGGCATTGGTGCTTTTGGCGTGTGCCGAGCTCCACTAGCGGCTTAGTTTGCATGCTTCGTTGGGAGTAGACTTTTXXXXXXXXXXTGTTTGCCATGACTTTCTTGATAATATTTCTGCTTCTCCGTGTGTGCGCGCGGGGGTAACCTTACGTCCTAATCTCGAGACAACATCTGGAGAAGAAGGG	P,af,am,av,ax,az,ba,bb,be,bf,bg,bh,bj,bk,bl,bm,bn,bp,bq,br,bs,bt,bw,cb,cc,ci,cj,ck,cs,cv,cw,cx,cz,da,db,dd,de,df,dg,dl,dm,dn,dq,ds,dw
CCAAGGTTTCTATCATGGCTGTTTCTGGCATTGGTTCTTTTGGCGTGTGCCGAGCTCCACTAGCGGCATAGTTTGCATGCTTCGTTGGGAGTAGACTTTTXXXXXXXXXXTGTTTGCCATGACTTTCTTGATAATATTTCTGCTTCTCCGTGTGTGCGCGCGGGGGTAACCTTACGTCCTAATCTCGAGACAACATCTGGAGAAGAAGGG	M,aa,ab,ac,ad,ae,ag,ah,ai,aj,ak,al,an,ao,ap,aq,ar,as,at,au,aw,ay,bc,bd,bi,bj,bo,bq,bu,bv,bx,by,bz,ca,cd,ce,cf,cg,ch,cl,cm,cn,co,cp,cq,cr,ct,cu,cw,cy,dc,dh,di,dj,dk,do,dp,dr,dt,du,dv,dw
>Marker13673	aaxbb
CCATGTATGGGAACAACCGGGAGTGGCAGCGTGCGATATAGTGGTGCCGGTTTGCCGCAGGTTTCCCATGATTGTTGGCACGTACGTACCGGCACCACATXXXXXXXXXXGTGTACCCCCTTTCCCCGAGGCTACTTGCTTGAGGATATCTCTACTACATATATAACAAAAAACGCCTGTACATACATCTGCAAAGCGCAATGCGATGGG	M,aa,ac,ad,ae,ai,aj,ak,am,ap,av,aw,ax,az,bc,bd,be,bg,bi,bj,bn,bo,bq,bt,bv,bw,bx,ca,cb,cc,ce,cg,cj,cm,cn,cp,cq,ct,cu,cv,cw,cy,cz,db,dc,dd,de,dn,dp,dq,ds,dt,dw
CCATGTATGGGAACAACCGGGAGTGGCAGCGTGCGATGTAGTGGTGCCGGTTTGCCGCAGGTTTCCCATGATTGTTGGCACGTACGTACCGGCACCACATXXXXXXXXXXGTGTACCCCCTTTCCCCGAGGCTACTTGCTTGAGGATATCTCTACTACATATATAACAAAAAACGCCTGTACATACATCTGCAAAGCGCAATGCGATGGG	P,ab,af,ag,ah,ai,al,an,ao,aq,ar,as,at,au,ay,ba,bb,bf,bh,bk,bl,bm,bp,br,bs,bt,bu,bw,by,bz,cd,cf,ch,ci,ck,cl,co,cr,cs,cx,da,df,dg,dh,di,dj,dk,dl,dm,do,dr,du,dv
>Marker7019	aaxbb
CCTTGATCTTTTTGTTCGACGTGTTTCGCCCTTGGCTTTCCGTGGTTGTCAGATGGCGATTGCAAACGCGATCGGAAGCAACGTGTTCAATATTCTCCTTXXXXXXXXXXGAAAACTGCGTATGCTGCTGTATTGCTGGTGTGCGCAGCGAACGGGTTACTTGCCTATAGTTGGTGTTGGTAGGGAGATTCGCTTCATCGAAGAGCATGG	P,aa,ac,ae,ag,ai,am,ao,ap,aq,ar,at,au,av,aw,bi,bj,bl,bm,bn,bp,bq,br,bs,bu,bv,bx,by,bz,ca,cb,cc,cd,cg,ci,cj,ck,cl,cm,cn,cp,cq,cr,cs,cu,cv,cx,db,dd,de,dg,dh,di,dj,dk,dn,dp,dr,ds,dv
CCTTGATCTTTTTGTTCGACGTGTTTCGCCCTTGGCTTTCCGTGGTTGTCAGATGGCGATTGCAAACGCGATCGGAAGCAACGTGTTCAATATTCTCCTTXXXXXXXXXXCAAAACTGCGTATGCTGCTGTATTGCTGGTGTGCGCAGCGAACGGGTTACTTGCCTATAGTTGGTGTTGGTAAGGAGATTCGCTTCATCGAAGAACATGG	M,aa,ab,ad,af,ah,aj,ak,al,an,as,ax,ay,az,ba,bb,bc,bd,be,bf,bg,bh,bk,bo,bt,bw,ca,ce,cf,ch,co,ct,cw,cy,cz,da,dc,df,dg,dl,dm,do,dp,dq,dt,du,dw
>Marker17159	aaxbb
CCTATTCATAGCACAAAACCACAATAACACAACAAACAACAGCGCGGTTAGCGCGAGAGGATAGATGCTCAGCGTCGAAACCAAACCACACATGCAAAACXXXXXXXXXXCGATCGATGACAGTGTATCTCAATACGAGGAGAGTGAAGCGCGTCCGCCCAGTTCGCTGCAATGATCACCTACCTAATACATTACATACATTAATAATGG	M,ad,af,ag,aj,ak,al,an,ap,as,au,av,ay,bb,bc,bd,bg,bj,bk,bm,bn,bq,br,bs,bt,bu,bv,bx,by,bz,ca,cb,cc,cd,cg,ck,cn,co,cq,cs,ct,cu,cw,cx,cy,cz,dc,dd,dg,dh,di,dj,dk,dl,dm,dn,do,ds
CCTATTCATAGCACAAAACCACAATAACACAACAAACAACAGCGCGGTTAGCGCGAGAGGATAGATGCTCAGCGTCGAAACCAAACCACACATGCAAAACXXXXXXXXXXCGATCGATGACAGTGTATCTAAATACGAGGAGAGTCAAGCGCGTCCGCCCAGTTCGCTGCAATGATCACCTACCTAATACATTACATACATTTATAATGG	P,aa,ab,ac,ae,ah,ai,am,ao,aq,ar,at,av,aw,ax,az,ba,be,bf,bh,bi,bl,bo,bp,br,bw,bz,ce,cf,ch,ci,cj,cl,cm,cp,cr,cv,cy,da,db,de,df,dp,dq,dr,dt,du,dv,dw
>Marker8784	aaxbb
CCTACATAACGGTCTTATAGCATCCCAGCTCCAAGCCTCTCGTCTTAGGTTGAGCTAAGGTATGCCGACCATTGGGTGGGATAGTACATACCAGCATTTAXXXXXXXXXXACGGTATCGGGTGTTTCCTCGACAGGCTGCTCGTCAAAACGACCCCCTTCACGGGTGTCCCAGGTTGTACCAAGGTTTCGGTGAGATCATTCAGACAAGG	P,ab,ac,ad,ag,ai,ak,al,am,ao,ap,aq,as,at,av,ax,az,ba,bb,bc,bd,be,bf,bh,bi,bj,bo,bp,bq,br,bu,ca,cd,cg,ch,ci,ck,cm,cn,co,cq,cr,cs,ct,cw,cx,cy,cz,da,db,dc,de,df,di,dk,dm,dn,dp,dq,dt,du,dw
CCTACATAACGGTCTTATAGCATCCCAGCTCCAAGCCTCTCGTCTTAGGTTGAGCTAAGGTATGCCGACCATCGGGTGGGATAGTACAGACCAGCATTTAXXXXXXXXXXACGGTATCGGGTGTCTCCTCGACAGGCTGCTCGTCAAAACGACCCCCTTCACGGGTGTCCCAGGTTGTACCAAGGTTTCGGTGAGATCATTCAGACAAGG	M,aa,ae,af,ah,ai,aj,an,ar,as,au,aw,ay,az,ba,bg,bk,bl,bm,bn,bs,bt,bv,bw,bx,by,bz,cb,cc,ce,cf,cj,cl,cm,cp,cu,cv,dd,dg,dh,dj,dl,do,dq,dr,ds,dv,dw
>Marker1175	aaxbb
CCCCCTTCCCTCGCCTCGCCTCTACACAGCAGCGAGATCACCCCCCCCCGTTCCCCACAGATATGCAACTCTACACAAGCGGTTCTGAGCTCGTCCGTGTXXXXXXXXXXGGTGCACCGTATTTTGTTTTGAGGCTATACTCAAATAACGCATTTACAGCCGGGAACCTTGTTGGGGGGGGGAGATTGTACTTGAATTCAGTATAGGGGG	P,af,ag,al,am,an,ao,ar,at,au,av,ax,az,ba,bg,bl,bn,bo,bp,bq,br,bt,bv,bw,cc,ch,cj,ck,cm,co,cu,cv,cw,cx,cy,cz,dd,de,df,dg,dh,dk,dl,do,dp,dq,ds,du,dv
CCCCCTTCCCTCGCCTCGCCTCTACACAGCAGCGAGATCACCCCCCCCCGTTCCCCACAGATATGCAACTCTACACAAGCGGTTCTGAGCTCGTCCGTGTXXXXXXXXXXGGTACACCGTATTTTGTTCTGAGGCTATACTCAAATAACGCATTTACAGCCGGGAACCTTGTTGGGGGGGGGAGATTGTACTTGAATTCAGTATAGGGGG	M,aa,ab,ac,ad,ae,ah,ai,aj,ak,ap,aq,as,aw,ay,bb,bc,bd,be,bf,bh,bi,bj,bk,bm,bs,bt,bu,bx,by,bz,ca,cb,cd,ce,cf,cg,ci,cl,cn,cp,cq,cr,cs,ct,da,db,dc,di,dj,dm,dn,dq,dr,dt,dv,dw
>Marker13739	aaxbb
CCCAAACAGGAGTGATAGGAACGTAAGTGACGTCCTAAATCGATTTAGTCGACGTACTCACATACCTGGCAGGTAGCGAGTATTCGCATACTCTTGGAGGXXXXXXXXXXGTTCAGCGCGGGATAGGGGAGTATTCGTCACAGAACGTCACAGAAGCGCCAAGAGCTGGAACAATGCTGGGCGAGGAGCCTATACTTCCGTAATGGTGGG	M,ab,ac,ae,ag,ah,am,an,ap,as,au,av,aw,ax,ay,bf,bj,bk,bn,br,bs,bt,bu,bw,bx,by,cb,cc,cd,ce,cf,cg,ch,ci,cj,ck,cl,cm,co,cp,cs,cu,cv,cw,cy,db,dc,dd,de,dj,dk,dm,do,dq,du,dv,dw
CCCAAACAGGAGTGATAGGAACGTAAGTGACGTCCTAAATCGATTTAGTCGACGTACTCACATACCTGGCAGGTAGCGAGTATTCGCATACTCTTGGAGGXXXXXXXXXXGTTCAGTGCGGGATAGGGGAGTATTCGTCACAGAACGTCACAGAAGCGCCAAGAGCTGGAACAATGCTGGGCGAGGAGCCTATACTTCCGTAATGGTGGG	P,aa,ab,ad,af,ag,ai,aj,ak,al,ao,aq,ar,at,ax,az,ba,bb,bc,bd,be,bg,bh,bi,bl,bm,bo,bp,bq,bt,bv,bw,bz,ca,cf,cn,co,cq,cr,ct,cw,cx,cz,da,dc,df,dg,dh,di,dl,dn,dp,dr,ds,dt
>Marker725	aaxbb
CCTTTTTTTTTTTTCTTTCGACGATTTCGGGTTAAGGAAACCCCGTCATTTTCATAAAATCAAATTTCAGCCAAAAAGAGGTATACCTCAATGCCCATATXXXXXXXXXXGTAGAATCATCCCGGGGTATGGATTTACGCTGCTACCGGATAAAAATGGTGCCATGGACAAGGTTAAGGGTACACAACGAAAATCATGAACAAATTATGG	M,ab,af,ag,ah,ai,aj,ak,al,am,an,ao,aq,at,au,av,ax,ay,bb,bh,bi,bk,bt,bu,bv,bw,cc,cd,ce,cf,cg,ch,ci,cn,co,cv,cw,cx,cy,cz,db,de,dj,dk,dl,dp,dq,du,dv,dw
CCTTTTTTTTTTTTCTTTCGACGATTTCGGGTTAAGGAAACCCCGTCATTTTCATAAAATCAAATTTCAGCCAAAAAGAGGTATACCTCAATGCCCATATXXXXXXXXXXGTAGAATCATCCCGGGGTATGGATTTACGCTGCTACCGGATAAAAATTGTGCCATGGACAAGGTTAAGGGTACACAACGAAAATCATGAACAAATTATGG	P,aa,ac,ad,ae,an,ap,ar,as,au,av,aw,ay,az,ba,bc,bd,be,bf,bg,bj,bl,bm,bn,bo,bp,bq,br,bs,bx,by,bz,ca,cb,ce,cj,ck,cl,cm,cp,cq,cr,cs,ct,cu,cv,cx,cy,cz,da,dc,dd,df,dg,dh,di,dm,dn,do,dr,ds,dt,du,dw
>Marker13344	aaxbb
CCCCTTGAGGGTTGACGCACGCTTGATAATATCGCAGTCGTCGCTTTTTGGTCGGTCGCCATACATGGGTCCCACAAAAGGGTAACTCCTGTCCGCCTGCXXXXXXXXXXCTCAACGGCATCAAGAAGCAAAAGCATCTGTACATGGAATACCGCTTTGCCATTGTTGCCGCATTCGAGTGCTGACGCCTGTCGTGACGGAGGTAATAGG	M,ac,ad,ae,af,ah,ai,aj,al,an,ao,ap,aq,ar,as,at,av,aw,ax,ay,az,bg,bi,bo,bq,bt,bv,by,ca,cb,cd,ce,cf,cg,cl,cm,cp,cs,cu,cw,cx,cy,da,db,dc,df,di,dj,dk,dn,dq,dr,dv,dw
CCCCTTGAGGGTTGACACACGCTTGATAATATCGCAGTCGTCGCTTTTTGGTCGGTCGCCATACATGGGTCCCACAAAAGGGTAACTCCTGTCCGCCTGTXXXXXXXXXXCTCAACGGCATCAAGAAGCAAAAGCATCTGTACATGGAATACCGCTTTGCCATTGTTGCCGCATTCGAGTGCTGACACCTGTCGTGACGGAGGTAATAGG	P,aa,ab,ad,ae,ag,ak,am,as,au,az,ba,bb,bc,bd,be,bf,bh,bj,bk,bl,bm,bn,bp,br,bs,bu,bw,bx,bz,cc,ch,ci,cj,ck,cn,co,cq,cr,ct,cv,cz,dd,de,dg,dh,dl,dm,do,dp,ds,dt,du,dw
>Marker69038	aaxbb
CCCTATCATACGATGGCAATCAGGTGGACAATTCGTTAGAGAATCACAGCGGTGTATGATACAGGCGGTAACACTGAAAACAAAGACGACTATTGGGAAAXXXXXXXXXXGTGAGGAAACAGGGCGCGGTCTCTTATCACTCCACGCACAGTATATCGCATACATGAAACTGTTTAAATACGTCAGCTGGAAGCTCGATCAATTTAAGGG	M,ae,af,ag,ai,ak,al,an,ap,aq,ar,as,av,aw,ax,ay,bb,bc,bd,be,bf,bg,bi,bk,bm,bo,bq,bt,bv,bw,bz,ca,cf,ci,cj,cl,cn,cq,cr,ct,cu,cv,cw,cy,cz,da,db,dd,de,di,do,dq,dr,ds,dt,dw
CCCTATCATACGATGGCAATCAGGTGGACAATTCGTTAGAGAATCACAGCGGTGTATGATACAGGCGGTAACACTGAAAACAAAGACGACTATTGGGAAAXXXXXXXXXXTGAGGAAACAGGGCGCGGTCTCTTATCACTCCACGCACAGTATATCGCATACATGAAATTGTTTAAAATACGTCAGCTGGAAGCTCGATCAATTTAAGGG	P,aa,ab,ac,ad,ah,aj,am,ao,aq,as,at,au,az,ba,bh,bj,bl,bn,bp,br,bs,bu,bx,by,bz,cb,cc,cd,ce,cg,ch,ck,cl,cm,co,cp,cs,cx,cy,dc,df,dg,dh,dj,dk,dl,dm,dn,dp,dq,du,dv,dw
>Marker15898	aaxbb
CCCTTTTATCTTTGCCAAACGACCCTGCGCAAAAAAGCGAGGCGGATGGGAGGGATAAAAATGAAACTCTTGAAAGCTGTACCCCATCCACACGGCTCTCXXXXXXXXXXATATGTTTATTTCTGTGGAATGATGGCGTTCCTTAATTAACCGAGCATCGTCGAGAAACTATCGATTTGAGAAACATTTTTTCGTATCCCTCTACAAAGG	M,ab,ac,ad,ag,ah,ai,ak,an,ao,aq,ar,as,au,aw,az,bc,be,bg,bh,bi,bj,bk,bm,bo,bq,bu,bw,by,ca,cc,ce,cf,cg,cn,co,cr,cu,cw,cx,cz,da,de,df,dg,dk,dm,dn,dq,ds,dt,du,dw
CCCTTTTATCTTTGCCAAACGACCCTGCGCAGAAAAGCGAGGTGGATGGGAGGGATAAAAATGAAACTCTTGAAAGCTGTACCCCATCCACACGGCTCTCXXXXXXXXXXATATGTTTATTTCTGTAGAATGATGGCGTTCCTTAATTAACCGAGCATCGTCGAGAAACTATCGATTTGAGAAACATGTTTTCGTATCCCTCTACAAAGG	P,aa,ae,af,ag,ai,aj,al,am,ap,at,av,ax,ay,az,ba,bb,bd,bf,bl,bn,bp,br,bs,bt,bv,bx,bz,cb,cd,ce,ch,ci,cj,ck,cl,cm,cp,cq,cs,ct,cv,cy,db,dc,dd,dh,di,dj,dl,do,dp,dr,dv,dw
>Marker5845	aaxbb
CCTCTTTCACTGCGCCCAAAAACAGATTCCACAGGCGGAGAAAACTAAAAAACTGCTACAAGGTATATACCCAGGATGAAAAATCGCCCCATGTCCTAGGXXXXXXXXXXCTCCTCACGCAAAAACTCTGGTTTGGCAAAAAACTAAACCTAGGTCAGGACTGTGCTTTGTCGCGCGGATGATGAAAAAAAATCCCAGATAATAATGTGG	M,ab,ac,ad,ae,af,ag,ai,ak,al,am,an,aq,as,au,aw,ax,az,bb,bd,bk,bl,bo,bp,bu,bw,bx,cb,cc,cd,cg,ci,cj,ck,cm,cp,cq,cs,ct,cu,cv,cz,da,db,dd,de,df,dg,dj,dm,dn,do,dv
CCTCTTTCACTGCGCCCAAAAAAAGATTCCACAGGCGGAGAAAACTAAAAAACTGCTACAAGGTATATACCCAGGATGAAAAATCGCCCCATGTCCTAGGXXXXXXXXXXCTCCTTACGCAAAAACTCTGGTTTGGCAAAAAACTAAACCTAGGTCAGGACTGTGCTTTGTCGCGCGGATGATGAAAAAAAATCCCAGATAATAATGTGG	P,aa,ah,aj,am,ao,ap,ar,as,at,av,ay,az,ba,bb,bc,be,bf,bg,bh,bi,bj,bm,bn,bq,br,bs,bt,bv,by,bz,ca,ce,cf,ch,cj,cl,cn,co,cr,cw,cx,cy,dc,dh,di,dk,dl,dp,dq,dr,ds,dt,du,dw
>Marker1745	aaxbb
CCTTCCATTGTCACCGGTCTTACAAGTTAGAAATCTTTCTGCCTCGAAAGATCTAGGTCGTGAAATGGGGATCTGGTCTGATCTGCGGATTGTTTTGACTXXXXXXXXXXCGCCTGCTACGATAGAGGTATACCTTTTTTTGGCGAAAACGGTTTCTGAAGGGCGGGGCTCCTTAACTCAAAGTCGTCGGAAAAGAAAAAAAATAGCAGG	M,aa,ab,ac,ae,af,ag,ai,ak,ao,ap,aq,ar,as,av,az,bb,bc,be,bg,bj,bk,bl,bn,bp,bq,br,bs,bt,bu,bv,bx,by,bz,cb,cc,cd,cg,ci,cj,cn,co,cq,cx,de,df,dh,di,dp,dq,dt,du,dv,dw
CCTTCCAATGTCACCGGTCTTACAAGTTAGAAATCTTTCTGCCTCGAAAGATCTAGGTCGTGAAATGGGGATCTGGTCTGATCTGCGGATTGTTTTGACTXXXXXXXXXXGACGCCTGCTACGATAGAGGTATACCTTTTTTTGGCGAAAACGGTTTCTGAAGGGCGGGGCTCCTTAACTCAAAGTCGTCGGAAAAAAAAAAATAGCAGG	P,ad,ah,aj,al,am,an,as,at,au,aw,ax,ay,ba,bd,bf,bh,bi,bm,bo,bt,bu,bw,bz,ca,cb,cc,ce,cf,ch,ck,cl,cm,cp,cr,cs,ct,cu,cv,cw,cy,cz,da,db,dc,dd,dg,dj,dk,dl,dm,dn,do,dr,ds,dw
>Marker4133	aaxbb
CCCAAAAACCGTATTTCCCGATCAAGGTGAAAATTGGTGTAGACGATCCTGAGGACACAAAGAGACGACAAATATCAGTTGCACTGCCCAATTCGTGACCXXXXXXXXXXGCGAATTTCGATCTGAAATGTTAACCTCATATTTGAACCGCATGTGCAAACAAACGTGAGACTCGTCTTTTTTTTTCTTTTTTTTTCAGAAAAGTTATGG	M,aa,ab,ac,ad,ae,ag,ah,ai,aj,ak,al,an,ao,ap,aq,ar,as,at,au,aw,ay,az,bc,bd,bi,bj,bo,bq,bs,bt,bu,bv,bw,by,bz,cc,cd,ce,cf,cg,ch,ck,cl,cm,cn,co,cp,cq,cr,ct,cu,cy,dc,dg,dh,di,dj,dk,do,dp,dr,dt,du,dv,dw
CCCAAAAATCGTATTTCCCGATCAAGGTGAAAATTGGTGTAGACGATCCTGAGGACACAAGGAGACGACAAATATCAGTTGCACTGCCCAATTCGTGACCXXXXXXXXXXGCGAGTTTCGATCTGAAATGTTAACCTCATATTTGAACCGCATGTGCAAACAAACGTGAGACTCGTCTTTTTTTTTCTTTTTTTTTCAGAAAAGTTATGG	P,af,am,av,ax,az,ba,bb,be,bf,bg,bh,bk,bl,bm,bn,bp,br,bs,bt,bw,bx,ca,cb,cf,ci,cj,ck,cs,cv,cw,cx,cz,da,db,dd,de,df,dl,dm,dn,dq,ds,dw
>Marker17047	aaxbb
CCTTTCAGAGCACCCGACGTCCGACATATGTTGGCGGAAAGCGTTTTTCGTGATTGGTCAGCTCATTTAGCCTGTTTGTGTGTTACACTGGGTCCATCTAXXXXXXXXXXATAGGTGGGAACAACGAGTAGTGGCACTACGCGGAGTAGTGCCGGTTGCCGTTGTAGTGCCGGTGATTCCGGCTGGCACTCATTATACTGTAGACAGGGG	M,aa,ab,ac,ad,ah,aj,ak,al,an,aq,as,ax,ay,az,ba,bb,bc,bd,bg,bh,bj,bm,bn,bp,bt,bw,ca,cb,cc,ce,cf,ch,cl,co,ct,cu,cw,cy,cz,da,dl,dm,do,dq,ds,dt,dw
CCTTTCAGAGCACCCGACGTCCGACATATGTTGGCGGAAAGCGTTTTTCGTGATTGGTCAGCTCATTTAGCCTGTTTGTGTGTTACACTGGGTCCATCTAXXXXXXXXXXATAGGTGGGAACAACGAGTAGTGGCACTACGCGGAGTAGTGCCGGTTGCCGTTGTAGTGCCGGTAATTCCGGCTGGCACTCATTATACTGTAGACAGGGG	P,ab,ae,af,ag,ai,am,ao,ap,ar,at,au,av,aw,be,bf,bi,bj,bk,bl,bo,bq,br,bs,bu,bv,bx,by,bz,cb,cd,cg,ci,cj,ck,cm,cn,cp,cq,cr,cs,cv,cx,db,dc,dd,de,df,dg,dh,di,dj,dk,dn,dp,dr,ds,du,dv
>Marker11651	aaxbb
CCTACGTATTGTACTTGACAAAAAAACAGACCGGCTAGATTGAAAGAGTCCCTTTCAACGCTCGATGATACATAATAAAAAACTGGTCTAATTTACCCTCXXXXXXXXXXTAAACGATCAGATCGGAACGGTCAGATCCGTTCAGCCAACACTTACCTTTTGGTACACAAAAACAAAAATTTGCACGCTACCTACAGCACCAAAAACAGG	P,aa,ab,ac,ad,ag,aj,ak,al,am,an,ao,as,at,av,az,bc,bd,bg,bk,bn,bp,bq,br,bt,bv,bw,by,bz,ca,cb,ci,ck,cn,cq,cr,cs,cu,cx,db,dc,de,df,di,dk,dm,dn,ds,dt,du,dv,dw
CCTACGTAATGTACTTGGGAAAAAAAACAGACCGGCTAGATTGAAAGAGTCCCTTTCAACGCTCATGATACATAATAAAAAACTGGTCTAATTTACCCTCXXXXXXXXXXTAAACGATCAGATCGGAACGGTCAGATCCGTTCAGCCAACACTTACCTTTTGGTACACAAAAACAAAAATTCGCACGCTACTTACAGCACCAAAAACAGG	M,ae,af,ah,ai,ap,aq,ar,as,au,aw,ax,ay,ba,bb,be,bf,bh,bi,bj,bl,bm,bo,bq,bs,bt,bu,bx,cb,cc,cd,ce,cf,cg,ch,cj,cl,cm,co,cp,ct,cv,cw,cy,cz,da,dd,dg,dh,dj,dl,dm,do,dp,dq,dr,dw
>Marker7008	aaxbb
CCCCGTGTTTGCCTTGCACCTTTGCGTTTGCGTGACCCCGCGAATCACGCCGCGGATGATACGCAAGCTAGAAATGTGTGTTCCGCAGTCTTGAGAACGTXXXXXXXXXXCTTTCGTCCACTGACCGGTGTTTTTCTTTACTTGTCTTTTTAGAGCTGAAGTTGGGGATATAGCTCTCCACCCCTCAGTTACTGGCAAGGAGACCTTGGG	M,aa,ab,ac,ae,ah,ai,aj,ak,al,am,ap,au,aw,ay,ba,bb,bd,bg,bi,bj,bk,bo,bp,bq,br,bs,bv,bw,cb,cc,cd,cf,cg,cj,ck,cm,cn,co,cp,cw,cy,dd,de,df,di,dk,dl,dn,do,dp,dr,ds,du,dv,dw
CCCCGTGTTTGCCTTGCACCTTTGCGTTTGCGTGACCCCGCGAATTACGCCGCGGATGATACGCAAGCTAGAAATGTGTGTTCCGCAGTCTTGAGAACGTXXXXXXXXXXCTTTCGTCCACTGACCGGTATTTTTCTTTACTTGTCTTTCTAGAGCTGAAGTTGGGGATATAGCTCTCCACCCCTCAGTTACTGGCAAGGAGACCTTGGG	P,ad,af,ag,ah,an,ao,aq,ar,as,at,av,ax,az,bc,be,bf,bh,bl,bm,bn,bp,bt,bu,bw,bx,by,bz,ca,cb,ce,cf,ch,ci,cl,cq,cr,cs,ct,cu,cv,cx,cz,da,db,dc,dg,dh,dj,dm,dq,dt,dw
>Marker14272	aaxbb
CCTACAGATCGGTGCTGCTACAAAATGTGTGCGATCGAATCATCACACGCAGCTTGCAAAGATGCGTTTGGACGAAATCTTCCATTTCTCAGGTGGGGTGXXXXXXXXXXGAACGCCTCCAGTCGAATCGCGACCACTCGAGGGGGTGTACACAAGAGGGCGCTCGTGGCGGTCCATGCAGCCTGCGCCATGAGACTGCACCATGACAGG	M,aa,ab,ac,ae,ah,ai,aj,ak,al,am,an,ap,as,au,aw,ax,ay,ba,bb,bc,bd,bg,bi,bj,bk,bq,br,bs,bv,bw,bz,cc,cd,cg,ck,cm,cn,co,cp,cw,cy,dd,de,di,dk,dl,dn,do,dp,dq,dr,ds,du,dv,dw
CCTACAGATCGGTGCTGCTACAAAATGTGTGCGATCGAATCATCACACGCAGCTTGCAAAGATGCGTTTGGACGAAATCTTCCATTTCTCAGGTGGGGTGXXXXXXXXXXGAACGCCTCCAGTCGAATCGCGACCACTCGAGGGGGTGTACACAAGAGGGCGCTCGTGGCGGTCCATGCAGCCTGCGCCATGACACTGCACCATGACAGG	P,ad,af,ag,an,ao,aq,ar,as,at,av,az,be,bf,bh,bl,bm,bn,bo,bp,bt,bu,bx,by,bz,ca,cb,cc,ce,cf,ch,ci,cj,cl,cq,cr,cs,ct,cu,cv,cx,cz,da,db,dc,df,dg,dh,dj,dm,dq,dt,dw
>Marker9717	aaxbb
CCCCTTCTGCATAGCACTCGGCATAGCTGAGTGTGGTCACAGTATGCACGGTACCTGATTTCTGCTCAGTGGCATCTTCTGGCGAAACTCCCGCAAGGGGXXXXXXXXXXACACGAAGCTAGAGGCAGGCGTTACAAATGAAAGCCCAAACCCCAGCGCCCATCGACGGTGGAGGTGCAGTTGCTGGGGTGGTCGGTCCAAGCCGAATGG	M,ab,ag,ak,am,an,ap,ar,at,av,ay,bb,bc,bd,be,bf,bg,bh,bi,bj,bk,bl,bm,bn,bo,bq,bs,bv,bx,ck,cl,cm,cn,co,cp,cq,cr,cs,cu,cv,cw,cx,cy,cz,da,db,dc,dd,de,df,dg,dh,di,dl,dq,dr,ds,dt,du
CCCCTTCTGCATAGCACTCGGCATAGCTGAGTGTGGTCACAGTATGCACGGTACCTGATTTCTGCTCAGTGGCATCTTCTGGCGAAACTCCCGCAAGGGGXXXXXXXXXXACACGAAGCTAGAGGCAGGCGTTACAAATGAAATCCCAAACCCCAGCGCCCATCGACGGTGGAGGTGCAGTTGCTGGGGTGGTCGGTCCAAGCCGAATGG	P,aa,ac,ad,ae,af,ah,ai,aj,al,ao,aq,as,au,av,aw,ax,ay,az,ba,bc,bh,bp,br,bt,bu,bw,bx,by,bz,ca,cb,cc,cd,ce,cf,cg,ch,ci,cj,ct,cv,dg,dj,dk,dm,dn,do,dp,dq,dv,dw
>Marker9047	aaxbb
CCTCTTGTTTTTTTTAACATTTAGATCCTTTCAGAGAGCCCGATGGCACGAGAGGCAATTAGTTCATCCGTAACAGCCTGATCGATGCTGGGTGCTGATTXXXXXXXXXXGTCGTTGCGATAGTACGTCACTTTGTTGACAGCAGCAGTAGATAGTCCTTTCCACTTTTGACGAGAGCAGCAGCAGTCTGATGAGCAGGCACTACTAAGG	M,aa,ab,ac,af,ag,ai,aj,ak,am,aq,as,at,au,av,aw,ax,ay,az,bb,bg,bh,bj,bk,bl,bm,bn,bp,br,bw,cb,cc,cd,ce,cg,cp,cu,cv,cx,cz,da,dc,dd,de,dh,dj,dk,dm,dp,dq,ds,du
CCTCTTGTTTTTTTTAACATTTAGATACTTTCAGAGAGCCCGATGGCACGAGAGGCAATTAGTTCATCCGTAACAGCCTGATCGATGCTGGGTGCTGATTXXXXXXXXXXCGTGTCGTTGCGATAGTACGTCACTTTGTTAGCAGCAGTAGATAGTCCTTTCCACTTTTGACGAGAGCAGCAGCAGTCTGATGAGCAGGCACTACTAAGG	P,ad,ae,ah,al,an,ao,ap,ar,as,av,ba,bc,bd,be,bf,bi,bo,bp,bq,bs,bt,bu,bv,bw,bx,by,bz,ca,cc,cd,cf,ch,ci,cj,ck,cl,cm,cn,co,cq,cr,cs,ct,cw,cy,db,dc,df,dg,di,dl,dn,do,dq,dr,dt,dv,dw
>Marker40815	aaxbb
CCACCGTTTTATGGTACCCCGATGTCGGTCATAGATCTTCATCTCTCAGCAAGGTTCACGCGAAGTGAGATTTGAGTACACACTGCATGTATGTGGGGACXXXXXXXXXXCCTCTCCAGATGCTGTCTCGAGAGGTTAGGACGCATTTCGCCCCCGCGCGCACGCACACAGGAACTCAGTAAATTCGCAAAGACTCGGCAGAATTCTGGG	P,ab,ad,ak,al,am,ao,ap,aq,as,at,av,ax,ay,az,ba,bc,bd,be,bf,bh,bi,bj,bm,bo,bp,bq,br,bs,bu,bw,bx,ca,cc,cd,cg,ch,ci,ck,cn,co,cp,cq,cr,cs,ct,cw,cx,cy,cz,da,db,dc,de,df,di,dk,dm,dn,dp,dq,dr,dt,du,dw
CCACCGTTTTATGGTACCCCGATGTCGGTCATAGATCTTCATCTCTCAGCAAGGTTCACGCGAAGTGAGATTTGAGTACACACTGCATGTATGTGGAGACXXXXXXXXXXCCTCTCCAGATGCTGTCTCGAGAGGTTAGGACGCATTTCGCCCCCGCGCGCACGCACACAGGAACTCAGTAAATTCGCAAAGACTCGGCAGAATTCTGGG	M,aa,ac,ae,af,ag,ah,ai,aj,an,ar,as,au,aw,ay,bb,bg,bk,bl,bm,bn,bt,bv,bw,by,bz,cb,ce,cf,cj,cl,cm,co,cr,cs,cu,cv,dd,dg,dh,di,dj,dl,do,dq,dr,ds,dv,dw
>Marker8434	aaxbb
CCCTCCGCACGCATGCCAATGGCTCCGCACGCATGTCAACGGTTCCTCGACTCTGCCAGCCCCGCCGTCATCGAGGTGGACTAGGTTCTGCACGATGTCTXXXXXXXXXXGCCCCTTTTTCACGACTTGAGACACTCATACGAGTGCCTCTATGCACCAACATTATCAAAATCGTTTAGGCGCGTGCTTGGCGCAACGTAAATAAACAGG	M,ac,ag,ah,am,ao,ap,as,au,av,aw,ax,ay,az,ba,bf,bj,bk,bl,bm,bo,br,bs,bt,bu,bw,cc,ce,cg,ch,ci,cj,ck,cl,cm,cn,co,cp,cr,cs,ct,cy,da,db,dd,di,dj,dk,dm,do,dq,du,dv,dw
CCCTCCGCACGCATGCCAATGGCTCCGCACGCATGTCAACGGTTCCTCGACTCTGCCAGCCCCGCCGTCATCGAGGTGGACTAGGTTCTGCACGATGTCTXXXXXXXXXXGCCCCTTTTTCACGATTTGAGACACTCATACTAGTGCCTCTATGCACCAACATTGTCAAAATCGTTTAGGCGCGTGCTTGGCGCAACGTAAATAAACAGG	P,aa,ab,ad,ae,af,ai,aj,ak,al,an,ap,aq,ar,at,ay,bb,bc,bd,be,bg,bh,bi,bl,bn,bp,bq,bv,bx,by,bz,ca,cb,cd,cf,cq,cs,cu,cv,cw,cx,cz,dc,de,df,dg,dh,dl,dn,dp,dr,ds,dt
>Marker59643	aaxbb
CCTCGTCCTACAGAGTAGTATTGTATCGCACTCTATCGAGATAGTTCGGGGTCCCACTTGAATGCGGTTATTGTCGTCTATTCATAGGAAGGGACCGCAAXXXXXXXXXXTGTAGCAAGGCAGCGCACTGTCGGGGGACCCGGTGCGGTCAGTCGGACCGCATTATCGAAGAACCCTGCCTCTCTCATAGCAGTATGGACCCTTTTGAGG	M,ab,ad,ae,af,ag,aj,al,am,an,ap,ar,as,az,ba,bb,bc,bd,bg,bi,bj,bk,bl,bm,bn,bp,bs,bt,bu,bv,cc,cg,ch,ci,cj,cl,cn,co,cp,cq,cr,cs,ct,cu,cv,cw,dd,de,df,dg,dj,dn,do,dp,dv,dw
CCTCGTCCTACAGAGTAGTATTGTATCGCACTCTATCGAGATAGTTCGGGGTCCCACTTGAATGCGGTTATTGTCGTCTATTCATAGGAAGGGACCGCAAXXXXXXXXXXTCTAGCAAGGCAGCGCACTGTCGGGGGACCCGGTGCGGTCAGTCGGACCGCATTATCGAAGAACCCTGCCTCCCTCATAGCAGTATGGACCCTTTTGAGG	P,aa,ac,ag,ah,ai,ak,ao,ap,aq,at,au,av,aw,ax,ay,be,bf,bh,bl,bo,bq,br,bt,bw,bx,by,bz,ca,cb,cd,ce,cf,ck,cm,cx,cy,cz,da,db,dc,df,dh,di,dk,dl,dm,dq,dr,ds,dt,du,dw
>Marker8609	aaxbb
CCCACAAGCACACTGGAGGGTATGACGCACCCGGTACATACTGCGCTGTACTACCAGGACTCAGCCATAAGGCTTATGTCGCTGCCACTCGCGCGAGCGAXXXXXXXXXXGCCTGTCGCACAATCGCCTCAAGCAAGATAGCTTCGTTCTACCGCGAAAGTGGGTACAGCCACAATCGCCGGAGTGACTCTGAGCCTCTGGAATCTGAGG	M,aa,ab,ae,af,ai,am,ao,ap,aq,ar,as,ax,az,bb,bc,bd,be,bh,bj,bk,bl,bn,bo,bp,bq,br,bt,bu,bv,bw,bx,by,bz,cc,cf,cg,ci,cj,cn,co,cq,cx,de,df,dh,di,dk,do,dp,dq,dt,du
CCCACAAGCACACTGGAGGGTATGACGCACCCGGTACATACTGCGCTGTACTACCAGGACTCAGCCATAAGGCTTATGCCGCTGCCACTCGCGCGAGCGAXXXXXXXXXXGCCTGTCGCACAATCGCCTCAAGCAAGATAGCTTCGTTCTACCGCGAAAGTGGGTACAGCCACAATCGCCGGAGTGACTCTGAGCCTCTGGAATCTGAGG	P,ac,ad,ag,ah,aj,ak,al,an,ao,as,at,au,av,aw,ay,ba,bf,bg,bi,bm,bs,bt,bw,bz,ca,cb,cd,ce,cf,ch,ck,cl,cm,cp,cr,cs,ct,cu,cv,cw,cx,cy,cz,da,db,dc,dd,dg,dj,dk,dl,dm,dn,dr,ds,dv,dw
>Marker17998	aaxbb
CCTTCCATTTTTTCAACAATGTTCAGGCTTTTTTCGAAACGGGGGCAGAAAAGTGATTGCGCCGCATTTTGCACGACCCGGTTGAAAGTACTCCAAAGTCXXXXXXXXXXAAATGGACCCTGCACTAAAACCAAGTACTTTAAAAGGAACAATGTATCTTACTCATTTTTACACCTAAAACGTGTTTTATATTATATGCCCATCGCAAGG	M,ab,ad,ae,af,aj,al,am,an,ar,as,av,az,ba,bb,bc,bd,bg,bi,bj,bk,bm,bn,bp,bs,bu,bv,cc,cg,ch,ci,cj,cl,cn,co,cp,cq,cr,cs,ct,cu,cv,cw,de,dg,dj,dn,do,dp,dv,dw
CCTTCCATTTTTTCAATAATGTTCAGGCTTTTTTCGAAACGGGGGCAGAAAAGTGCTTGCGCCGCATTTTGCACGACCCGGTTGAAAGTACTCCAAAGTCXXXXXXXXXXAAATGGACCCTGCACTAAAACCAAGTAATTTAAAAGGAACAATGTATCTTACTCATTTTTACACCTAAAACGTGTTTTATATTATATGCCCATCGCAAGG	P,aa,ac,ag,ah,ai,ak,ao,ap,aq,as,at,au,av,aw,ax,ay,be,bf,bh,bl,bo,bq,br,bt,bw,bx,by,bz,ca,cb,cd,ce,cf,ck,cm,cx,cy,cz,da,db,dc,dd,df,dh,di,dk,dl,dm,dq,dr,ds,dt,du,dw
>Marker75523	aaxbb
CCTCTTTTTGCGTGAACACCTTTGGAGATGTACCCATGTTTTGGGAATGTAGTTATCATTAGTGTGTGAATAGCGCTTGCAGTATTACAGTGAATCGTAAXXXXXXXXXXTTGCTTCTGATTACTACAGCACACTATGTACCCCGTAGAAGTAAAGTTGTACGAAGTAAGTACGCTACTTTTAGTGTAGGGGGGCGATCAGCCTACGGGG	P,aa,ab,ac,ad,ae,af,ag,ai,aj,ak,al,am,an,ao,ap,aq,ar,as,at,av,ax,az,ba,bc,bf,bh,bi,bk,bl,bm,bn,bo,bs,bt,bv,bw,bx,ca,cc,cd,ce,cf,cg,ch,cj,cl,cm,cn,co,cq,cs,ct,cv,cx,cy,cz,dc,dh,di,dj,dk,dn,dp,dt,du
CCTCTTTTTGCGTGAACACCTTTGGAGATGTACCCATGTTTTGGGAATGTAGTTATCATTAGTGTGTGAATAGCGCTTGCAGTATTACGGTGAATCGTAAXXXXXXXXXXTTGCTTCTGATTACTACAGTACACTATGTTCCCCGTAAGAGTAAAGTTGTACGAAGTAAGTACGCTACTTTTAGTGTAGGGGGGCGATCAGCCTACGGGG	M,ah,au,aw,ay,bb,bc,bd,be,bg,bj,bp,bq,br,bt,bu,bw,by,bz,cb,ci,ck,co,cp,cr,cu,cv,cw,da,db,dd,de,df,dg,dl,dm,do,dp,dq,dr,ds,dv,dw
>Marker7977	aaxbb
CCATATGTCTGCACCCAACTACTACTGTAGTAGCTACCTATTAATAGTAGCCGCTACGCCGAGTCAAGTAAACTCACAGTGACCTACGATTTGGGTATACXXXXXXXXXXAATATCGCGATTGAGATGTTGTCGAAATATTGGACATTCCGAAACGGAGCGAGTCCCAGCAGTCGTGTCACGCACAAAGAGTGCAACTAGGCGAGATGGG	P,aa,ac,af,ag,ah,ai,ak,al,an,ao,aq,as,at,au,aw,ax,ay,az,bb,be,bf,bh,bl,bq,bs,bt,bu,bv,bw,bx,bz,ca,cd,ce,ch,ck,cm,ct,cw,cx,cy,cz,da,db,dc,dd,de,df,dh,di,dk,dq,dt,du,dw
CCATATGTCTGCACCCAATTACTACTGTAGTAGCTACCTATTAATAGTAGCCGCTACGCCGAGTCAAGTAAACTCACAGCGACCTGCGATTTGGGTATACXXXXXXXXXXATCGCGATTGAGATGTTGTCGAAATATTGGACATTCCGAAACGGAGCGAGTCCCAGCAGTCGGCATGTCACACACAAAGAGTGCAACTAGGCGAAATGGG	M,ab,ad,ae,ah,aj,am,ap,ar,as,av,ba,bc,bd,bg,bi,bj,bk,bl,bm,bn,bo,bp,bq,br,bt,by,cb,cc,cd,cf,cg,ci,cj,cl,cn,co,cp,cq,cr,cs,ct,cu,cv,dg,dj,dl,dm,dn,do,dp,dr,ds,dv
>Marker18608	aaxbb
CCCAGAAAAAAGAATGATGCACCCCGACCGTAGCATGCGTGCTATTAATACTCTACGTGCACCAGTACCCTGTTCATAGCACGCATCAACAAGTTTTTTTXXXXXXXXXXCCCAAGAAATTCAAAACAATTTGTTACCCCTGTCATGTCGTATAGGTCTGCTACAACACAATTTTGGGCGCGTGTGCCGTGGCTGGGGATGCGGATAAGG	M,ac,ag,ah,am,ao,as,au,av,aw,ax,az,ba,bf,bj,bk,bm,bo,bq,br,bs,bt,bu,bw,cb,cc,ce,cg,ch,ci,cj,ck,cl,cm,cn,co,cp,cr,cs,ct,cu,cy,da,db,dd,di,dj,dk,dm,do,dq,du,dv,dw
CCCAGAAAAAAGAATGATGCACCCCGACCGTAGCATGCGTTCTATTAATACTCTACGTGCAACAGTACCCTGTTCATAGCACGCATCAACAAGTTTTTTTXXXXXXXXXXCCCCAAGAAATTCAAAACAATTGTTGCCCCTGTAATGTCGTATAGGTCTGCTACAACACAATTTTGGGCGCGTGTGCCGTGGCTGGGGATGCGGATAAGG	P,aa,ab,ad,ae,af,ai,aj,ak,al,an,ap,aq,ar,as,at,av,ay,az,bb,bc,bd,be,bg,bh,bi,bl,bn,bp,bq,bv,bx,by,bz,ca,cb,cd,ce,cf,cq,cv,cw,cx,cz,dc,de,df,dg,dh,dl,dn,dp,dq,dr,ds,dt
>Marker5246	aaxbb
CCTATACATACATGTAATTAGGCTGGTGTGGCGGTTTCCCGCTGCTGCTTCCTTTGTTACAGCTGGGTTGGGTTCCAACAAAAGAGAGAGAGGTGCAGATXXXXXXXXXXCGGAAAATACTGTCTTGAATTAGCGTGAAATGAAAATTTTTTGTGATATACACCTCGTCAGTATCAACAGTGTCATAGCAGACCCCTGCTGTACCGTGGG	M,af,ag,ai,aj,ar,av,az,bc,bf,bh,bj,bk,br,bw,bz,cc,cd,cf,cg,ci,cm,cn,cp,cs,ct,cv,cw,cx,cz,da,dc,dd,de,df,dg,di,dj,dn,do,dr,dt
CCCATACATACATGTAATTAGGCTGGTGTGGCGGTTTCCCGCTGCTTCTTCCTTTGTTACAGCTGGGTTGGGTTCCAACAAAAGAGAGAGAGGTGCAGATXXXXXXXXXXCGGAAAATACTGTCTTGAATCAGCGTGAAATGAAAAATTGTTGTGATATACACCTCGTCAGTATCAACAGTGTCATAGCAGACCCCTGCTGTACCGTGGG	P,aa,ab,ac,ad,ae,ah,ak,al,am,an,ao,ap,aq,as,at,au,aw,ax,ay,ba,bb,bd,be,bf,bg,bi,bj,bl,bm,bn,bo,bp,bq,bs,bt,bu,bv,bw,bx,by,bz,ca,cb,cc,ce,cf,ch,cj,ck,cl,co,cq,cr,ct,cu,cy,db,dh,dk,dl,dm,dp,dq,ds,du,dv,dw
>Marker14319	aaxbb
CCATATATTGGTCAATACGCCGAGTAGTTCGACAATAGAAGTCTCTTGACAGGATCGCATCAACAGGGGGGAGATATCCATGTCACATGTCACGTTTTTGXXXXXXXXXXGCTTCGGGGAAATGACTTTTGCTCGCTGTTTTTAAAGACTTGGAAAACAAAAGTTGGCGAGGTTGTTCTTGCACAACAATAATCAGGGACCCAGGAAGGG	M,ae,af,ah,ap,aq,ar,au,aw,ax,ay,ba,bb,bc,be,bf,bh,bj,bl,bm,bo,bq,bs,bt,bu,bw,bx,cb,cc,cd,ce,cf,cg,ch,cj,cl,cm,co,cp,ct,cv,cw,cy,cz,da,dd,dg,dh,dj,dl,do,dp,dq,dr,dw
CCATATATTGGTCAATACGCCGAGTAGTTCGACACTAGAAGTCTCTTGGCAGGATCGCATCAACAGGGGGGAGATATCCATGTCACATGTCACGTTTTTGXXXXXXXXXXGCTTCGGGGAAATGACTTTTGCTCGCTGTTTTTCAAGACTTGGAAAACAAAAGTTGGCGAGGTTGTTCTTGCACAACAATAATCAGGGACCCAGGAAGGG	P,aa,ab,ac,ad,af,ag,ai,aj,ak,al,am,an,ao,as,at,av,az,bb,bd,bg,bi,bk,bn,bp,br,bt,bv,bw,by,bz,ca,ci,ck,cn,cq,cr,cs,cu,cx,db,dc,de,df,di,dk,dm,dn,ds,dt,du,dv,dw
>Marker4363	aaxbb
CCTGTCATTATCCGAATTTGAGATCATTTGGATGGGTTTCGTATGATAAGGTTGGCGGTTTATGTTCGGGGAAGTTAGGAATTAGATCGGAGGCACGCGCXXXXXXXXXXGGACCTGCTTAATTGGCAGACCTGCAGGGGGCACTCTGTGTCCCTCAACTTTAATTCAACAAAACCCATCCAAATGATCTCAAATGCGGATAGTTACAGG	M,ab,ac,ae,ah,ai,am,an,ap,ar,as,au,av,aw,ax,ay,bf,bj,bk,bn,br,bs,bt,bu,bx,by,bz,cb,cc,cd,ce,ch,ci,cj,ck,cl,cm,cs,ct,cu,cv,cw,cx,cy,dc,dd,de,df,dh,dj,dk,dm,dn,do,dq,du,dw
CCTGTCATTATCCGAATTTGAGATCATTTGGATGGGTTTCGTATGATAAGGTTGGCGGTTTATATTCGGGGAAGTTAGGAATTAGATCGGAGGCACGCGCXXXXXXXXXXGGACCTGCTTAATTGGCAGACCTGCAGGGGGCACTCTGTGTCCCTCAACTTTAATTCAACAAAACCCATCCAAATGATCTCAAATGCGGATAGTTACAGG	P,aa,ad,af,ag,aj,ak,al,ao,aq,ar,as,at,aw,ax,az,ba,bb,bc,bd,be,bg,bh,bi,bl,bm,bo,bp,bq,bt,bv,bw,bx,bz,ca,cf,cg,cn,co,cp,cq,cr,cs,ct,cw,cz,da,db,dg,di,dl,dn,dp,dq,dr,ds,dt,dv
>Marker9209	aaxbb
CCATTAGCCGAGCAGCTGCCGCTTGACCCTCGCGCACCTCGATCGCCATGGTCTGTCGTGTGTTGTGGCGCTGCGGAGCGTTTGTGCGGTTTCGAAATTGXXXXXXXXXXTGAGTTTCAATCATTCAATCGGTCGTAGTCACATCTGACGTTGTTCATTTATTCAAAAAATATACACTGCTGTTCGGAGTTCGTAAATCTTCATCTTAGG	P,aa,ai,aj,ak,al,am,aq,as,av,aw,ax,az,ba,bd,be,bh,bo,bq,bt,bu,bw,bx,by,ca,cb,cd,cf,cj,ck,cm,cn,co,ct,cw,cx,cy,cz,da,de,df,dg,di,dj,dm,dn,do,ds,dv,dw
CCATTTGCCGAGCAGCTGCCGCTTGACCCTCGCGCACCTCGATCGCCATGGTCTGTCGTGTGTTGTGGCGCTGCGGAGCGTTTGTGCGGTTTGGAAATTGXXXXXXXXXXTGAGCTTCAATCATTCAATCGGTCGTAGTCACATCTGACGTTGTTCATTTATTCAAAAAATACACACTGCTGTTCGGAGTTCGTAAATCTTCATCTTAGG	M,ab,ac,ad,ae,af,ag,ah,ai,an,ao,ap,ar,at,au,ax,ay,bb,bc,bf,bg,bh,bi,bj,bk,bl,bm,bn,bp,br,bs,bt,bv,bz,cb,cc,ce,cg,ch,ci,ck,cl,cp,cq,cr,cs,cu,cv,db,dc,dd,dh,dk,dl,dp,dq,dr,dt,du,dw
>Marker6626	aaxbb
CCCAAAAATAATTTCCCATAATAATAGCTGGTATTACAATAGCAACTAACTACCGTTTGGAAATGATGCCAATTTTGTAAATCATCCAGGCGGTGCAGACXXXXXXXXXXGGGCGAGGGGCGTTGGAGCCGCCCCCCGAAGCCGGCGCTCGAACGAAGCTATTTGACCGAGAATTAATAAAATTCCAGTTCCGCGAATCGGATACTTAGG	M,aa,ac,af,ag,ai,aj,ak,an,aq,at,au,av,aw,ax,ay,az,bb,bc,bj,bl,bm,bn,br,bw,cc,ce,cg,ch,co,cp,cu,cv,cx,cz,da,dd,df,dh,dj,dk,dm,dp,dq,ds
CCCAAAAATAATTTCCCATAATATCTGGTATTACAATAGCAACTAACTACCGTTTGGAAATGATGCCAATTTTGTAAATCATCCAGGCGGTGCAGACATTXXXXXXXXXXGACACGGCAGGGCGAGGGGCGTTGGAGCCGCCCCCCGAAGCCGGCGCTCGAACGAAGCTATTTGACCGAGAATTCCAGTTCCGCGAATCGGATACTTAGG	P,ab,ad,ae,ah,al,am,an,ao,ap,ar,as,ba,bc,bd,be,bf,bg,bh,bi,bk,bo,bp,bq,bs,bt,bu,bv,bx,by,bz,ca,cb,cc,cd,cf,ci,cj,ck,cl,cm,cn,cq,cr,cs,ct,cw,cy,db,dc,de,df,dg,di,dl,dn,do,dq,dr,dt,du,dv,dw
>Marker68482	aaxbb
CCTCCGAACACATCGAGTTTTCTGTGAGTCTATATAAGTAGGGCAATGAAGACAGGAAATATATCACATAGTACAAGGCGTTCAAGGCATAAACATATAAXXXXXXXXXXATAGCACGCTTGCGGCGTGCGCGCTCACACTTGCTCACTACACGATATTACGTGCCAGTATACGACGGTGTATACCGCATCCGCGTTGATAACATTTGGG	M,aa,ac,ae,ag,ah,ai,aj,al,am,as,au,aw,ay,ba,bb,bd,bh,bi,bk,bo,bq,bs,bv,bw,cc,cd,cf,cj,ck,cl,cm,cn,co,cs,ct,cy,dd,de,df,dg,dh,di,dn,do,dp,dr,ds,dt,du,dw
CCTCCGAACACATCGAGTTTTCTGTGAGTCTATATAAGTAGGGCAATGAAGACAGCAAATATATCACATAGTACAAGGCGTTCAAGGCATAAACATATAAXXXXXXXXXXATAGCACGCTTGCGGCGTGCGCGCTCACACTTGCTCACTACACGATATTACGTGCCAGTATACGACGGTGTATACCGCATCCGCGTTGATAACATTTGGG	P,ab,ad,af,ag,ak,an,ao,ap,aq,ar,as,at,av,ax,az,bc,be,bf,bg,bh,bj,bl,bm,bn,bp,bq,br,bt,bu,bx,by,bz,ca,cb,ce,cg,ch,ci,cl,cp,cq,cr,cu,cv,cw,cx,cz,da,db,dc,dh,dj,dk,dl,dm,dq,dv,dw
>Marker59724	aaxbb
CCTGAGAATTTCACAAGCAGATCTTGGATTAGACGCGGCGCAATTTCGTGTTCTCCACACACTTCGTTCGACGAAATCGACGACAGCGTCGTGAACTCTGXXXXXXXXXXAAACACATTTGGTCGTTGGTGTGTACAAGACTGAGAAAAAACTCCCTTATTCAAGTGTTAAAAAAATCACTAAAATTTGTTCCATCATGCTAGAAAAAGG	M,ac,ae,ag,as,av,ax,bb,bd,be,bg,bk,bq,bt,bu,by,bz,ca,cg,ch,cj,cl,cn,cp,cq,cr,ct,cy,cz,da,de,dh,dj,dk,dl,do,dp,dq,du,dw
CCTGAGAATTTCACAAGCAGATCTTGGATTAGACGCGGCGCAATTTCGTGTTCACCACACACTTCGTTCGACGAAATCGACGACAGCGTCGTGAACTCTGXXXXXXXXXXAAACACATTTGGTCGTTGGTGTGTACAAAACTGAGAAAAAACTCTCTTATTCAAGTGTTAAAAAAATCACTAAAATTTCTTCCATCATGCTAGAAAAAGG	P,aa,ab,ad,af,ah,ai,aj,ak,al,am,an,ao,ap,aq,ar,at,au,av,aw,ay,az,ba,bc,bf,bh,bi,bj,bl,bm,bn,bo,bp,br,bs,bv,bw,bx,cb,cc,cd,ce,cf,ci,ck,cm,co,cs,ct,cu,cv,cw,cx,db,dc,dd,df,dg,di,dm,dn,dq,dr,ds,dt,dv
>Marker6988	aaxbb
CCTAGTAGTTCGTCTAATCTGGGTCCAATTACCGGGGTTTCCCCAAAAAAACGAAGGCGTGATGAAAAGGATTTAAGGTAAAGGGCGCCCGCTAGAGCTAXXXXXXXXXXTGAGCGTCTCGGCGCAAGAATGAATTTATCGCCATAGCCATGTCCCCCACGACACAACACGCACCGCTACGCGAAGCAAGAGCATCGTTGGGCAAACAGG	P,aa,ac,ad,ah,an,ap,aq,ar,as,au,ba,bc,bd,bf,bj,bl,bn,bo,bp,bq,br,bs,bu,bx,by,bz,ca,cb,cg,cj,ck,cl,cm,cn,cp,cq,cr,cs,ct,cu,cw,cx,cy,dc,dd,df,dg,di,dm,dn,do,dp,dr,ds,dt,du,dw
CCTAGTAGTTCGTCTAATCTGGGTCCAATTACCGGGGTTTCCCCAAGAAAACGAAGGCGTGATGAAAAGGATTTAAGGTAAAGGGCGCCCGCTAGAGCTAXXXXXXXXXXTGAGCGTCTCGGCGCAAGAATGAATTTATCGCCATAGCCATGTCCCCCACGACACAACACGCACCGCTACGCGAAGCAAGAGCATCGTTGGGCAAACAGG	M,ab,ae,af,ag,ah,ai,aj,ak,al,am,ao,ap,aq,as,at,av,aw,ax,ay,az,bb,be,bg,bh,bi,bk,bm,bt,bv,bw,cc,cd,ce,cf,ch,ci,cj,co,cv,cx,cy,cz,da,db,de,dh,dj,dk,dl,dp,dq,dv,dw
>Marker19243	aaxbb
CCTTGAATTGGTGTGAATCACTTACACCCCCGTACAGATCGACGATTCCCGCTTCGTGATCTAGATCATTCGGGGCAGATCTTATCCATGATCTGTATGAXXXXXXXXXXAAGGTTACCGGTAGGACCTAGAGGATCTAGATGGTCAGCTCGTGAGCTGTCCGGTGTCTGGAATCATATAAAAATGGTAGGAGGAGTTGCAGCTTTTGGG	M,aa,ac,ad,ae,ah,ak,an,ao,ap,ar,as,at,av,bb,bc,be,bf,bg,bh,bj,bl,bm,bn,bo,bp,bq,bs,bt,bv,bw,bx,by,bz,ca,cb,cc,cf,ci,ck,cr,cs,ct,cu,cx,cy,da,db,dd,de,dh,di,dj,dl,dp,dq,dr,dt,dw
CCTTGAATTGGTGTGAATCACTTACACCCCCGTACAGATCGACGATTCCCGCTTCGTGATCTAGATCATTCGGGGCAGATCTTATCCATGATCTCTATGAXXXXXXXXXXAGGTTACCGGTAGGACCTAGAGGATCTAGATGGTCTAGCTCGTGAGCTGTCCGGTGTCTGGAATCATATAAAAATGGTAGGAGGAGTTGCAGCTTTTGGG	P,ab,ac,af,ag,ai,aj,al,am,aq,as,au,av,aw,ax,ay,az,ba,bd,bi,bk,bm,bq,br,bt,bu,bw,bz,cd,ce,cg,ch,cj,cl,cm,cn,co,cp,cq,cv,cw,cz,dc,df,dg,dk,dm,dn,do,dq,ds,du,dv,dw
>Marker14280	aaxbb
CCTTAACAAGTTTGACGCTTGGTTCCGAAGGTTAGACATAGTGCGTGCCTCAACAAGTGAACGTTGCATGGGGCGGGCTGTACAAGCATCACATGGAGCGXXXXXXXXXXTACAACGCCAAAAACAGGGTCGATTTTCAAGGTACGTTGCTACGGCAACAGCAGCTAGTAGCCCACCCACCAGCTCTCGAGTCATTACCTGTGAGAGAGG	P,aa,ab,ac,ad,ae,af,ag,ai,aj,ak,al,am,an,ao,ap,aq,ar,as,at,av,ax,ba,bc,bf,bh,bi,bk,bl,bm,bn,bo,bs,bv,bw,bx,ca,cc,cd,ce,cf,cg,ch,cj,cl,cm,cn,co,cq,cs,ct,cv,cx,cy,cz,dc,dh,di,dj,dk,dn,dp,dq,dt,du
CCTTAACAAGTTTGACGCTTGGTTCCGAAGGTTAGACATAGTGCGTGCCTCAACAAGTGAACGTTGCATGGGGCGGGCTGTACAAGCATCACATGGAGCGXXXXXXXXXXTACAACGCCAAAAACAGGGTCGATTTTCAAGGTACGTTGCTACGGCAACAGCAGCTAGTAGCCCACCCACCAGCTCTCAAGCCATTACCTGTGGGAGAGG	M,ah,au,aw,ay,az,bb,bd,be,bg,bj,bp,bq,br,bt,bu,bw,by,bz,cb,ci,ck,cp,cr,cu,cw,cy,da,db,dd,de,df,dg,dl,dm,do,dq,dr,ds,dv,dw
>Marker41420	aaxbb
CCTGTAATTATCCGAAGTGAGATCATTTGGATGGGTCTGATAAGGTTGGCGTTTTATATTCGGGAAAGTTGGGAAATAGATCGGAGGCACGTGCCTCCGAXXXXXXXXXXCCTGCAGGGGGCACTCTGTGTCCCCGCCCAATAACCTTACATCACCCACAAACTGATGCAGGATAAACTTAAAAGCGCAATCCGATGGACAAACCCATGG	M,aa,ad,ae,ag,ah,ai,am,ao,aq,as,at,au,aw,ay,az,bc,bf,bl,bm,bo,bp,bq,bs,bt,bv,bz,ca,cb,cc,cd,ce,ch,ci,cn,cp,cr,cs,cv,cx,cz,dd,df,dh,dn,ds,dt,du,dw
CCTGTAATTATCCGAAGTGAGATCATTTGGATGAGTCTGATAAGGTTGGCGTTTTATATTCGGGAAAGTTGGGAAATAGATCGGAGGCACGTGCCTCCGAXXXXXXXXXXCCTGCAGGGGGCACTCTGTGTCCCCGCCCAATAACCTTACATCACCCACAAACTGATGCAGGATAAACTTAAAAGCGCAATCCGATGGACAAACCCATGG	P,ab,ac,af,aj,ak,al,an,ap,ar,as,av,ax,ba,bb,bd,be,bg,bh,bi,bj,bk,bm,bn,bo,bq,br,bs,bu,bw,bx,by,bz,ca,cf,cg,cj,ck,cl,cm,co,cq,ct,cu,cw,cy,da,db,dc,de,dg,di,dj,dk,dl,dm,do,dp,dq,dr,dv
>Marker6809	aaxbb
CCTCTGGTTTGTGTTGTTGTTTGCCTTTGTGCTTTCTTTCGTTTCGTTAAGCTAGTTTTGCGACGAAGAAGACCGAACGAATGCCACGAAGAAAGTGGCAXXXXXXXXXXGCGTGGTATTTGTGGAAGACGTCCAGTGAGGTCAAGCGTGCTTCAATGAGAGAACGACTATGGCTGGGTTGCCACCCAACCCTACTCTGAGGGGCATGGG	P,aa,ad,ag,ak,al,ao,ap,aq,as,at,au,av,aw,ay,az,ba,bb,bc,bf,bg,bh,bk,bl,bt,bv,bz,ca,cb,cd,ce,ci,cj,cn,co,cp,cs,ct,cu,cv,cw,cy,cz,db,dc,dd,df,dh,dj,dk,dm,do,dq,ds,dt,du,dv,dw
CCTCTGGTTTGTGTTGTTGTTTGCCTTTGTGCTTTCTTTCGTTTCGTTAAGCTAGTTTTGCGACGAAGAAGACCGAACGAATGCCACGAAGAAAGTGGCAXXXXXXXXXXGCGTGGTATTTGTGGAAGACGTCCAGTGGGGTCAAGCGTGCTTCAATGAGAGAACGACTATGGCTGGGTTGCCACCCAACCCTACTCTGAGGGGCATGGG	M,ab,ac,ae,af,ag,ah,ai,aj,am,an,ar,ax,ay,ba,bd,be,bi,bj,bk,bm,bn,bo,bp,bq,br,bs,bu,bw,bx,by,cb,cc,cf,cg,ch,ck,cl,cm,co,cq,cr,cx,da,de,dg,di,dk,dl,dn,dp,dq,dr,ds
>Marker11379	aaxbb
CCCCCTTCAAGGGATCTGTGTACAAATAAACTTGGCATAGTCTATATAAGAAACCTAATGTTTCCGCTTGCCGTGTTTTAGCACATAATCTGCTACGATGXXXXXXXXXXGTTGTGTGCTTTCCTAGTGTTCTGCCATAAGAAAGGGGCATCGGTGCCGGTATAAAGGACCTTGCTTCCCCAATGCGCATCATTGGTCCTTTGGAAGGGG	P,ac,af,ag,am,av,ax,az,ba,bb,be,bf,bg,bh,bk,bl,bm,bn,bo,bp,bq,br,bs,bt,bw,bx,ca,cb,cc,ci,cj,ck,cs,cu,cv,cw,cx,cz,da,db,dd,de,df,dl,dm,dn,dq,ds,dw
CCCCCTTCAAGGGATCTGTGTACAAATAAACTTGGCATAGTCTATACAAGGAACCTAATGTTTCCGCTTGCCGTGTTTTAGCACATAATCTGCTACGATGXXXXXXXXXXTGTGCTTTCCTAGTGTTAGTTCTGCCATAAGAAAGGGGCATCGGTGCCGGTATAAAGGACCTTGCTTCCCCAATGCGCATCATTGGTCCTTTGGAAGAGG	M,aa,ab,ad,ae,ag,ah,ai,aj,ak,al,an,ao,ap,aq,ar,as,at,au,aw,ay,az,bc,bd,bi,bj,bo,bq,bt,bu,bv,by,bz,cc,cd,ce,cf,cg,ch,cl,cm,cn,co,cp,cq,cr,ct,cu,cy,dc,dg,dh,di,dj,dk,do,dp,dr,dt,du,dv
>Marker7537	aaxbb
CCATAGTTTTGTCTGCGGTGATGGAAACTGCATTGCCTGGCACCCGCAGCATGCTATCCATGTATGATGAGCTCTCTGCCTTCTCTGTGTCTCGTCAAGGXXXXXXXXXXGGATTTGCTTGCTCGATCATTTTTAATCCCCAATTTCCCAAAACACGAAGAAAAAATGGAACAAAAATCGGGCTCTTGGCGCCTCGCCGTAGATATATGG	M,ab,ac,ad,ae,af,ag,ai,ak,al,am,an,ap,aq,as,au,aw,ax,az,bd,bk,bl,bo,bu,bw,bx,cb,cc,cd,ci,ck,cm,cn,co,cp,cq,cs,cv,cy,cz,da,db,de,df,dg,dj,dm,dn,do,dq,ds,dt,dv
CCATAGTTTTGTCTGCGGTGATGGAAACTGCATTGCCTGGCACCCGCAGCATGCTATCCATGTATGATGTGCTCTCTGCCTTCTCTGTGTCTCGTCAAGGXXXXXXXXXXGGATTTGCTTGCTCGATCATTTTTAATCCCCAATTTCCCAAAACACGAAGAAAAAATGGAACAAAAATCGGGCTCTTGGCGCCTCGCCGTAGATATATGG	P,aa,af,ah,aj,ao,ar,at,av,ay,ba,bb,bc,be,bf,bg,bh,bi,bj,bm,bn,bp,bq,br,bs,bt,bv,bx,by,bz,ca,ce,cf,cg,ch,cj,cl,cr,ct,cu,cw,cx,dc,dd,de,dg,dh,di,dk,dl,dp,dq,dr,dt,du,dw
>Marker16212	aaxbb
CCTCTTCGTCTTTCTTGCCTCGCCCTCGGTATATTCGCAACACGACCCCGAAGGTATATCTTGCACACCAGGTACATAAATGACATCGGTGTGTTCTTTAXXXXXXXXXXAACCTGCAAGTTAACAAACCACGAGCCATGCGTGCGGCAGGCACAGGGTGACGCTGCTGTGGCATCATCCTCACGCGATTATGTTAATATAGCTCAATGG	P,aa,ab,ac,ad,ae,af,ag,ai,aj,ak,al,am,an,ao,ap,aq,ar,as,at,av,aw,ax,ay,az,ba,bc,bf,bh,bi,bk,bl,bm,bn,bo,bs,bv,bx,by,ca,cc,cd,ce,cf,cg,ch,cj,cl,cm,cn,co,cq,cs,ct,cv,cx,cy,dc,dh,di,dj,dk,dn,dp,dq,ds,dt,du
CCTCTTCGTCTTTCTTGCCTCGCCCTCGGTATATTCGCAACACGACCCCGAAGGTATATCTTGCACACCAGGTACATAAATGACATCGGTGTGTTCTTTAXXXXXXXXXXAACCTGCAAGTTAACAAACCACGAGCCATGCGTGCGGCAGGCACACGGTGACGCTGCTGTGGCATCATCCTCACGCGATTATGTTCATTTAGCTCAATGG	M,ah,ai,au,av,ay,bb,bd,be,bg,bj,bp,bq,br,bt,bu,bw,by,bz,cb,ci,ck,cp,cr,cu,cw,cz,da,db,dd,de,df,dg,dl,dm,do,dq,dr,dv,dw
>Marker1611	aaxbb
CCCCCAGTTTATCCGAACGTGGACTCTACTCTGCAATATCTAGTTGATTCGTACGTAGCCACGATTTTCTCTTTTTTTGTTTGTTTCCTCATCCCTTCTAXXXXXXXXXXTCTTCTCCCCCATCCCCACTCCTACGGTACGTGCCTTCATTTTACATCGCGGGAAGATTCCAGCTGTTTTTTGTCCCTCGTCGACTCGCATCGAAATGGG	P,aa,ab,ad,ae,af,ai,aj,ak,al,aq,ar,as,at,ax,bb,bc,bd,be,bg,bh,bi,bl,bp,bq,bt,bv,bw,bz,ca,cb,cf,cq,ct,cw,cx,cz,dc,de,df,dg,dh,di,dl,dn,dp,dr,ds,dt
CCCCCAGTTTATCCGAACGTGGACTCTACTCTGCAATATCTAGTTGATTCGTACGTAGCCACGATTTTCTCTTTTTTTTTTTGTTTCCTCATCCCTTCTAXXXXXXXXXXTCTTCTCCCCCATCCCCACTCCTACGGTACGTGCCTTCATTTTACATCGCGGGAAGATTCCAGCTGTTTTTTGTCCCTCGTCGACTCGCATCGAAATGGG	M,aa,ac,ag,ah,al,am,an,ao,ap,aq,as,au,av,aw,ax,ay,az,ba,bf,bj,bk,bm,bn,bo,br,bs,bt,bu,bx,by,ca,cc,cd,ce,cg,ch,ci,cj,ck,cl,cm,cn,co,cp,cq,cr,cs,ct,cu,cv,cw,cy,da,db,dd,dj,dk,dm,do,dq,du,dv,dw
>Marker16258	aaxbb
CCATTTGCCGAGCAGCTGCCGCTTGACCCTCGCGCACCTCGATCGCCATGGTCTGTAGCGTGTTGTGGCGCTGCGGCGCGTTTGTGTGTTTCTCGGCTTTXXXXXXXXXXCGGTTTGGAAATCTTACGATGGCATTACCAGGTATCATTTACGCGGCGAAACGAATGACAGGAACATCTGTGACCTGGATCGAAGTACAATAAACAATGG	M,aa,ab,ad,af,ag,ak,am,an,ar,as,at,av,ax,az,ba,bb,bc,bh,bi,bj,bm,bs,bt,bu,bx,ca,cb,cg,ch,ck,co,cs,ct,cw,cx,cy,da,de,df,dh,dl,dm,dn,dv,dw
CCATTTGCCGAGCAGCTAGCTGCCGCGTGACCCTCGCGCACCTCGATCGCCATGGTCTGTAGCGTGTTGTGGCGCTGCGGCGCGTTTGTGTGTTTCTCGGXXXXXXXXXXGGTTTGGAAATCTTACGATGGCATCTACCAGGTATCATTTACGCGGCGAAACGAATGTCAGGAACATCTGTGACCTGGATCGAGGTACAATAAACAATGG	P,ab,ac,ae,ah,ai,aj,al,ao,ap,aq,au,aw,ay,bd,be,bf,bg,bk,bl,bn,bo,bp,bq,br,bv,bw,bx,by,bz,ca,cb,cc,cd,ce,cf,ci,cj,cl,cm,cn,cp,cq,cr,cu,cv,cz,db,dc,dd,de,dg,di,dj,dk,do,dp,dq,dr,ds,dt,du,dw
>Marker61213	aaxbb
CCCTCTTGTGTCACCCACTTATCTTCACTTTAACCAAAGCAAAAGCGAGGTCAGACCGTTGCTAATGGCAAGGCGGTACTTGTAACGGTACAGCTTCCAAXXXXXXXXXXAAGCCTCAAGTCAGCGATGCCCAACACCACGACTGACGATCGTCCTTTGATCTCGAGATAGAGATAACCCACGATATGTCCTCTTTGTTTCAGGACAAGG	M,ac,ag,aj,ak,an,av,az,bb,bc,bd,bh,bk,bl,bp,bq,br,bt,bz,cd,cf,cg,ci,cm,cn,cp,cs,ct,cv,cw,cx,cz,da,dc,dd,de,df,dg,di,dj,dk,dm,dn,do,dr,dt
CCCTCTTGTGTCACCCACTTATCTTCACTCTAACCAAAGCAAAAGCGAGGTCAGACCGTTGCTAATGGCAAGGCGGTACTTGTAACGGTACAGCTTCCAAXXXXXXXXXXCAAGCCTCAGTCAGCGATGCCCAACACCACGACTGACGATCGTCCTTTGATCTCGAGATAGAGATAACCCACGATATGTCCTCTTCGTTTCAGGACAAGG	P,aa,ab,ad,ae,af,ah,ai,al,am,an,ao,ap,aq,ar,as,at,au,aw,ax,ay,ba,be,bf,bg,bi,bj,bm,bn,bo,bs,bt,bu,bv,bw,bx,by,ca,cb,cc,ce,cf,ch,cj,ck,cl,co,cq,cr,cu,cx,cy,db,dh,dl,dp,dq,ds,du,dv,dw
>Marker18011	aaxbb
CCCATGGCTACCTATGCCGTCAGCAGAGGCTTGCGCAATGCGCACACACTGCACTGACCAAGAGATGAGGAAGGCAACCAAAACGCAAGAGGTGCAACAAXXXXXXXXXXTTTGTCGCCCAGAAATCGAAACCGCAGGCAACGCCATACCACGTAGAGAGCCAGAGAGCGAGAGAGCGAGAGAGCTAGAGAGCTAGAGACAGGATGAGGG	M,aa,ac,ae,af,ag,ah,ai,aj,al,am,an,as,au,aw,ay,ba,bb,bd,bi,bj,bk,bo,bq,bs,bv,bw,cc,cd,cf,cj,ck,cm,cn,co,cp,cs,ct,cy,dc,dd,de,df,dg,di,dk,dn,do,dp,dq,dr,ds,dt,du,dw
CCCATGGCTACCTATGCCGTCAGCAGAGGCTTGCGCAATGCGCACACACTGCACTGACCAAGGGATGAGGAAGGCAACCAAAACGCTAGAGGTGCAACAAXXXXXXXXXXTTTGTCGCCCAGAAATCGAAACCGCAGGCAACGCCATACCACGTAGAGAGCCAGAGAGCGAGAGAGCGAGAGAGCTAGAGAGCTAGAGACAGGATGAGGG	P,ab,ad,af,ah,ak,an,ao,ap,aq,ar,as,at,av,ax,az,bc,be,bf,bg,bh,bl,bm,bn,bp,br,bt,bu,bw,bx,by,bz,ca,cb,ce,cg,ch,ci,cl,cq,cr,cu,cv,cw,cx,cy,cz,da,db,dc,dh,dj,dl,dm,dq,dv,dw
>Marker60609	aaxbb
CCATGCTTGTAGCAAGTTGGGTCAATGACTCCCTGCCACTTCCTGCAAATCGAAAAAATAATAAGAACAATGGTGGCTATAAACTCAGCGACGTTCGACGXXXXXXXXXXGCTATATAACGAGCAGACAAACAAACGACCACGGCTTCACCATGTCTCGTGCGCGGACAGGGTGTTGCGGAAATACGTTGTACCAGGTATAATGAAAAGG	P,aa,ad,ag,ah,ai,aj,ak,al,ao,ar,as,av,aw,ax,ay,az,ba,bb,bc,bd,bf,bg,bl,bm,bo,br,bs,bt,bz,ca,cb,ce,cn,cp,cr,cv,cw,da,dc,de,dj,dm,do,dq,du,dw
CCATGCTTGTAGCAAGTTGGGTCAATGACTCCCTGCCACTTCCTGCAAATCGAAAAAATAATAAGAACAATGGTGGCTATGAACTCAGCGACGTTCGACGXXXXXXXXXXGCTATATAACGAGCAGACAAACAAACGACCACGGCTTCACCATGTCTCGTGCGCGGACAGGGTGTTGCGGAAATACGTTGTACCAGGTATAATGAAAAGG	M,aa,ab,ac,ae,af,ah,al,am,an,ap,aq,as,at,au,av,ay,az,be,bh,bi,bj,bk,bn,bp,bq,bu,bv,bw,bx,by,bz,cc,cd,cf,cg,ch,ci,cj,ck,cl,cm,co,cq,cs,ct,cu,cx,cy,cz,db,dd,df,dg,dh,di,dk,dl,dn,dp,dr,ds,dt,dv
>Marker7811	aaxbb
CCCAGGAATTTGTTGATTTTGTTGCTGTCTTTTGGTGCTGTTTTTATCGATGTGCCCTGGTCCTGTTAGGTGGGATAAACTGGTGCCTGCCGAGAAGCCCXXXXXXXXXXTAGTAGCAGTAGTAGCATTAGTAATAGTAGTAGTGTTAGTAGTAGTACTGTAGAGGTGCGGCTATGAATAATTGTTTCTGAGGACGGTGAATTGAGGAGG	P,aa,ab,ae,af,ai,al,am,an,ao,ap,aq,ar,as,at,au,av,aw,ax,ay,bf,bg,bj,bk,bn,br,bs,bt,bu,bv,bw,bx,cb,cc,ce,cf,ch,cj,ck,cl,co,cp,cq,cr,ct,cu,cw,cy,cz,df,ds,du,dv,dw
CCCAGGAATTTGTTGATTTTGTTGCTGTCTTTTGGTGCTGTTTTTATCGATGTGCCCTGGTCCTGTTAGGTGGGATAAACTGGTGCCTGCCGAGAAGCCCXXXXXXXXXXTAGTAGCAGTAGTAGCATTAGTAATAGTAGTAGTGTTAGTAGTAGTACTGTAGAGGTGCGGCTATGAATAATTGTTTCTGAGCACGGTGAATTGAGGAGG	M,ac,ad,ag,ah,aj,ak,av,az,ba,bb,bc,bd,be,bh,bi,bl,bm,bo,bp,bq,bw,bx,by,bz,ca,cb,cd,cg,ci,cl,cm,cn,cs,cv,cx,cy,da,db,dc,dd,de,dg,dh,di,dj,dk,dl,dm,dn,do,dp,dq,dr,dt
>Marker12498	aaxbb
CCTAGTAATGCGATTAGTACGTAGAGAACCAAAAATGGTGCAAAACAAGGGGGACTTTGCGGCGATTTTTGGTTTGCTGTAATAACCCTTTTGAGGGACTXXXXXXXXXXGTTCTTAAGCGGTAAAGTGTAAACCCCTTTAGAACTGCACCAACATTTTGGGGACCGAAACACTTGGAATTAGTATAGGACGATTTTTTCGTCCAAGAGG	M,ad,ae,ah,aj,al,ap,aq,as,au,av,ba,bd,bg,bi,bk,bl,bm,bn,bo,bp,br,bs,bt,bu,bx,by,bz,ca,cf,cg,cj,cl,cm,cp,cq,ct,cu,cv,cw,cx,cy,cz,da,db,dd,de,dg,dh,dk,dl,dm,dp,dq,du,dv,dw
CCTAGTAATACGATTAGTACGTAGTGAACCAAGAATGGTGCAAAACAAGGGGGACTTTGCGGCGATTTTTGGTTTGCTGTAATAACCCTTTTGAGGGACCXXXXXXXXXXGTTCTTAAGCGGTAAAGTGTAAACCCCTTTAGAACTGCACCAACATTTTGGGGACCGAAACACTTGGAATTAGTATAGGACGATTTTTTCGTCCAAGAGG	P,aa,ab,ac,af,ag,ai,ak,am,an,ao,aq,ar,at,aw,ax,ay,az,bb,bc,be,bf,bh,bj,bq,bt,bv,bw,ca,cb,cc,cd,ce,ch,ci,ck,cn,co,cr,cs,dc,df,di,dj,dn,do,dq,dr,ds,dt,dw
>Marker11924	aaxbb
CCTAACAAGCAAGAAAAAACGAAAAGGGAAAAAATGGAAATAAAGACGGTGTTAATATATCGTGCCAGATAGCTCGCAAGAATACACATCCCCGTGCATCXXXXXXXXXXCCGTGTATACGAATTAACCAAGTTTCAACAAAATTGCTGAAAAATGCTTGATCACAAGTAGCTCTTGGCATTATAATCGCTAGTTGAACTAAATAATTGG	M,ab,ac,ae,ai,am,an,ap,ar,as,av,aw,ay,bf,bg,bj,bk,bn,bq,br,bs,bt,bu,bx,by,cb,cc,cd,ce,ci,cj,ck,cl,cm,cs,cu,cv,cw,cx,cy,dc,de,df,dh,dj,dk,dm,do,dp,ds,du,dw
CCTAACAAGCAAGAAAAAACGAAAAGGGAAAAAATGGAAATAAAGACGGTGTTAATATATCGTGCCAGATAGCTCGCAAGAATACACATCCCCGTGCATCXXXXXXXXXXCCGTGTATACGAATTAACCAAGTTTCAACAAAATTGCTGAAAAATGCTTGATCACAAGTAGCTCTTGGCATTATAATCGCTAGTTTAACTAAATAATTGG	P,aa,ad,af,ag,ah,aj,ak,al,ao,aq,as,at,au,ax,az,ba,bb,bc,bd,be,bh,bi,bl,bm,bo,bp,bt,bv,bw,by,bz,ca,cc,cf,cg,ch,cn,co,cp,cq,cr,ct,cz,da,db,dc,dd,dg,di,dl,dn,dq,dr,dt,dv
>Marker55303	aaxbb
CCTGAAAAATTTTCGAGCAGATCTTGGATTAGACGCGGCGCAATTTCGTGTTCTCCACACACTTCGTTCGACGAAATCAACGACATCGTCGTGAACTCTGXXXXXXXXXXAAAGAGCCGGAAAATAACATTTTAGTCATAATTTCCCTATAGCGACGTTACCCGGAATATTTCAGCAAATAACCCCCAAAGAAAGTTGCAAACTTTTAGG	P,aa,ab,am,aq,ar,au,av,ax,ay,az,ba,bb,bd,be,bf,bh,bi,bj,bk,bl,bm,bn,bq,br,bt,bu,bz,ca,cc,cd,ch,ci,ck,cl,cn,co,cp,cq,cr,ct,cv,dc,de,dg,dh,dj,dk,do,dp,dq,ds,dt,dv,dw
CCTGAAAAATTTTCGAGCAGATCTTGGATTAGACGCGGCGCAATTTCGTGTTCTCCACACACTTCGTTCGACGAAATCAACGACATCGTCGTGAACTCTGXXXXXXXXXXAAAGAGCCGGAAAATAACATTTTAGTCATAATTTCCCTATAGCGACGTTACCCGGAATATTTCAGCAAATAACCCCCAAAGAAAGTTGCAAAATTTTAGG	M,ac,ad,ae,af,ag,ah,ai,aj,ak,al,an,ao,ap,as,at,aw,ay,az,bc,bg,bo,bp,bs,bt,bv,bw,bx,by,bz,ca,cb,cc,ce,cf,cg,ci,cj,cm,cr,cs,cu,cw,cx,cy,cz,da,db,dd,df,di,dl,dm,dn,dq,dr,du,dw
>Marker11370	aaxbb
CCTTGTTGTTATCGCGATTATGCTGAAAACCATGCGAGCAATGATCTTTTTTGTTATGCTTGCAGTTATGCCCGAAACGTCCAAGTGTGCCGAAATAATTXXXXXXXXXXTTCTTATTTTTAAAGCAAAGACTACGGTAGCTGGAGATGTCCTGATATTTGAAAAGCGTCCGCATTCGTCCGGCACGCAAATTGAAGACTTTGAGTAAGG	M,aa,ab,ad,ae,ag,ah,ai,aj,ak,al,an,ao,ap,aq,ar,as,at,au,aw,ay,az,bc,bd,bi,bj,bo,bq,bu,bv,by,bz,cc,cd,ce,cf,cg,ch,cl,cm,cn,co,cp,cq,cr,ct,cu,cy,dc,dg,dh,di,dj,dk,do,dp,dr,dt,du,dv
CCTTGTTGTTATCGCGATTATGCTGAAAACCATGCGAGCAATGATCTTTTTTGTTATGCTTGCAGTTATGCCCGAAACGTCCAAGTGTGCCGAAATAATTXXXXXXXXXXCTTATTGTTAAAGCAAAGACTACGGTAGCTGTGAGATGTCCTGATATTTGAAAAGCGTGCCGCATTCGTCCGGCACGCAAATTGAAGACTTTGAGTAAGG	P,ac,af,ah,am,av,aw,ax,az,ba,bb,be,bf,bg,bh,bk,bl,bm,bn,bp,br,bs,bt,bu,bw,bx,ca,cb,cf,ci,cj,ck,cs,cv,cw,cx,cz,da,db,dd,de,df,dl,dm,dn,dq,ds,dw
>Marker12729	aaxbb
CCTCATTTTACCAGAAATAATTTTTCCCGCTGCTCTTCCACGAAGGGAGGTATATACAAAGACAACCCCATGCAAAATAGTTATTCATTTTTTTCGTCGAXXXXXXXXXXCTCTATCGCAGCACGCGTCTGTGAAGTTTTGGGGTGGAAATGGCAGTTCAGTGTAAAAAAATATTCACGATCCAGGTACAGTGGCGTACCCGATTTAAGG	P,aa,ad,ag,ai,aj,ak,al,ao,ap,ar,av,aw,ax,az,ba,bb,bc,bd,bf,bg,bh,bl,bm,bo,br,bs,bt,bz,ca,cb,cd,ce,cn,cp,cr,cv,cw,dc,dj,dm,do,dq,du,dv,dw
CCTCATTTTACCAGAAATAATTTTTCCCGCTGCTCTTCCACGAAGGGAGGTATATACAAAGACAACCCCATGCAAAATAATTTTTCATTTTTTTCGTCGAXXXXXXXXXXCTCTATCGCAGCACGCGTCTGTGAAGTTTTGGGGTGGAAATGGCAGTTCAGTGTAAAAAAATATTCACGATCCAGGTACAGTGGCGTACCCGATTTAAGG	M,ab,ac,ae,af,ag,ah,am,an,aq,as,at,au,ay,be,bi,bj,bk,bn,bp,bq,bu,bv,bw,bx,by,cc,cf,cg,ch,ci,cj,ck,cl,cm,co,cq,cs,ct,cu,cx,cy,cz,da,db,dd,de,df,dg,dh,di,dk,dl,dn,dp,dr,ds,dt
>Marker23328	aaxbb
CCTCCAATACAAGGAAGAGGAGAGCACTCGTCAGACCGCTAGGCGACAAAGGAATCCGAGCTCGCACTCTACGACCATTCCCTGCAACATTAATTGTGGGXXXXXXXXXXGTGACTACGAATCCAATTAACTGCAGAGTCCATGTCCGAATACCAGATAGCTAGCCTGAGGGCGGAGAAGGCAAAGCCCAATTTTAACTACTGGATTAGG	M,aa,ac,ae,ag,ai,aj,am,ao,aq,as,au,av,aw,ba,bi,bk,bl,bm,bo,bp,bq,bs,bu,bv,ca,cc,cf,cg,cj,ck,cl,cm,cn,co,cs,ct,cx,cy,da,dc,dd,de,dg,di,dj,dn,do,dp,dq,dr,du,dw
CCTCCAATACAAGGAAGAGAAGAGCACTCGTCAGACCGCTAGGCGACAAAGGAATCCGAGCTCGCACTCTACGACCATTCCTTGCAACATTAATTGTGGGXXXXXXXXXXGTGACTACGAATCCAATTAACTGCAGATTCCATGTCCGAATACCAGATAGCTAGCCTGAGGGCGGAGAAGGCAAACCCCAATTTTAACTACTGGATTAGG	P,ab,ad,af,ah,ak,al,am,an,ap,ar,as,at,ax,ay,az,bb,bc,bd,be,bf,bg,bh,bj,bn,br,bt,bw,bx,by,bz,cb,cd,ce,ch,ci,cp,cq,cr,cu,cv,cw,cy,cz,db,df,dh,dk,dl,dm,dq,ds,dt,dv,dw
>Marker13995	aaxbb
CCTTAAGCGTTGCAGACCGACAAGATTTGGAGGTGTTCCAGATGTGTTTCCGTCTGCACGACGCCTGGTCCATTTGATGGTACACACGTGCAACGCGGAAXXXXXXXXXXTCACTCAAACCGTAACATGTAACCGATATAGAGAACCTGCAACGCCACCGACTGCCGCGCATATAGGGTCACTAGTTTCGTTCTTGGCTATTGATCTGGG	M,ae,af,ag,ah,al,am,ao,ap,aq,ar,au,aw,ax,ay,ba,bb,bc,be,bf,bh,bj,bl,bm,bo,bq,bs,bu,bx,cb,cc,cd,ce,cf,cg,ch,cj,cl,cm,co,cp,ct,cv,cw,cy,cz,da,dd,dg,dh,dj,dl,do,dp,dq,dr,dw
CCTTAAGCGTTGCAGACCGACAAGATTTGGAGGTGTTCCAGATGTGTTTCCGTCTGCACGACGCCTGGTCCATTTGATGGTACACACGTGCAATGCAGAAXXXXXXXXXXTCACTCAAACCGTAACATGTAACCGATATAGAGAACCTGCAACGCCACCGACTGCCGCGCATATAGGGTCACTACTTTCGTTCTTGGCTATTGATCTGGG	P,aa,ab,ac,ad,ag,ai,aj,ak,al,an,ao,as,at,av,az,bd,bg,bi,bk,bn,bo,bp,br,bt,bv,bw,by,bz,ca,ci,ck,cn,cq,cr,cs,ct,cu,cx,db,dc,de,df,di,dk,dm,dn,ds,dt,du,dv,dw
>Marker8290	aaxbb
CCCAACGCCCACATGATAATAGCGCTGTCGACTCGATGTCCACGGCGCCGCTACATGAGCCAGAGGCGTCTAGAGGAAATATAGTCTAATCATAAATGGGXXXXXXXXXXACTGCTTAATATAGTCTAGACTATTAGACCTAGTCTAGTCTAGTAGAGTGCTTGCGTTGAAATACTTCACTAAAAAATCATCCATCATGCTAGAAAAAGG	P,ab,ac,ad,af,ag,ai,ak,al,an,ao,at,aw,ay,az,bb,bc,be,bf,bh,bi,bj,bk,bn,bo,br,bs,bt,bv,bw,bx,ca,cb,cd,ce,ch,ci,ck,cn,co,cp,cr,cs,cu,cy,db,dc,dd,df,dg,dh,dm,dn,dq,dr,ds,dt,dw
CCCAACGCCCACATGATAATAGCGCTGTCGACTCGATGTCCACGGCGCCGCTACATGAGCCAGAGGCGTCTAGAGGAAATATAGTCTAATCATAAATGGGXXXXXXXXXXCTTAATATAGTCTAGACTATTAGACGTAGTCTACGTAGTCTAGTAGAGTGATTGCGTTAAAATACTTCACTAAAAATTCATCCATCATGCTAGAAAAAGG	M,aa,ae,ah,aj,am,ap,aq,ar,as,au,av,ax,ba,bb,bd,bg,bl,bm,bp,bq,bt,bu,bx,by,bz,cc,cf,cg,cj,cl,cm,cq,ct,cv,cw,cx,cy,cz,da,de,dh,di,dj,dk,dl,do,dp,dq,du,dv
>Marker74433	aaxbb
CCACGTTTTCCCACCGCACTCTACGTACACGGCACCGAGGGAAGTCCCGACGGGTCCTGTGCACGCACAAATATCAGACAGCTCTTATCGAGCTGGTTTCXXXXXXXXXXGTCTTACCATCGCACCAGAAACATTGGCACAGAGTTAGTTCGACCCAACGATGTACGCACAAAAAGAGTAGAGCCAGTTCCGCCGAACGATATATTAAGG	M,ab,ac,ag,ah,ai,ak,an,ao,aq,ar,as,au,aw,az,bc,bd,be,bh,bi,bj,bk,bm,bo,bq,bt,bu,bw,bx,by,bz,ca,cc,ce,cf,cg,cn,co,cr,cu,cw,cx,cy,cz,da,de,df,dg,dk,dm,dn,dq,ds,dt,du,dw
CCACGTTTGCCCACCGCGCTCTACGTACACGGCACCGAGGCAAGTCCCGACGGGTCCTGTGCACGCACAAATATCAGACAGCTCTTATCGAGCTGGTTTCXXXXXXXXXXGTCGTACCATCGCACCAGAAACATTGGCACAGAGTTAGTTCGACCCAACGATGTACGCACAAAAAGAGTAGAGCCAGTTCCGCCGAACGATATAATAAGG	P,aa,ad,ae,af,ah,aj,al,am,ap,at,av,ax,ay,az,ba,bb,bd,bf,bg,bl,bn,bp,br,bs,bt,bv,bx,bz,cb,cc,cd,ch,ci,cj,ck,cl,cm,cp,cq,cs,ct,cv,cy,db,dc,dd,dh,di,dj,dl,do,dp,dq,dr,dv,dw
>Marker6566	aaxbb
CCTTTCGTTCCATGGCGGAGTGTCTATGCGTGGGGAGCATGGGAGGGAGGGAGGGAGCTGGTTGTGATGATGGCACAGTGCTCTCTCTGACTGGGCACCTXXXXXXXXXXAGCTGCAGCTTCGAATATTTATTTACACCAAGACAGCTGCCATATCGCACACATACATTAAAACATGAAAAATGTACCCGAACATTATCGCACATCATGG	P,ac,ad,ae,af,ag,ah,ai,am,ao,ap,as,aw,az,ba,bb,bc,bd,bj,bm,bn,bo,bp,bq,bu,bv,bw,bx,by,cb,cd,ce,ch,ci,cm,cn,co,cp,cq,cr,cv,cw,da,df,dh,di,dj,dk,dl,do,dp,dq,dr,du,dv,dw
CCTTTCGTTCCATGGCGGAGTGTCTATGCGTGGGGAGCATGGGAGGGAGGGAGGGAGCTGGTTGTGATGATGGCACAGTGCTCTCTCTGACTGGGCACCTXXXXXXXXXXAGCTGCAGCTTCGAATATTTATTTACACCAAGACAGCTGCCATATCGCACACATACATAAAAACATGAAAAATGTACCCGAACATTGTCGCACATCATGG	M,aa,ab,ag,aj,ak,al,an,aq,ar,as,at,au,av,ax,ay,be,bf,bg,bh,bi,bj,bk,bl,br,bs,bt,bz,ca,cc,cf,cg,cj,ck,cl,cs,ct,cu,cx,cy,cz,db,dc,dd,de,dg,dm,dn,dq,ds,dt,dw
>Marker16401	aaxbb
CCCTCTCTCCAACCGCCTCTTGCAATTCAGGTACATGGCGACCGCTGGGTTCTTGAGTCCCCGGATGATTGAGAAGAACAACGCAAGAAAAGAGAAGGCTXXXXXXXXXXATGAGTATCCCCGACCCGGGTCCCCAAATAAGCAAAACCCCATTAGCGTTGGAACTCCGTGTTACAAATGTTTCACTACAATGTCCATTGGTATCCTAGG	M,ab,ad,ag,ai,aj,ak,an,ap,aq,ar,as,at,au,ax,az,bd,be,bg,bh,bj,bk,bn,bq,bt,bu,bx,ca,cc,cd,cf,cg,cj,ck,cm,cn,co,cp,cq,cr,cw,cx,cy,cz,da,dd,df,dg,di,dm,dn,dq,dr,du,dw
CCCTCTCTTCAACCGCCTCTTGCAATTCAGGTACATGGCGACCGCTGGGTTCTTGAGTCCCCGGATGATTGAGAAGAACAACGCAAGAAAAGAGAAGGCTXXXXXXXXXXATGAGTATCCCCGACCCGGGTCCCCAAATAAGGAAAACCCCATTGGCGTTGGAACTCCGTGTTACAAATGTTTCACTACAATGTCCATTGGTATCCTAGG	P,aa,ac,ae,af,ah,al,am,ao,av,aw,ay,ba,bb,bc,bf,bi,bl,bm,bo,bp,br,bs,bt,bv,bw,by,bz,cb,cc,ce,cf,ch,ci,cl,cs,ct,cu,cv,db,dc,de,dh,dj,dk,dl,do,dp,ds,dt,dv,dw
>Marker12769	aaxbb
CCTTGTATTTCAGTGGCTAGGGATCACTCGCGCGAGTAGCCCCTTTGTTCTTATGCAATCTTACGTTTTCTTTACGTTTTACATTGACGAAATCAGTCCGXXXXXXXXXXGGTCTAAGGTATGACGACTATGTTGTATTCACGTGGGTGATACAGTACCTCGCATCAGTGACAGTATCTATCTCGCATGTCTCCGATAGTAATTATATGG	P,ac,af,am,av,ax,az,ba,bb,be,bf,bg,bh,bk,bl,bm,bn,bp,br,bs,bt,bw,bx,ca,cb,cc,ci,cj,ck,cn,cs,cv,cw,cx,cz,da,db,dd,de,df,dl,dm,dn,dq,ds,dw
CCTTGTATTTCAGTGGCTAGGGATCACTCGCGCGAGTAGCCCCTTTGTTCTTATGCAATCTTACGTTTTCTTTACGTTTTACATTGACGAAATCAGTCCGXXXXXXXXXXGGTCTAAGGTATGACGACTATGTTGTATTCACGTGGGTGATACAGTACCTCGCATCAGTGACAGTATCTATCTCGCATGGCTCCGATAGTAATTATATGG	M,aa,ab,ad,ae,ag,ah,ai,aj,ak,al,an,ao,ap,aq,ar,as,at,au,av,aw,ay,bc,bd,bi,bj,bo,bq,bu,bv,by,bz,cc,cd,ce,cf,cg,ch,ck,cl,cm,cn,co,cp,cq,cr,ct,cu,cy,da,dc,de,dg,dh,di,dj,dk,dm,do,dp,dq,dr,dt,du,dv
>Marker64719	aaxbb
CCCAAAAACGAGATCAAGCCAGCGCTTAAAGACTACTATCGTAAATAAAGACGGTACTGGTTTGATCTTGATCCGCAACGCTCATTCTTTTCCCCCTTCCXXXXXXXXXXAAAAATCTCCCCAAACCAATTGATCGATATAGCAATCGACAATGAATGATTGCTGCTTTCTGTGGGTCGTGAGAACAACTCGCAGCAAATCTAATAGAGG	M,aa,ab,ad,ae,ag,ah,ai,aj,ak,al,an,ao,ap,aq,ar,as,at,au,aw,ay,bc,bd,bi,bj,bo,bq,bs,bu,bv,by,bz,cc,cd,ce,cf,cg,ch,ck,cl,cm,cn,co,cp,cq,cr,ct,cu,cy,dc,dg,dh,di,dj,dk,do,dp,dr,dt,du,dv
CCCAAAAACGAGATCAAGCCAGCGCTTAAAGACTACTATCGTAAATAAAGACGGTACTGGTTTGATCTTGATCCGCAACGCTCATTCTTTTCCCCCTTCCXXXXXXXXXXAAGAATCTCCCCAAACCAATTGATCGATATAGCAATCGACAATGAATGATTGCTGCTTTCTGTGGGTCGTGAGAACAACTCGCAGCAAATCTAATAGAGG	P,ac,af,am,as,av,ax,az,ba,bb,bc,be,bf,bg,bh,bk,bl,bm,bn,bp,br,bs,bt,bv,bw,bx,ca,cb,ci,cj,ck,cs,cv,cw,cx,cy,cz,da,db,dd,de,df,dl,dm,dn,do,dq,ds,dw
>Marker4762	aaxbb
CCTACGATGCCGCCAATCATTATACCCTGCTATCACACTAGCCCACCCTGAAAAATTGGCTATCTCGGAGGAAATGGTCGATGCCGCACTTAGAACTCGGXXXXXXXXXXCCCACCAACAGAAACATTTTGAGTAAAATCAAAATGCCACCCCATGACCAAACTCTTGGCTTAGGTATAAGAAAGTGTCCATATTGCAATGCAAGAATGG	M,aa,ab,ac,ae,af,ag,ah,ai,aj,ak,an,ar,as,at,au,av,aw,ay,bb,bd,bg,bj,bk,bl,bm,bn,bt,bv,by,cb,ce,cf,cj,cl,cm,co,cv,db,dd,dg,dh,dj,dl,do,dr,ds,dt,du,dv,dw
CCTACGATGCCGCCAATCATTATACCCTGCTATCACACTAGCCCACCCTGAAAATTTGGCTATCTCGGAGGAAATGGTCGATGCCGCACTTAGAACTCGGXXXXXXXXXXCCCACCAACAGAAACATTTTGAGTAAAATCAAAATGCCACCCCATGACCAAACTCTTGGCTTAGGTATAAGAAAGTGTCCATATTGCAATGCAAGAATGG	P,ad,al,am,ao,ap,aq,as,ax,az,ba,bc,be,bf,bh,bi,bj,bn,bo,bp,bq,br,bs,bt,bu,bw,bx,bz,ca,cc,cd,cf,cg,ch,ci,ck,cn,cp,cq,cr,cs,ct,cu,cw,cx,cy,cz,da,db,dc,de,df,dh,di,dk,dm,dn,dp,dq,dw
>Marker15687	aaxbb
CCATGTTACCATATTCCTTTGTTCACGAGGGGCAGTGTAATACCATGATACCGTGATATCAAATACTCCGGAGTATGTGACATTGAGGCACATCATTCTAXXXXXXXXXXTACGATGCACGTGTTGCTACCGTTGCAGTGCCCGTGTTGAAGCTGTTTCGCTTCAAAAGAAAAATGTAGGAAGGTGAAAGGAGAGCGCCATGTTGAAGGG	P,ab,ac,ad,ag,ah,ai,aj,ak,an,ao,as,at,av,ba,bd,bf,bg,bi,bn,bp,bq,br,bs,bt,bv,bw,bx,by,bz,ca,cj,cn,cq,cs,cu,cv,cx,cy,db,dc,de,df,di,dm,dn,dp,ds,dt,du,dv,dw
CCATGTTACCATATTCCTTTGTTCACGAGGGGCAGTGTAATACCATGATACCGTGATATCAAATATGTGACATTGAGGCACATCATTCTACAGGCGTGTGXXXXXXXXXXTACGATGCACGTGTTGCTACCGTTGCAGTGCCCGTGTTGAAGCTGTTTCGCTTCAAAAGAAAAATGTAGGAAGGTGAAAGGAGAGCGCCATGTTGAAGGG	M,aa,ae,af,al,am,an,ap,aq,ar,as,au,aw,ax,ay,az,bb,bc,be,bh,bj,bk,bl,bm,bo,bt,bu,bz,cb,cc,cd,ce,cf,cg,ch,ci,ck,cl,cm,cn,co,cp,cr,ct,cw,cz,da,dd,dg,dh,dj,dk,dl,do,dq,dr,du,dv,dw
>Marker18601	aaxbb
CCTAGAGTTTTAGTAGGGGTCGAGATGTCGGCGACTCCCTGCTACATTGTCGTGGAAAAGCAACGGCATTCATCGACTGCTTAATAAGGTTTCCTACATTXXXXXXXXXXGTCACGCATCATTGCTGCGCCTGTATATCACCCATATCGTACGCATACTGCACCCCATTGCACTGTACTCCGCGCGTTTTGAGCTTGGAGTCGCCGAGGG	M,af,ag,ah,aj,ak,al,am,aq,at,av,ax,ay,bf,bh,bi,bj,bk,bl,br,bs,bt,bu,bv,bw,bx,cc,ce,cf,cg,ch,ck,cn,co,cv,cw,cx,db,de,df,dj,dk,dl,do,dp,dq,dv,dw
CCTAGAGTTTTAGTAGGGGTCGAGCTGTCGGCGACTCCCTGCTACATTGTCGTGGAAAAGCAACGGCATTCATCGGCTGCTTAATAAGGTTTCCTACATTXXXXXXXXXXGTCACGCATCATTGCTGCGCCTGTATATCACCCATATCGTACGCATACTGCACCCCATTGCACTGTACTCCGCGCGTTTTGAGCTTGGAGTCGCCGAGGG	P,aa,ab,ac,ad,ae,ah,ai,an,ao,ap,ar,as,au,av,aw,ax,az,ba,bb,bc,bd,be,bf,bg,bm,bn,bo,bp,bq,by,bz,ca,cb,cc,cd,ce,ci,cj,ck,cl,cm,cp,cq,cr,cs,ct,cu,cy,cz,da,dc,dd,dg,dh,di,dm,dn,do,dr,ds,dt,du,dw
>Marker6136	aaxbb
CCCTTTGATAAGAAAGTGGCATGTACGTTATACGATATAGCACTGATTTTGCTTGCTGCACTCTCATCTTGACTGTGCCCCTGCTGTACACTCTGATCCTXXXXXXXXXXGGCACGCATATCGTTGCCTGCATTACAGCAAGTCTATGTATAGCCTTTTACACATTTTCATTCAAAAAAATACATACACCTGGTATACACTACTCTTTGG	P,aa,ab,ad,af,ah,ai,aj,ak,al,am,an,ao,ap,aq,ar,at,au,av,aw,ay,az,ba,bc,bf,bh,bi,bj,bl,bm,bn,bo,bp,bq,br,bs,bv,bw,bx,cb,cc,cd,ce,cf,ci,cj,ck,cm,co,cs,ct,cu,cv,cw,cx,cz,db,dc,dd,df,dg,di,dm,dn,dq,dr,ds,dt,dv
CCCTTTGATAAGAAAGTGGCATGTACGTTATACGATATAGCACTGCTTTTGCTTGCTGCACTCTCATCTTGACTGTGCCCCTGCTGTACACTCTGATCCTXXXXXXXXXXGGCACGCATATCGTTGCCTGCATTACAGCAAGTCTATGTATAGCCTTTTACACATTTTCATTCAAAAAAATACATACACCTGGTATACACTACTCTTTGG	M,ac,ae,ag,ai,an,as,ax,bb,bd,be,bg,bk,bt,bu,by,bz,ca,cg,ch,cj,cl,cn,cp,cq,cr,ct,cx,cy,cz,da,de,dh,dj,dk,dl,do,dp,dq,dt,du,dw
>Marker2680	aaxbb
CCCACGTCTTAATCCGCCATGATGAGAGCCTTCAAAAAGCGCCACCAGCACAGGGCAGCATAGGCGGGACGACAACCACTCAAGGAAACGCGGTCCGTACXXXXXXXXXXATACCCACACACACATGCTACGGTCGGGTGCACCAAAAAAAACAAAATTACGTACGAGGCTCTTCATTTTCTTACTTTCGAGAAAAAATAAAAATCAGGG	M,ab,ac,ad,ae,af,ag,ah,ai,al,an,ap,aq,as,au,aw,ax,az,bd,be,bg,bi,bj,bl,bo,bu,bw,bx,bz,cd,ci,ck,cm,cn,co,cp,cq,cs,cv,cy,cz,da,db,de,df,dg,dh,dj,dk,dm,dn,do,dq,ds,du
CCCACGTCTTAATCCGCCATGATGAGAGCCTTCAAAAAGCGCCACCAGCACAGGGCAGCATAGGCGGGACGACAACCACTCCAGGAAACGCGGTCCGTACXXXXXXXXXXATACCCACACACACATGCTACGGTCGGGTGCACCAAAAAAAACAAAATTACGTACGAGGCTCCTCATTTTCTTACTTTCGAGAAAAAATAAAAATCAGGG	P,aa,ah,aj,ak,am,ao,ar,as,at,av,ay,ba,bb,bc,bf,bh,bk,bm,bn,bo,bp,bq,br,bs,bt,bv,by,ca,cb,cc,ce,cf,cg,ch,cj,cl,cr,ct,cu,cw,cx,dc,dd,di,dl,dp,dq,dr,dt,dv,dw
>Marker12908	aaxbb
CCTATTCGCCATTTGCATACTCCACAACGCATTCGCTATCGTTTGAATGCTCGGGAATCCTTCGCCTCGACAAAGGCATGGTATGGCAGGGGGGATGCCTXXXXXXXXXXAACCATGTCGCCCATAATGTTTGACAAATCGCCAATGTCAACGTAAAGGATTTTGTTATCCACTCAATGGAGGAGTCACGGCAGTCAGATATGTCTTAGG	P,ab,ac,af,ag,ai,aj,al,am,aq,as,at,au,av,aw,ax,az,ba,bd,bi,bk,bm,br,bt,bu,bz,cd,ce,cg,cj,cl,cm,cn,co,cp,cq,cv,cw,cz,dc,de,df,dg,dj,dk,dm,dn,do,dq,dt,du,dv,dw
CCTATTCGCCATTTGCATACTCCACAACGCATTCGCTATCGTTTGAATGCTCGGGAATCCTTCGCCTCGACAAAGGCATGGTATGGCAGGGGGGATGCCTXXXXXXXXXXAACCATGTCGCCCATAATGTTTGACAAATCGCCAATGTCAACGTAAAGGATTTTGTTATCCACTCAATGAAGGAGTCACGGCAGTCAGATATGTCTTAGG	M,aa,ac,ad,ae,ah,ak,an,ao,ap,ar,at,ay,bb,bc,be,bf,bg,bh,bj,bl,bn,bo,bp,bq,bs,bv,bw,bx,by,ca,cb,cc,cd,cf,ch,ci,ck,cr,cs,ct,cu,cx,cy,da,db,dd,dh,di,dl,dp,dq,dr,ds,dw
>Marker51793	aaxbb
CCCTATCTTGGTATGTGCAGTTTTTGAGTGATAAGAGTCAATGAGGGGGTAGGTGATGGGTGGGTGAACTGTACAATGTTTCCTTCATTCCAATGCCTATXXXXXXXXXXCGTTCGTCCCTGACTGAATCTATGTGTCTCCTTGGTGCAGCCCGGGACCCATTCTACATCGAGATCGACTTTATCGGAACTTGGACGGATGAACGGAGGG	M,aa,ab,ac,ad,ag,ak,al,am,an,ar,as,au,av,aw,ay,bc,bg,bh,bn,bq,bs,bu,bw,by,bz,ca,ce,cf,cg,cm,co,cq,cr,cs,ct,cu,cz,da,db,dc,df,dg,dh,di,dj,dk,dm,dn,do,dq,du
CCCTATCTTGGTATGTGCAGTTTTTGAGTGATAAGAGTCAATGAGGGGGTAGGTGATGGGTGGGTGAACTGTACAATGTTTCCTTCATTCCAATGCCTATXXXXXXXXXXCGTTCGTCCCTGACTGAATCTATGTGTCTCCTTGGTGCAGCCCTGGACCCATTCTACATCGAGATCGACTTTATCGGAACTTGGACGGATGAACGGAGGG	P,ae,af,ah,ai,aj,ao,ap,aq,at,ax,az,ba,bb,bd,be,bf,bi,bj,bk,bl,bm,bo,bp,br,bs,bt,bu,bv,bx,cb,cc,cd,ch,ci,cj,ck,cl,cn,cp,cv,cw,cx,cy,cz,dd,de,dg,dl,dp,dq,dr,ds,dt,dv,dw
>Marker17965	aaxbb
CCTAGCAACTTGTTGGAGTACAGTGGAGTAGAGTGGAGTACGGTAGAATAGAGTGGAGTATAGTGGAGTAGAGCAGTACCAGGTTCCCCCTTAGGAATTTXXXXXXXXXXTGCAAAACAGCATCATGATACTATAGTATTAACAGTATAAGTTGTAATTCAGCACACCCTTCCTCCAAGATTCATAACATCACACTTGTCGCTTCTTAGG	M,ae,ah,ai,an,ap,as,au,av,aw,ax,ay,az,bb,be,bf,bg,bi,bj,bn,bp,bq,br,bs,bt,bu,bz,cb,cf,ck,co,cp,cr,ct,cu,cv,cw,cx,cy,da,dc,dd,de,df,dg,di,dj,dl,do,dq,ds,dt,dw
CCTAGCAACTTGTTGGAGTACAGTGGAGTAGAGTGGAGTACGGTAGAATAGAGTGGAGTATAGTGGAGTAGAGCAGTACCAGGTTCCCCCTTAGGAATTTXXXXXXXXXXTGCAAAACAGCATCATGATACTATAGTATTAACAGTATAAGTTGTAATTCAGCACACCCTTCCTTCAAGATTCATAACATCACACTCGTCGCTTCTTAGG	P,aa,ab,ac,ad,af,ag,aj,ak,al,am,ao,aq,ar,at,ba,bc,bd,bh,bk,bl,bm,bo,bv,bw,bx,by,ca,cc,cd,ce,cg,ch,ci,cj,cl,cm,cn,cq,cs,cz,db,df,dh,dk,dm,dn,dp,dq,dr,du,dv
>Marker24147	aaxbb
CCTTTCGCCTGTCACCGCTAACTCGGAATATCTGCTTGCACGAGCGGTGAGAATGCCGGGGGACGGAGCACTTCAAACCAGATCAAGTTCCAGTGGATTCXXXXXXXXXXTTTTGAAATAACGCTCTAGTACGTCAGGAAGCTATGCTAGTGTGCCTCACCAACATCTTTGCCCGGTGCTCACGGTGCTCCCGAAGCACCTGGCTAATGG	P,ac,ag,ah,ai,ak,aq,av,aw,az,ba,bb,bc,bd,be,bf,bh,bi,bj,bk,bo,bs,bu,bw,bx,ca,cc,cd,ce,ci,cj,cl,cn,cr,cs,cu,cv,cw,cy,cz,da,db,dc,dd,df,dj,dk,dl,dm,dn,do,dp,dq,ds,dt,du,dw
CCTTTCGCCTGTCACCGCTAACTCGGAGTATCTGCTTGCACGAGCGGTGAGAATGCCGGGGGACGGAGCAATTCAAACCAGATCAAGTTCCAGTGGGTTCXXXXXXXXXXTTTTGAAATAACGCTCTAGTACCTCAGGAAGCTATGCTAGTGTGCCTCACCAACATCTTTGCCCGGTGCTCACGGTGCTCCCGAAGCACCTGGCTAATGG	M,aa,ab,ad,ae,af,aj,al,am,an,ao,ap,ar,as,at,au,ax,ay,az,bb,bg,bl,bm,bn,bp,bq,br,bt,bv,by,bz,cb,cf,cg,ch,ck,cm,co,cp,cq,ct,cx,de,dg,dh,di,dq,dr,dv,dw
>Marker6857	aaxbb
CCCGTTTTATCGTGGGGATCGCCGGGCGTTCAACGCTGTTCTACTGTAGGAGGTACCCCTTAATACACTCAAGAGCAGTCAGTGGGTACTCTCTAGAACTXXXXXXXXXXGGCAAGAAGAACGCTCAAGACACTAGCCTCGAGAAGGAGTGCCTTATCCACCTCATCAGCAGCCAGCCACGTGAGAGCGGAGCCACGGTGTAGAGTAGGG	P,ac,ad,af,ah,am,av,ax,az,ba,bb,be,bf,bg,bh,bk,bm,bn,bp,br,bs,bt,bw,bx,bz,ca,cb,ce,ci,cj,ck,cs,cv,cw,cx,da,db,dc,dd,df,di,dj,dl,dm,dn,dq,ds,dw
CCCGTTTTATCGTGGGGGTCGCCGGGCGTTCAACGCTGTTCTACTGTAGGAGGTACCCCTAAATACACTCAAGAGCAGTCAGTGGGTGTACTCTCTAGAAXXXXXXXXXXGGCAAGAAGAACGCTCAAGACACTAGCCTCGAGAAGGAGTGCCTTATCCACCTCATCAGCAACCAGCCACGTGAGAGCGGAGCCACGGTGTAGAGTAGGG	M,aa,ab,ae,ag,ah,ai,aj,ak,al,an,ao,ap,aq,ar,as,at,au,aw,ay,bc,bd,bi,bj,bl,bo,bq,bu,bv,bw,by,bz,cc,cd,ce,cf,cg,ch,cl,cm,cn,co,cp,cq,cr,ct,cu,cy,cz,de,dg,dh,dk,do,dp,dr,dt,du,dv
>Marker1136	aaxbb
CCCTATTCCCTATAGATTGTACCGCCTCGTTTTTTCTACAATCCCTCAAGACCATCCTGGCTCCTCGAGGGGCACTCTGAGGCGTTCCCTCATCGCTGACXXXXXXXXXXACTACCGTCTCACAGCTGTAGCAAAAACAAGAATGATATGTTTCTGACGGTTTGGGGTTGAGGAGGTCCGCCCCGTCGTTCGGAAAAAAAAAAGGAATGG	P,ac,ae,af,ag,ai,ak,al,aq,ar,as,au,av,ax,ay,az,ba,bb,bc,be,bh,bi,bk,bl,bm,bt,bu,bw,by,ce,ch,ck,cl,cm,cn,co,cp,cq,cr,cv,cw,cx,cz,dc,df,dg,dk,dm,dn,do,dq,ds,dv,dw
CCCTATTCCCTATAGATTGTACCGCCTCGTTTTTTCTACAATCCCTCAAGACCATCCTGGCTCCTCGAGGGGCACTCTGAGGCGTTCCCTCATCGCTGACXXXXXXXXXXACTACCGTCTCACAGCTGTAGCAAAAACAAGAACGATATGTTTCTGACGGTTTGGGGTTGAGGAGGTCCGCCCCGTCGTTCGGAAAAAAAAAAGGAATGG	M,aa,ab,ad,ah,aj,am,an,ao,ap,at,aw,ay,az,ba,bb,bd,bf,bg,bj,bn,bo,bp,bq,br,bs,bt,bv,bx,bz,ca,cb,cc,cd,cf,cg,ci,cj,cr,cs,ct,cu,cy,da,db,dd,de,dh,di,dj,dl,do,dp,dr,dt,du,dw
>Marker18701	aaxbb
CCTTCGCCAACGTCTAAATGGCGCGGAAGATGGTTTAGCCTGTGTCGTAGCTAGAAGACGAGGAAAGGTATCTACACGCCGGTGTCATCGACCAAGCGACXXXXXXXXXXCCCTTGAGAGGGCGAGTGTACTCCGTAGGCTGAATGATCTCATAGCCCACGAGGCAAACATTAGCTTTTTTTGAAGAACCTCGATCAGCTTGAGAGGGGG	M,aa,ab,ac,ad,ae,ag,ah,ai,aj,ak,al,an,ao,ap,aq,as,at,aw,ay,az,bb,bc,bd,be,bf,bi,bj,bk,bq,bt,bu,bw,bx,by,bz,ca,cd,ce,cf,cg,cl,cn,co,cp,cq,cr,ct,cu,dc,dh,di,dj,dr,dt,du,dv,dw
CCTTTGCCAACGTCTAAATGGCGCGGAAGATGGTTCAGCCTGCGTCGTAGCTAGAAGACGAGGAAAGGTATCTACACGCCGGTGTCATCGACCAAGCGACXXXXXXXXXXCCCTTGAGAGGGCGAGTGTACTCCGTAGGCTGAATGATCTCATAGCCCACGAGGCAAACATTAGCTTTTTTTGAAGAACCTCGATCAGCTTGAGAGGGGG	P,af,ah,am,ar,au,av,ax,az,ba,bg,bh,bl,bm,bn,bo,bp,br,bs,bt,bv,bw,cb,cc,ch,ci,cj,ck,cm,cs,cv,cw,cx,cy,cz,da,db,dd,de,df,dg,dk,dl,dm,dn,do,dp,dq,ds,dw
>Marker6991	aaxbb
CCCGTGTTTTTCGATCTGAGGCTCATTGTTGTGGTTGTTTTCCTCCGGCGTAAATGATGCTTCGGTGGGATGTAGCGTAGGACGCCGAAGTCGCGATAGCXXXXXXXXXXTGAAATTCACGATCTCACGAGTAGCCGGTAGCTGGGCACTGTATCGCTGGGACGATTCGACTGCTGTATATCGGAATTTTAATAAACCTCTACGTATAGG	M,ad,ag,ai,aj,ak,al,an,ap,as,at,au,aw,ay,bc,be,bf,bk,bl,bo,bp,br,bs,bt,bu,bv,bw,bx,by,bz,ca,cb,ce,cf,ch,cj,cm,cv,cw,cx,cy,cz,da,dd,de,dh,di,dl,dm,dn,do,dp,dq,du,dw
CCCGTGTTTTTCGATCTGAGGCTCATTGTTGTGGTTGTTTTCCTCCGGCGTAAATGATACTTCGGTGGGATGTAGCGTAGGACGCCGAAGTCGCGATAGCXXXXXXXXXXTGAAATTCACGATCTCACGAGTAGCCGGTAGCTGGGCACTGTATCGCTGGGACGATTCGACTGCTGTATATCGGAATTTTAATAAACCTCTACGTATAGG	P,aa,ab,ac,ae,af,ah,ai,am,an,ao,aq,ar,as,av,ax,az,ba,bb,bd,bf,bg,bh,bi,bj,bm,bn,bq,cc,cd,cg,ci,ck,cl,cn,co,cp,cq,cr,cs,ct,cu,db,dc,df,dg,dj,dk,dr,ds,dt,dv,dw
>Marker9223	aaxbb
CCCACTGTCGTTAAACCGTTGAGCAGTAAGTACTGGTGCAAGGGAACGCAGAGACAATGGAAGGAGCTCTAGAATAGGTAGCACCCGACCTGGGAAGAGGXXXXXXXXXXACTGCAGGATACCAACCAACGGCTGGATGTCTTTGCCTGCGACGCATGTACATGGGAAAAACCGGAACCTCAAAAAGGGAGTACCCGAAGGCACCGAGGG	P,ab,ac,ad,ag,ah,ai,aj,ak,an,ao,as,at,av,bd,bf,bg,bi,bn,bp,bq,br,bs,bt,bv,bw,bx,by,bz,ca,cj,cn,cq,cs,cu,cv,cx,cy,cz,db,dc,de,df,di,dm,dn,dp,ds,dt,du,dv,dw
CCCACTGTCGTTAAACCGTTGAGCAGTAAGTACTGGTGCAAGGGAACGCAGAGACAATGGAAGGAGCTCTAGAATAGGTAGCACCCGACCTGGGAAGAGGXXXXXXXXXXACTGCAGGATACCAACCAACGGCTGGATGTCTTTGCCTGCGACGCATGTACATGGGAATAACCGGAACCTCAAAAAGGGAGTACCCGAAGGCACCGAGGG	M,aa,ae,af,al,am,ap,aq,ar,as,au,aw,ax,ay,az,ba,bb,bc,be,bh,bj,bk,bl,bm,bo,bu,bw,bz,cb,cc,cd,ce,cf,cg,ch,ci,ck,cl,cm,co,cp,cr,ct,cw,cx,cz,da,dd,dg,dh,dj,dk,dl,do,dq,dr,dw
>Marker17507	aaxbb
CCATGGATTTGCTCATCGGTCGGCGCCATGCTAATTTATCACATTCTGGTGTTGGTTTTTCAGTATGTGGACCTCTAATGAGGAGCCGCAGAAAAATAGGXXXXXXXXXXAGAGGTTAAGGCAAAAGCCCGTTAGAAGGACAATCGTGTTTTTTGGGGACACCCCACTTGGAGAAATAGCGTGGGATAAGTTTTGCAGGTGTAAAAAGGG	P,ab,ad,ae,ah,al,am,an,ao,ap,ar,as,av,ba,bd,be,bf,bg,bh,bi,bk,bo,bq,bs,bt,bu,bv,bx,by,bz,ca,cb,cd,cf,ch,ci,cj,ck,cl,cm,cn,cq,cr,cs,ct,cv,cw,cy,db,dc,de,dg,di,dl,dn,do,dq,dr,dt,du,dv,dw
CCATGGATTTGCTCATCGGTCGGCGCCATGCTAATTTATCACATTCTGGTGTTGGTTTTTCAGTATGTGGACCTCTAATGAGGAGCCGCAGAAAAATAGGXXXXXXXXXXAGGGGTTAAGGCAAAAGCCCGTTAGAAGGACAATCGTGTTTTTTGGGGACACCCCACTTGGAGAAATAGCGTGGGATAAGTTTTGCAGTTGTAAAAAGGG	M,aa,ac,af,ag,ai,aj,ak,am,aq,at,au,av,aw,ax,ay,az,bb,bc,bj,bk,bl,bm,bn,bp,br,bw,cc,ce,cg,co,cp,cu,cv,cx,cy,cz,da,dd,df,dh,di,dj,dk,dm,dp,dq,ds
>Marker11854	aaxbb
CCTACCGTATAACACGAATGTTAGCACACCCCCTTGAATAACACACCTCCCTGCAAAAGACACCCGGGGGAATATAATGAAAGTTGATTTTGAGCGCCGTXXXXXXXXXXAGTATCACACCCCGTGGGCACCAATTACCCACAACACTCACGCACCGGTATGGATACCGGTACCAGCATGGAGGTAACTGCTTCGCCACATCACAGTGGG	M,aa,ab,ad,af,ag,am,an,ar,as,at,av,ax,az,ba,bb,bh,bi,bj,bm,bn,bs,bt,bu,bx,ca,cg,ch,ck,co,cs,ct,cw,cx,cy,da,de,df,dh,dl,dm,dn,dp,dq,dv,dw
CCTACCGTATAACACGGATGTTAGCACACCCCCTTGAATAGCACACCTCCCTGCAAAAAACACCCGGGGGAATATAATGAAAGTTGATTTTGAGCGCCGTXXXXXXXXXXAGTATCACACCCCGTGGGCACCAATTACCCACAACACTCACGCACCGGTATGGATACCGGTACCAGCATGGAGGCAACTGCTTCGCCACATCACAGTGGG	P,ac,ae,ah,ai,aj,ak,al,ao,ap,aq,au,aw,ay,az,bc,bd,be,bf,bg,bj,bk,bl,bo,bp,bq,br,bt,bv,bw,by,bz,cb,cc,cd,ce,cf,ci,cj,cl,cm,cn,co,cp,cq,cr,cu,cv,cy,cz,db,dc,dd,dg,di,dj,dk,dl,do,dp,dq,dr,ds,dt,du,dw
>Marker5396	aaxbb
CCTGCGTTTCCCCGTTTCCCCACGCCCTGCCGCCCTCGTCCCAGCAGATAGTTACGAAGGAAGAAAAAAGCCGTCAGAAACAGCGCAGCAAGAGGCTGTGXXXXXXXXXXCAGGCAGAAAGACGGGCGAGTCCCTGATCCTCAGAGTAGCTATACCCGGCGTCCACAGCTAGCTGTCTATTATTTTTCATGTCTGTCTCGTCGGAGAGGG	M,ae,af,ag,ai,ak,al,am,an,ap,ar,av,aw,ax,ay,bb,bc,bd,be,bf,bg,bi,bk,bm,bo,bq,bt,bv,bw,bz,ca,cf,ci,cj,cl,cn,cq,cr,ct,cu,cv,cw,cz,da,db,dd,de,di,do,dp,dq,dr,ds,dt,dw
CCTGCGTTTCCCCGTTTCCCCACGCCCTGCCGCCCTCGTCCCAGCAGATAGTTACGAAGGAAGAAAGAAGCCATCAGAAACAACGCAGCAAGAGGCTGTGXXXXXXXXXXCAGGCAGAAAGACGGGCGAGTCCCTGATCCTCAGAGTAGCTATACCCGGCGTCCACAGCTAGCTGTCTATTATTTTTCATGTCTGTCTCGTCGGAGAGGG	P,aa,ab,ac,ad,ah,aj,am,ao,aq,as,at,au,az,ba,bh,bj,bl,bn,bp,br,bs,bu,bx,by,cb,cc,cd,ce,cg,ch,ck,cm,co,cp,cs,cx,cy,dc,dd,df,dg,dh,dj,dk,dl,dm,dn,dp,dq,du,dv,dw
>Marker5648	aaxbb
CCCAGAGAGAGGACCCAGAGAGACCGAATAAGGAACCGAACAACCGAACAAGGGACCGACACAACTACTGATTGTAGGGAACGATGATCGAGTAAGGGAAXXXXXXXXXXATGAGGGTCGAAAGGGACCGAATAAGGGAAGAGGGCGCGTATAGAGAAACCAAACAACGGGCTGCAAGCGGAACCGAAAAAGGGACCGAAAAAGTATGGG	P,aa,ab,ag,ak,am,aq,ar,as,au,ax,ay,az,ba,bb,bd,be,bf,bh,bj,bk,bl,bm,bn,bp,br,bu,by,bz,cd,ce,ch,ci,cj,ck,cl,cn,co,cp,cq,cr,ct,cv,cz,dc,dd,de,dg,dh,dk,dl,dm,do,dp,dq,ds,dt,du,dw
CCCAGAGAGAGGACCCAGAGAGACCGAATAAGGAACCGAACAACCGAACAAGGGACCGACACAACTACTGATTGCAGGGAACGATGATCGAGTAAGGGAAXXXXXXXXXXATGAGGGTCGAAAGGGACCGAATAAGGGAAGAGGGCGCGTATAGAGGAACCAAACAACGGGCTGAAAGCGGAACCGAAAAAGGGACCGAAAAAGTATGGG	M,ac,ad,ae,af,ah,ai,aj,al,an,ao,ap,at,av,aw,bc,bg,bi,bo,bq,br,bs,bt,bv,bw,bx,by,bz,ca,cb,cc,ce,cf,cg,ch,cm,cs,cu,cw,cx,cy,da,db,df,di,dj,dn,dq,dr,dv,dw
>Marker12276	aaxbb
CCTTTCTCTCCTGCGGGCAGCCTGACCTAACTCAGGAGCCGCGCACCACACGCAATACCGGAGATCCCGCTGTGGGCATGATGGCACACTTTTTTCTCACXXXXXXXXXXCACACACGCAAGGACGCAAGCAAGGTCAGGGAAAAACGGGAAGAGTTGTCATTGAGATGATGATTTTACCGTCCGACAACGAGCAGCGGGAGCTTCAAGG	P,ac,ae,ah,ai,aj,al,ao,ap,aq,au,aw,ay,bc,bd,be,bf,bg,bk,bl,bo,bp,bq,br,bv,bw,by,bz,cb,cc,cd,ce,cf,ci,cj,cl,cm,cn,cp,cq,cr,cu,cv,cy,cz,db,dc,dd,dg,di,dj,dk,do,dp,dq,dr,ds,dt,du,dw
CCTCTCTCTCCTGCGGGCAGCCTGACCTAACTCAGGAGCCGCGCACCACACGCAATACCGGAGATCCCGCTGTGGGCATGATGGCACACTTTTTTCTCACXXXXXXXXXXCACACACGCAAGGACGCAAGCAAGGTCAGGGAAAAACGGGAAGAGTGGTCATTGAGATAATGATTTTACCGTCCGACAATGAGAAGCGGGAGCTTCAAGG	M,aa,ab,ad,af,ag,ak,am,an,ar,as,at,av,ax,az,ba,bb,bh,bi,bj,bm,bn,bs,bt,bu,bx,ca,cg,ch,ck,co,cs,ct,cw,cx,cy,da,de,df,dh,dl,dm,dn,dq,dv,dw
>Marker16568	aaxbb
CCCCCTGTTCCGTTGCGGTCTTTAGCTTTGGCGCTATTTAAATATAGCGACCTGAATCAGAAACCCAATAAATTAGCCACGATGCGTCAAGCACATCGTGXXXXXXXXXXTAAAAATTGAAGTATATCATAATATCCTCTTTACAGTATCCTTGTCGGAAGGGAACTATTGTAGACATTACTTGCCGCCCTGAGCCGGTGACAGAGGAGG	M,aa,ae,ah,aj,am,ap,aq,ar,as,au,av,ax,ba,bb,bd,bg,bl,bm,bp,bq,bt,bu,bx,by,bz,cc,cf,cg,cj,cl,cm,cq,ct,cv,cw,cx,cy,cz,da,de,dh,di,dj,dk,dl,do,dp,du,dv,dw
CCCCCTGTTCCGTTGCGGTCTTTAGCTTTGGCGCTATTTAAATATAGCGACCTGAATCAGAAACCCAATAAATTAGCCACGCTGCGTCAAGCACATCGTGXXXXXXXXXXTAAAAACTGAAGTATATCATAATATCCTCTTTACAGTATCCTTGTCGGAAGGGAACTATTGTAGACATTACTTGCCGCCCTGAGCCGGTGACAGAGGAGG	P,ab,ac,ad,af,ag,ai,ak,al,an,ao,at,au,av,aw,ax,ay,az,bc,be,bf,bh,bi,bj,bk,bn,bo,br,bs,bt,bv,bw,ca,cb,cd,ce,ch,ci,ck,cl,cn,co,cp,cr,cs,cu,cy,db,dc,dd,df,dg,dm,dn,dq,dr,ds,dt,dv,dw
>Marker13918	aaxbb
CCTTGGTTTTGCCAAGCATCACGGGGAGAGAGTCATTCGCGCGAGTGGTTTCCGCATTCGTTCGTTAAGCTTTCTCCATAAGAATGCGCGCGGAATTGTTXXXXXXXXXXGATATGGTACGGTGTATCATACTGCTGTACAATACCGAAGCCTCGGTCGGCAGTTGTAAATGGTCTACCACGACGGGCATGTCTGAGCACGCCCCATGGG	P,ab,ac,ad,af,ag,ai,ak,al,an,ao,aq,at,aw,ay,az,bc,be,bf,bh,bi,bj,bk,bn,bo,br,bs,bt,bv,bw,ca,cb,cd,ce,ch,ci,ck,cn,co,cp,cr,cs,cu,db,dc,dd,df,dg,dh,dl,dm,dn,dq,dr,ds,dt,dw
CCTTGGTTTTGCCACGCATCACGGGAGAGAGTCATTCGCGCGAGTGGTTTCCGCATTCGTTCGTTAAGCTTTCTCCATAAGAATGCGCGCGGAATTGTTTXXXXXXXXXXGGTGTATCATACTGCTGTACAATACCGAAACCTCGGTCGGCAGTTGTAAATGGTCTACCACGACGGGTATGTCTGAGAACGGGTACACACACCCCATGGG	M,aa,ae,ag,ah,aj,am,ao,ap,aq,ar,as,au,av,ax,ba,bb,bc,bd,bg,bl,bm,bp,bq,bt,bu,bx,by,bz,cc,cf,cg,cj,cl,cm,cq,ct,cv,cw,cx,cy,cz,da,de,dh,di,dj,dk,do,dp,dq,du,dv
>Marker17738	aaxbb
CCATATCCCGACTTCGTTCCCGACCGTTTTCCCTACAATGTTCCCGACCGATTTACCAACCTGTTCCCGACGTGTTCCATGATCCCGTTTCGCCAAAAAAXXXXXXXXXXTACAGTCCCGTACCGACCAGTGCGTTCGTTACCGCACGTACCCTTGGAAAACACGGCGTCATCCCACATCTACAGTAGCACCATCGGTATCTACAAGAGG	M,aa,ab,ad,ae,ag,ah,ai,aj,ak,al,an,ao,ap,aq,ar,as,at,au,aw,ay,bc,bd,bi,bj,bl,bo,bq,bu,bv,by,bz,cc,cd,ce,cf,cg,ch,cl,cm,cn,co,cp,cq,cr,ct,cu,cy,cz,dc,de,dg,dh,dj,dk,do,dp,dr,dt,du,dv
CCATATCCCGACTTCGTTCCCGACCGTTTTCCCTACAATGTTCCCGACCGATTTACCGACCTGTTCCCGACGTGTTCCATGATCCCGTTCGCCAAAAAATXXXXXXXXXXTACAGTCCCGTACCGACCAGTGCGTTCGTTACCGCACGTACCCTTGGAAAACACGGCGTCATCCCACATCTACAGTAGCACCATCGGTATCTACAAGAGG	P,ac,af,am,av,ax,az,ba,bb,bc,be,bf,bg,bh,bk,bm,bn,bp,br,bs,bt,bw,bx,ca,cb,ci,cj,ck,cs,cv,cw,cx,da,db,dd,df,di,dl,dm,dn,dq,ds,dw
>Marker8925	aaxbb
CCTACAACCGTCTCCAGATCAGCTTTTCCCCCATAGTGCTTCGTCTTCTTTTGTCGTTTGCCGGTGCTTGTGAGTTTAGGGCAATTGCGCTTGAAGAGCCXXXXXXXXXXGTTGCAGCATCCGGCTGATGCTCTTGACATCACGCCGCTGCGCCCGGCGATCCTCCCGCTCTTTTCGGTGCCACCGGACATCGTGTCGTGGTGAAGATGG	M,aa,ab,ae,af,ai,am,an,ap,aq,ar,as,av,ax,az,bb,bc,be,bh,bj,bk,bl,bn,bp,bq,br,bs,bt,bu,bv,bx,by,bz,cc,cg,ci,cj,cn,co,cq,cx,de,df,dh,di,dp,dq,dt,du,dv,dw
CCTACAACCGTCTCCAGATCAGCTTTTCCCCCATAGTGCTTCGTCTTCTTTTGTCGTTTGCCGGTGCTTGTGAGTTTAGGGCATTTGCGCTTGAAGTGCCXXXXXXXXXXGTTGCAGCATCCTGCTGATGCTCTTGACATCACGCCGCTGCGCCCGGCGATCCTCCCGCTCTTTTTGGTGCCACCGGACATCGTGTCGTGGTGAAGATGG	P,ac,ad,ag,ah,aj,ak,al,an,ao,as,at,au,aw,ay,ba,bd,bf,bg,bi,bm,bo,bt,bw,bx,bz,ca,cb,cd,ce,cf,ch,ck,cl,cm,cp,cr,cs,ct,cu,cv,cw,cy,cz,da,db,dc,dd,dg,dj,dk,dl,dm,dn,do,dr,ds,dv,dw
>Marker7978	aaxbb
CCCTTTCCTCTTTTTCCCGTCCAGAATGGTGTCGTTTTCGTTGTTAGCTCCCCTTGCAAAATCACAATCGCTTACTGTGATGTTTTTCGTCTCCTTTTGCXXXXXXXXXXCCCGAAATCTTAGGTCTAGGGGATGATAACTAAACATCACCGGGTCGACCAATGGAACATTTTCGATTCTTGATCTATCTGCATGGACATACGGTTATGG	P,ab,ac,ad,ae,ah,aj,al,am,ap,aq,at,av,ba,be,bf,bg,bh,bi,bj,bk,bl,bn,bo,bp,bq,bs,bt,bv,by,bz,ca,cb,cd,cf,cj,ck,cm,cq,cr,cu,cy,dc,dd,de,dg,dh,di,dn,do,dp,dq,dr,dt,dv,dw
CCCTTTCCTCTTTTTTCCGTCCAGACTGGTGTCGTTTTCGTTGTTAGCTCCCCTTGCAAAATCACAATCGCTTACTGTGATGTTTTTCGTCTCCTTTTGCXXXXXXXXXXCCCGAAATCTTAGGTCTAGGGGATGATAACTAAACATCACCGGGTCGACCAATGGAACATTTTCGATTCTTGATCTATCTGCATGGACATACGGTTATGG	M,aa,ac,af,ag,ai,ak,an,ao,ar,as,au,aw,ax,ay,az,bb,bc,bd,bm,br,bt,bu,bw,bx,cc,ce,cg,ch,ci,cl,cn,co,cp,cs,ct,cv,cw,cx,cz,da,db,df,dj,dk,dl,dm,dp,ds,du,dw
>Marker3305	aaxbb
CCAAACATTTTCGGCAAAAAAAAAAATATATATGGATGTCATGCCTTGGGATGGGCATGTTGAATACGTGTGCAAAATCTCAGGGTCTATCTCTAAAAAAXXXXXXXXXXTTGCGAAGAATCCACCTGTCATTTGTTTTCTTTTTTTTTCCTTTTGTTTGCCCGATTTTTCGTGAATTAAGATTTTTCGGAAAATTTGGACCACCTTAGG	M,ab,ac,ad,ae,af,ag,ah,aj,al,am,an,ar,as,az,ba,bb,bc,bd,bg,bi,bj,bk,bm,bn,bp,bs,bt,bu,bv,bx,cc,cg,ch,ci,cj,ck,cl,cn,co,cp,cq,cr,cs,ct,cu,cv,cw,dd,de,dg,dj,dn,do,dp,dv,dw
CCAAACATTTTCGGCAAAAAAAAATATATATATGGATGTCATGCCTTGGGATGGGCATGTTGAATACGTGTGCAAAATCTCAGGGTCTATCTCTAAAAAAXXXXXXXXXXTTGCGAAGAATCCACCTGTCATTTGTTTTCTTTTTTTTTCCTTTTGTTTGCCCGATTTTTCGTGAATTAAGATTTTTCGGAAAATTTGGACCACCTTAGG	P,aa,ai,ak,ao,ap,aq,as,at,au,av,aw,ax,ay,az,be,bf,bg,bh,bl,bo,bq,br,bt,bw,by,bz,ca,cb,cd,ce,cf,ck,cm,cx,cy,cz,da,db,dc,df,dh,di,dj,dk,dl,dm,dn,dq,dr,ds,dt,du,dw
>Marker6485	aaxbb
CCTCTCTCGTCCTCTCCACGCCGTTTGTCTTTCCCGCAAATCACCTGGTACACCCGTACTGCCGATCAGAATGTAGCATCGCCAACAAGCACAAAGCACAXXXXXXXXXXGTTCTTCGTTGCGCCCACGTAGCGAAGCCCTTGTATCCCCTAGCAACATCCATGGGAGTCATGTTTTTTTCAAGAGTAATACATCTATCAAAACGCGGGG	M,aa,ab,ac,ad,ae,ag,ah,ai,aj,ak,al,an,ao,ap,aq,ar,as,at,au,av,aw,ay,bc,bd,bi,bj,bo,bq,bu,bv,bw,by,bz,ca,cb,cc,cd,ce,cf,cg,ch,cl,cm,cn,co,cp,cq,cr,ct,cu,cw,cy,dc,dg,dh,di,dj,dk,do,dp,dr,dt,du,dv
CCTCTCTCGTCCTCTCCACGCCGTTTGTCTTTCCCGCAAATTACCTGGTACACCCGTACTGCCGATCAGAATGTAGCATCGCCAACAAGCACAAAGCACAXXXXXXXXXXGTTCTTCGTTGCGCCCACGTAGCGAAGCCCTTGTATCCCCTAGCAACATCCATGGGAGTCATGTTTTTTTCAAGAGTAATACATCTATCAAAACGCGGGG	P,af,am,av,ax,az,ba,bb,be,bf,bg,bh,bj,bk,bl,bm,bn,bp,br,bs,bt,bw,bx,cb,cc,ci,cj,ck,cs,cv,cx,cz,da,db,dd,de,df,dl,dm,dn,dq,ds,dw
>Marker73073	aaxbb
CCTTCTGAATCTGCAGCGGAGAAATCATGCTGGTCTTGTGCCGAAGGTGGTCCTTGCACCTACGGAATTCCTCCGTGAAGAACGCCTGCGCCAGGGATTCXXXXXXXXXXCCTGTTTGGTTGGTTGATTTCCCCGTGGAACTGCTGGCTGGTTGGTAGATTACTGTAGGTTGGTTGGTGGATAGGTTGGTTGATTTGCTCGTTCGTTAGG	P,aa,ac,ae,ah,ai,aj,ak,al,ao,ap,aq,ar,au,av,aw,ay,bc,bd,be,bf,bg,bk,bl,bo,bp,bq,br,bv,bw,by,bz,cb,cc,cd,ce,cf,ci,cj,cl,cm,cn,cp,cq,cr,cu,cv,cz,db,dc,dd,dg,di,dj,dk,do,dp,dq,dr,ds,dt,du,dw
CCTTCTGAATCTGCAGCGGAGAAATCATGCTGGTCTTGTGCCGAAGGTGGTCCTTGCACCTACGGAATTCCTCCGTGAAGAACGCCTGCGCCAGGGATTCXXXXXXXXXXCCTGTTTGGTGGGTTGATTTCCCCGTGGAACTGCTGGCTGGTTGGTAGATTACTGTAGGTTGGTCGGTGGATAGGTTGGTTGATTTGCTCGTTCGTTAGG	M,aa,ab,ad,af,ag,am,an,ar,as,at,av,ax,az,ba,bb,bh,bi,bj,bm,bn,bs,bt,bu,bx,ca,cg,ch,ck,co,cs,ct,cw,cx,cy,da,de,df,dh,dl,dm,dn,dt,dv
>Marker19275	aaxbb
CCTTTCCTGCTGCTGTATGCTCCGTATACCTGGAATGACGTCCGACGATGCCTGTCGGGGCAACAACACCCAACAGTACGCAGGCAGAGCAGAAGGCACCXXXXXXXXXXCGTTTTCGTTCTGCATTTACTTACGTCCAAGTTCGCCACCACTGCACAGAAAGCCATGATCGACAGTTCCCAACATTGTTTTCGTTCGTCCGCACAAGGG	M,ad,ae,ag,ah,aj,al,ap,aq,as,au,av,ba,bd,bg,bi,bk,bl,bm,bn,bo,bp,br,bs,bu,bx,by,bz,cf,cg,cj,cl,cm,cp,cq,ct,cu,cv,cw,cx,cy,cz,da,db,dd,de,dg,dh,dk,dl,dm,do,dp,dq,du,dv,dw
CCTTTCCTGCTGCTGTATGCTCCGTATACCTGAAATGACGTCCGACGATGTCTGTCGGGGCAACAACACCCAACAGTACGCAGGCAGAGCAGAAGGCACCXXXXXXXXXXCGTTTTCGTTTTGCATTTACTTACGTCCAAGTTCGCCACCACTGCACAGAAAGCCATGATCGACAGTTCCCAACATTGTTTTCGTTCGTCCGCACAAAGG	P,aa,ab,ac,af,ag,ai,ak,am,an,ao,ar,as,at,aw,ax,ay,az,bb,bc,be,bf,bh,bj,bq,bt,bv,bw,ca,cb,cc,cd,ce,ch,ci,ck,cn,co,cr,cs,dc,df,di,dj,dn,do,dq,dr,ds,dt,dw
>Marker2994	aaxbb
CCTAATGCTACCCGGACGGTCGATTACGCCGAACGTTCTATACACATTTCGTCCACAAACCCTGGTCCAAAAAAAAAGGCAAACGTAAAGACAACAGCACXXXXXXXXXXCGAACACCTTGCTTCTCCAAGAAAAACTGAATGGCAAGCTCAAAACACGCCCCGTTTCGCTCACCGCAAGCTCCGATGAACACAAACGTTCGCCAGTAGG	P,ac,af,ag,ai,aj,al,aq,as,au,av,aw,ax,ay,az,ba,bi,bk,bl,bm,bp,br,bt,bu,bw,cc,cd,ce,cg,ch,cj,cl,cm,cn,co,cp,cq,cv,cw,cx,cy,cz,dc,df,dg,dk,dm,dn,do,dq,ds,du,dv,dw
CCTAATGCTACCCGAACGGTCGATTACGCCGAACGTTCTATACACATGTCGTCCACAAACCCTGGTCCAAAAAAAAAGGCAAACGTAAAGACAACAGCACXXXXXXXXXXCGAACACCTTGCTTCTCCAAGAAAAACTGAATGGCAAGCTCAAAACACGCCCCGTTTCGCTCACCGCAAGCTCCGATGAACACAAACGTTCGCCAGTAGG	M,aa,ab,ad,ae,ah,ak,am,an,ao,ap,ar,as,at,bb,bc,bd,be,bf,bg,bh,bj,bn,bo,bp,bq,br,bs,bv,bx,by,bz,ca,cb,cc,cf,ci,ck,cr,cs,ct,cu,cy,da,db,dd,de,dh,di,dj,dl,dp,dr,dt
>Marker2229	aaxbb
CCTATTTTCCATTTGTTTTTTTATTTTTTCTAGTGTCAGCTTTTACTGTCTAGTTCAACTCGTAAGAGCTTTTTATTACACTCAAAGAGACCTTCTGGACXXXXXXXXXXGTGCATCCCCACCTTTTATGCTCGTCGATTTTTATCGACTCTTACTAACTCACGATCTCGCCCTTCCCGATCATCCGATTTTTGCCCAACGAGAAAAAGG	P,ab,ad,af,ah,ak,al,an,ap,aq,ar,as,at,av,ax,ay,az,bb,bc,bd,be,bf,bg,bh,bj,bn,br,bt,bu,bx,by,bz,cb,cd,ce,cg,ch,ci,cp,cq,cr,cu,cv,cw,cz,db,dh,dk,dl,dm,dq,ds,dv,dw
CCTATTTTCCATTTGTTTTTTTTATTTTTTCTAGTGTCAGCTTTTTCTACTGTCTAGTTCAACTCGTAAGAGCTTTTTATTACACTCAAAGAGACCTTCTXXXXXXXXXXGTGCATCCCCACCTTTTATGCTCGTCAATTTTTTTCGACTCTTGCTAACTCACGATCTCGCCCTTTCCGATCGTCCGATTTTTGCCCAACGAGAAAAAGG	M,aa,ac,ae,ag,ai,aj,am,an,ao,aq,au,aw,ba,bi,bk,bl,bm,bo,bp,bq,bs,bv,bw,bx,ca,cc,cf,cj,ck,cl,cm,cn,co,cs,ct,cx,cy,da,dc,dd,de,df,dg,di,dj,dn,do,dp,dq,dr,dt,du,dw
>Marker2460	aaxbb
CCAAACATGACACGAGAGGAGCGTCCGCGACGGGGTCGTGACCGTGACGGGAGAGGCAAGTGCTCTGCGGGAGAAGCAAGAAGGGGGAGGGAACAAGCGGXXXXXXXXXXCCGAAGGGCTGCGGGGAAAAATATCGAGCAGGAAAAGGGGGGCAAGGCGACGGCAGTCAGGCTGCGAGCTCGAAGAAATGGGGGATGGATGGAAACGAGG	P,ab,ac,ad,ae,af,ag,ah,ai,am,ao,ap,ar,as,au,aw,ay,az,bb,bc,bd,bh,bi,bj,bm,bn,bo,bp,bq,bt,bu,bv,bw,bx,by,ca,cb,cd,ce,ch,ci,cm,cn,co,cp,cq,cr,ct,cv,cw,da,df,dh,di,dj,dk,dl,dn,do,dp,dq,dr,ds,du,dv,dw
CCAAACATGACACGAGAGGAGCGTCCGCGACGGGGTCGTGACCGTGACGGGAGAGGCAAGTGCTCTGCGGGAGAAGCAAGAAGGGGGAGGGAACAAGCGGXXXXXXXXXXCCGAAGGGCTGCGGCGAAAAATATCGAGCAGGAAAAGGGGGGCAAGGCGACGGCAGTCAGGCTGCGAGCTCGAAGAAATGGGGGATGGATGGAAACGAGG	M,aa,ab,aj,ak,al,an,aq,ar,as,at,av,ax,ay,ba,be,bf,bg,bh,bk,bl,bq,br,bs,bt,by,bz,ca,cb,cc,cf,cg,ci,cj,ck,cl,co,cr,cs,cu,cx,cy,cz,db,dc,dd,de,dg,dm,dn,dq,ds,dt,dw
>Marker15804	aaxbb
CCATTCTTTGACGAAAATATTTATCGCAGACGAAGGCTATGGTATTGGTATTGTGGTATCATACCCCCCTTTTTCTCCACGAGTACAGTGTTTTCACCACXXXXXXXXXXTCCTTTGTAGTTTTCGCATCGCAAAAATAAGACGGCGAGTCATCCCACGCTAGTAGTAGTAGCAGTAGTAGTAGTGGTAGGGGTCGCACTGCTGTTTGGG	M,aa,af,ah,aj,ak,al,am,ap,aq,at,av,ax,ay,bh,bi,bj,bk,bl,br,bs,bt,bu,bv,bw,bx,cc,cg,ck,cn,co,ct,cv,cw,cx,db,de,df,dj,dk,dl,dp,dq,dr,ds,du,dv
CCATTCTTTGACGAAAATATTTATCGCAGACGAAGGCTATGGTATTGGTATTGTGGTATCATACCCCCCTTTTTCTCCACGAGTACAGTGTTTTCACCACXXXXXXXXXXTCCTTTGTAGTTTTCGCATTGCAAAAATAAGACGGCGAGTCATCCCACGCTAGTAGTAGTAGCAGTAGTAGTAGTGGTAGGGGTCGCACTGCTGTTTGGG	P,aa,ab,ac,ad,ae,ag,ai,an,ao,ap,ar,as,au,aw,az,ba,bb,bc,bd,be,bf,bg,bm,bn,bo,bp,bq,by,bz,ca,cb,cc,cd,ce,cf,ch,ci,cj,cl,cm,cp,cq,cr,cs,cu,cy,cz,da,dc,dd,dg,dh,di,dm,dn,do,dr,dt,dw
>Marker12133	aaxbb
CCTCTGGTGCTTCTTCCAGAACTCGGTCCCGATGTCGGGACTGAAGAGTGTAAAAAATATCCTTCCACAGCAAGGTTCGGCGTCGACCCGATGGTACTGGXXXXXXXXXXGGGTGGGAGAACCCGTGGGGGCACTGCTTCCGCCGTGCGCATCCCCACCACCGGTCGTAGGAGATTGCGTATGTGGTAAGACCGGCGCGGGCGTTGTGGG	M,ae,af,al,am,ap,aq,ar,au,aw,ax,ay,az,ba,bb,bc,be,bh,bj,bk,bl,bm,bo,bq,br,bt,bu,bz,cb,cc,cd,ce,cf,cg,ch,ci,ck,cl,cm,co,cp,ct,cw,cy,cz,da,dd,dg,dh,dj,dk,dl,do,dp,dq,dr,dw
CCTCTGGTGCTTCTTCCAGAACTCGGTCCCGATGTCGGGACTGAAGAGTGTAAAAAATATCCTTCCACAGCAGGGTTCGGCGTCGACCCGATGGTACTGGXXXXXXXXXXGGGTGGGAGAACCCGCGGGGGCACTGCTTCCGCTGTGCGCATCCCCACCACCGGTCGTAGGAGATTGCGTATGTGGTAAGACCGGCGCGGGCGTTGTGGG	P,aa,ab,ac,ad,ag,ah,ai,aj,ak,an,ao,as,at,av,bd,bf,bg,bi,bn,bp,br,bs,bt,bv,bw,bx,by,bz,ca,cj,cn,cq,cr,cs,cu,cv,cx,db,dc,de,df,di,dm,dn,ds,dt,du,dv,dw
>Marker5479	aaxbb
CCTTTTTTGTTGTCGGCGACACCTATCCCCGTGTCGCTAACGCTAAAGCACAGAAACTCAGCATCGTCCCAGGACACGTTTGTCGGCGAGCGGGCATGCGXXXXXXXXXXACCTCCCCCGGTGGTGCATCGCCACCAAAAAGTCCAACACTGCCGCCACTGTCGATAGCGTCGCCGGTAGCGCCGCGCCCGCTACGCGCCCCCCGAGGGG	P,aa,ab,ac,ad,ae,af,ag,ah,ai,aj,ak,al,am,an,ao,ap,aq,ar,as,at,au,av,aw,az,ba,bc,bf,bh,bi,bk,bl,bm,bn,bo,bq,bs,bv,bw,bx,ca,cc,cd,ce,cf,cg,ch,cl,cm,cn,co,cq,cs,ct,cv,cw,cx,cy,dc,dg,dh,di,dj,dk,dn,dp,dq,ds,dt,du
CCTTTTTTGTTGTCGGCGACACCTATCCCCGTGTCGCTAACGCTAAAGCACAGAAAATCAGCATCGTCCCAGGACACGTTTGTCGGCGAGCGGGCATGCGXXXXXXXXXXACCTCCCCCGGTGGTGCATCGCCACCAAAAAGTCCAACACTGCCGCCACTGTCGATAGCGTCGCCGGTAGCGCCGCGCCCGCTACGCGCCCCCCGAGGGG	M,ac,aq,au,ax,ay,bb,bd,be,bg,bj,bp,bq,br,bt,bu,bw,by,bz,cb,ci,cj,ck,co,cp,cr,cu,cz,da,db,dd,de,df,dl,dm,dn,do,dq,dr,du,dv,dw
>Marker18961	aaxbb
CCATGAACTACCCATAGCCTGTCATTCGTGAAATATTTCACAGATGCTGGCAGTATCGGGGAGTACGGCTAAGTTTGCCCGCAAAGAAGCACCGCATGTAXXXXXXXXXXCGGATGACGCCGCCGAGGGATAGAAACTGCGTTGTCTGTTTATACCTCAGTCCCGCGGCTTCGATGACGAACGGCGGTGGAGCCCGGGATGCAAGGAAGG	M,aa,ab,ac,af,ak,al,am,an,ar,as,au,av,aw,ay,bc,bg,bn,bq,bv,bw,bx,by,bz,ca,cb,ce,cf,cj,cm,co,cp,cq,ct,cu,cv,da,db,dc,dd,df,dg,dh,di,dj,dk,dm,dn,do,dp,dq,dw
CCATGAACTACCCATAGCCTGTCATTCGTGAAATATTTCACAGATGCCGGCATTATCGGGGAGTACGGCTAAGTTTGCCCGCAAAGAAGCACCGCATGTAXXXXXXXXXXCGGATGACGCCGCCGAGGGATAGAAACTGCGTTGTCTGTTTATACCTCAGTCCCGCGGCTTCGATGACGAACGGCGGTGGAGCCCGGGATGCAAGGAAGG	P,ad,ae,ag,ah,ai,aj,ao,ap,aq,at,ax,az,ba,bb,bd,be,bf,bh,bi,bj,bk,bl,bm,bo,bp,br,bs,bt,bu,bx,cc,cd,cg,ch,ci,cj,ck,cl,cn,cr,cs,cw,cx,cy,cz,de,dh,dl,dr,ds,dt,du,dv,dw
>Marker9794	aaxbb
CCTTGCCCTGTGGTTCTTGCTCGGTGAGACTACCTCCCAGAAGCGGCACAAGGAGCGCAACAACACGATAAATCGTAGCTAGGTGCCAATCTCCCAGGTAXXXXXXXXXXACTTATGATGCTCGAGAGATGTGCTGCTGCTGTTGAACGTTGGTGCTGCTCGCTGTATGTCGCTGCGTCGTAACAAACAGAAGGGGTAAATACGATTGGG	P,ac,ad,ae,af,ag,ah,ai,aj,ak,am,ao,ap,as,aw,ay,az,ba,bb,bc,bd,bi,bj,bm,bn,bo,bp,bq,br,bt,bu,bv,bw,bx,by,cb,cc,cd,ce,ch,ci,cj,cl,cm,cn,co,cp,cq,cr,cv,cw,da,db,df,dh,di,dj,dk,dl,do,dp,dq,dr,du,dv,dw
CCTTGCCCTGTGGTTCTTGCTCGGTGAGACTACCTCCCAGAAGCGGCACAAGGAGCGCAACAACACGATAAATAGTAGCTAGGTGCCAATCTCCCAGGTAXXXXXXXXXXACTTATGATGCTCGAGAGATGTGCTGCTGCTGTTGAACGTTGGTGCTGCTCGCTGTATGTCGCTGCGTCGTAACAAACAGAAGGGGTAAATACGATTGGG	M,aa,ab,aj,ak,al,an,aq,ar,at,au,av,ax,ay,be,bf,bg,bh,bi,bk,bl,br,bs,bz,ca,cc,cf,cg,cj,ck,cl,cs,ct,cu,cx,cy,cz,db,dc,dd,de,dg,dm,dn,dq,ds,dt,dw
>Marker6161	aaxbb
CCTAAGACCACGAAAGGGACAGGGCGGGGGACGCGCGTGATCTACGATAGAGAGGTAGCGCTTTTTTTTTCTCAGTTTTTATTCTGAATGACGGATGCTTXXXXXXXXXXCTGAGTCTGTTTCGTCAAGTTGCACGTTCGGTTCACTCCAAAAACAGAAAATCAGTTGGAGGTGGAGCGAGGTTCAGAGCTCTTCAAATTGCTCATAAGG	M,ab,ac,ad,ae,af,ag,ah,an,ao,ap,ar,at,au,ax,ay,bb,bc,bf,bg,bh,bi,bj,bk,bm,bn,bo,bp,br,bs,bt,bv,bz,cc,ce,cg,ch,ci,ck,cl,cp,cq,cr,cs,cu,cv,db,dc,dd,dh,dk,dl,dp,dq,dr,dt,du
CCTAAGACCACGAAAGGGACAGGGCGGGGGACGCGCGTGATCTACGATAGAGAGGTAGCGCTTTTTTCTTCTCGGTTTTTATTCTGAATGACGGATGCTTXXXXXXXXXXCTGAGTCTGTTTCGTCAAGTTGCACGTTCGGTTCACTCCAAAAACAGAAAATCAGTTGGAGGTGGAGCGAGGTTCAGAGCTCTTCAAATTGCTCATAAGG	P,aa,ai,aj,ak,al,am,aq,as,at,av,aw,az,ba,bd,be,bl,bo,bq,bt,bu,bw,bx,by,ca,cb,cd,cf,cj,ck,cm,cn,co,ct,cw,cx,cy,cz,da,dd,de,df,dg,di,dj,dm,dn,do,ds,dv,dw
>Marker36918	aaxbb
CCCCACGGTAATAATACAATTTCACGAGGATTAATTATAACTACTTATATTGTCGGCTCTGTTTATCGCGATATTGGATGGTCCTACATAAGAACACATAXXXXXXXXXXGCGATGGCAAGCACGAGGGTCCCTTCTGAGGAGTGCGAGCGCTCTAGCTCTACCTCTGACAACAGCCTTGACAGCCAGCTCGGCAAGCTCGGACGATGGG	M,ac,ag,ah,am,an,ao,as,au,av,aw,ax,az,ba,bf,bj,bk,bm,bo,br,bs,bt,bu,bw,bx,cc,cd,ce,cg,ch,ci,cj,ck,cl,cm,cn,co,cp,cr,cs,ct,cu,cv,cy,da,db,dd,di,dj,dk,dl,dm,do,dq,du,dv,dw
CCCCACGGTAATAATACAATTTCACGAGGATTAATTATAAGTACTTATATTGTCGGCTCTGTTTATCGCGATATTGGATGGTCCTACATAAGAATACATAXXXXXXXXXXGCGATGGCAAGCACGAGGGTCCCTTCTGAGGAGTGCGAGCGCTCTAGCTCTACCTCTGACAACAGCCTTGACAGCCAGCTCGGCAAGCTCGGACGATGGG	P,aa,ab,ad,ae,af,ai,aj,ak,al,ap,aq,ar,at,ay,az,bb,bc,bd,be,bg,bh,bi,bl,bn,bp,bq,bv,bw,by,bz,ca,cb,cf,cq,cw,cx,cz,dc,de,df,dg,dh,dl,dn,dp,dr,ds,dt
>Marker2972	aaxbb
CCCTTTCCGTTTCTCCCCCGCCCGGAACAATCCGCAAGAGAGCCCTCCGCGGATGGCGGTGTCGGCAACGACGAAGGCAGTCCTTTCCCGCCCCTCTCCCXXXXXXXXXXAGCTTACCCGGGGTACGCCGAGGAGAACTTCCACCCCCAAAAAGCGAACCCGAAAGCCCGCCCGACCCTAGCTGCTGCAGCCGCTGCTGCTCCTGATAGG	M,aa,ab,ad,ae,ag,ah,ai,aj,ak,al,an,ao,ap,aq,ar,as,at,au,aw,ay,bc,bd,bi,bj,bo,bq,bu,bv,bw,by,bz,cc,cd,ce,cf,cg,ch,cl,cm,cn,co,cp,cq,cr,ct,cu,cy,cz,dc,de,dg,dh,dj,dk,do,dp,dr,dt,du,dv
CCCTTTCCGTTTCTCCCCCGCCCGGAACAATCCGCAAGAGAGCCCTCCGCGGATGGTGGTGTCGGCAACGACGAAGGCAGTCCTTTCCCGCCCCTCTCCCXXXXXXXXXXAGCTTACCCGGGGTACGCCGAGGAGAACTTCCACCCCCAAAAAGCGAACCCGAAAGCCCGCCCGACCCTAGCTGCTGCAGCCGCTGCTGCTCCTGATAGG	P,ac,af,ah,am,av,ax,az,ba,bb,be,bf,bg,bh,bk,bl,bm,bn,bp,br,bs,bt,bw,bx,ca,cb,ci,cj,ck,cs,cv,cw,cx,da,db,dd,df,di,dl,dm,dn,dq,ds,dw
>Marker39684	aaxbb
CCTTCGCTCATGTCGGGATATAGACAGGTTCAATCACCGTATTCCACAACCACCATTAAACTGAATTTACCATCCACGGTTCGTGACAAAATATTATCAAXXXXXXXXXXGAAACTGCACAGAATATCCCGTTTGACAAATGTCTATCACAATTATGATACACCGTAAAGCATTTCAATAGGAACACTCGGCTTTTACATGAATCGTGGG	P,aa,ac,ae,af,ag,ah,ai,ak,al,ao,ap,aq,as,au,av,aw,ax,ba,bb,be,bh,bi,bk,bl,bp,br,bt,bw,bz,ca,cb,cc,cd,ce,cg,ci,ck,co,cq,ct,cu,cw,cy,da,dc,dd,dg,di,dk,dm,do,dp,dq,dr,du,dw
CCTTCGCTCATGTCGGGATATAGACAGGTTCAATCACCGTATTCTACAACCACCATTAAACTGAATTTACCATCCACGGTTCGTGACAAAATATTATCAAXXXXXXXXXXGAAACTGCACAGAATATCCCGTTTGACAAATGTCTATCACAATTAAGATACACCGTAAAGCATTTCAATAGGAACACTCAGCTTTTACATGAATCGTGGG	M,aa,ab,ac,ad,ah,aj,am,an,ar,at,av,ay,az,bc,bd,bf,bg,bj,bm,bn,bo,bq,bs,bu,bv,bx,by,cb,cf,ch,cj,cl,cm,cn,cp,cr,cs,cv,cx,cz,db,de,df,dh,dj,dl,dn,dq,ds,dt,dv
>Marker11091	aaxbb
CCTGTCCCCTGAGGGTCAGGTGCTAGTTGGTGCTAGTATTGATGCATTATTCGTAAGTAGTCAGCAAGTGCTGAAAGGGCACGTTTTCATTCAAGTTGGGXXXXXXXXXXAAGCGCCGGCGATTTTAGTTGTCGATACCACATCATGCTCCTGTTGATGGAAACGATGGGGCTGGCGGTGGTTGTTGCATCCTTGGATGGCGGTGTTGGG	P,aa,ad,ag,ah,ai,aj,ak,al,am,ao,ar,av,aw,ax,az,ba,bb,bd,bf,bg,bj,bl,bm,bn,br,bs,bt,ca,cb,cc,ce,cl,cn,co,cp,cr,cv,cw,da,dc,de,dj,dm,do,dq,dt,du,dw
CCTGTCCCCTGAGGGTCAGGTGCTAGTTGGTGCTAGTATTGATGCATTGTTCGTAAGCAGTCAGCAAGTGCTGAAAGAGCACGTTTTCATTCAAGTTGGGXXXXXXXXXXAAGCGCCGGCGATTTTAGTTGTCGATACCACATCATGCTCCTGTTGATGGAAACGATGGGGCTGGCGGTGGTTGTTGCATCGTTGGATGGCGGTGTTGGG	M,ab,ac,ae,af,an,ap,aq,as,at,au,ay,bc,be,bh,bi,bk,bo,bp,bq,bu,bv,bw,bx,by,bz,cd,ce,cf,cg,ch,ci,cj,ck,cm,cq,cs,ct,cu,cx,cy,cz,db,dd,df,dg,dh,di,dk,dl,dn,dp,dr,ds,dv,dw
>Marker11525	aaxbb
CCACATTTTGCCGACCCGACCTTTACCGCGCCGTACCATTCGTTTTTCGGGATTTCAGGTTTTAGATTTACCCGGATACATTTCCGGAAAAGTCAAATAGXXXXXXXXXXTATTTCACGGATATGTCGGCGTGAGTAGGTGTTTGTGAAGTCATATTTTTCTCAAGCCGTCATTCTTTCAAGAGATTCTACTACACGATAAATAAAAAGG	P,af,am,av,ax,az,ba,bb,be,bf,bg,bh,bk,bl,bm,bn,bp,br,bs,bt,bw,cb,ci,cj,ck,cs,cv,cx,cz,da,db,dd,de,df,dl,dm,dn,dq,ds,dw
CCACATTTTGCCGACCCGACCTTTACCGCGCCGTACCATTCGTTTTTCGGGATTTCAGGTTTTAGATTTACCCGGATACATTTCCGGAAAAGTCAAATAGXXXXXXXXXXATTTCACGGATATGTCGGCGTGAGTAGGTGTTTGTGAAGTCATATTTTTCTCAAGCCGTCATTCTTTCAAGAGATTCTACTACACGATAAATAAAAAAGG	M,aa,ab,ac,ad,ae,ag,ah,ai,aj,ak,al,an,ao,ap,aq,ar,as,at,au,aw,ay,bc,bd,bi,bj,bo,bq,bt,bu,bv,bx,by,bz,ca,cb,cc,cd,ce,cf,cg,ch,cl,cm,cn,co,cp,cq,cr,ct,cu,cw,cy,dc,dg,dh,di,dj,dk,do,dp,dr,dt,du,dv,dw
>Marker1619	aaxbb
CCCACTGTTTTTGCGGGGGGGGCAGGTTCGGGCTGCTGGTGGTGGTGGTCGTGGTGGTCGTGGTGATTGTTTCGTGGGTCTACGAGCGGTGCTGAGTGTAXXXXXXXXXXAGCTTGATCCGCCGCTCACTCTGGGTTATTTGGTGTTTATCTTCAACAATCCACAATCAAAACCATTATCCGCTAGACTACAAGTACGTGAAAGTCAAGG	M,ac,ad,ag,ah,am,an,ao,ap,as,au,av,aw,ax,ay,az,ba,bf,bj,bk,bn,bo,bq,br,bs,bt,bu,bx,by,cb,cc,cd,ce,cg,ch,ci,cj,ck,cl,cm,co,cp,cr,cs,ct,cu,cv,cw,cy,da,db,dd,dj,dk,dm,do,dq,du,dv,dw
CCCACTGTTTTTGCGGGGGGGGCAGGTTCGGGCTGCTGGTGGTGGTGGTCGTGGTGGTGGTGGTGATTGTTTCGTGGGTCTACGAGCGGTGCTGAGTGTAXXXXXXXXXXAGCTTGATCCGCCGCTCACTCTGGGTTATTTGGTGTTTATCTTCAACAATCCACAATCAAAACCATTATCCGCTAGACTACAAGTACGTGAAAGTCAAGG	P,aa,ab,ad,ae,af,ai,aj,ak,al,aq,ar,as,at,bb,bc,bd,be,bg,bh,bi,bk,bl,bm,bp,bq,bt,bv,bw,bz,ca,cf,cn,cq,cx,cz,dc,de,df,dg,dh,di,dl,dn,dp,dr,ds,dt,du
>Marker41352	aaxbb
CCTTCTCTGCAATATCTGCAGCCTTTCGCCAACCTTCCAACTTCATGCTAAATTCCATTATATATTCCTCGAGGCGCACCATCCAATCCTTCTCCTGTCAXXXXXXXXXXTAGAGTCAGTTCGCGATGGTTTTGGTTTTATCTGTTTCGCAGCCTGTGACCACATACATCCAAGATAAGGCAGACAGAGATGGATGCATCAACGGAGAGG	P,ad,af,ag,ah,an,ao,aq,ar,as,at,av,az,be,bf,bh,bl,bm,bn,bo,bp,bt,bu,bx,by,bz,ca,cb,ce,cf,ch,ci,cj,cl,cq,cr,cs,ct,cu,cv,cx,cz,da,db,dc,df,dg,dh,dj,dm,dq,dt,dw
CCTTCTCTGCAATATCTGCAGCCTTTCGCCAACCTTCCAACTTCATGCTAAATTCCATTATATATTCCTCGAGGCGCACCATCCAATCCTTCTCCTGTCAXXXXXXXXXXTAGAGTCAGTTCGCGATGGTTTTGGTTTTATCTATTTCGCAGCCTGTGACCGCATACATCCAAGATAAGGCAGACAGAGATGGATGCATCAACGGAGAGG	M,aa,ab,ac,ae,ah,ai,aj,ak,al,am,ap,as,au,aw,ax,ay,ba,bb,bc,bd,bg,bi,bj,bk,bq,br,bs,bv,bw,cc,cd,cg,ck,cm,cn,co,cp,cw,cy,dd,de,di,dk,dl,dn,do,dp,dq,dr,ds,du,dv,dw
>Marker6805	aaxbb
CCCCCCTCGGTGAATGAAAAAAAGCCCACCGCCCCATGCAACTCCGACTTGTTCCCTTTTCCCTTGTACCGCCTCTTCTTTCGCCCGTACGTTGCCCATCXXXXXXXXXXCGTTTTCGTGTTATACCGTTGTTGAACTGTGGCTTTACAGCTTCGGTCCATGTATGCAGCGCAGGGGGCTGGCGCCGCGTGTCACTACACCATCGTGAGG	M,ae,af,ag,ah,ai,ap,aq,ar,as,au,aw,ax,ay,ba,bb,be,bf,bh,bi,bj,bl,bm,bo,bq,br,bs,bt,bu,bw,bx,cb,cc,cd,ce,cf,cg,ch,cj,cl,cm,co,cp,ct,cv,cw,cy,cz,da,dd,dg,dh,dj,dl,dm,do,dp,dq,dr,dw
CCCCCCTCGGTGAATGAAAAAAAGCCCACCGCCCCATGCAACTCCGACTTGTTCCCTTTTCCCTTGTACCGCCTCTTCTTTCGCCCTTACGTTGCCCATCXXXXXXXXXXCGTTTTCGTGTTATACCGTTGTTGAACTGTGGCTTTACAGCTTCGGTCCATGTATGCAGCGCAGGGGGCTGGCGCCGCGTGTCACTACACCATCGTTAGG	P,aa,ab,ac,ad,ag,aj,ak,al,am,an,ao,as,at,av,aw,az,bc,bd,bg,bj,bk,bn,bp,br,bt,bv,bw,bx,by,bz,ca,cd,ci,ck,cn,cq,cr,cs,cu,cx,db,dc,dd,de,df,di,dk,dn,ds,dt,du,dv
>Marker9512	aaxbb
CCATTAGCCGCAGTCCTTCCGCTTCTTCCTCCCTTCCCCGCGCGGCTTGGCGACCTCAGAGCCATAGTCTATATCGATGAACTCTAGATATATTGTAAAGXXXXXXXXXXGCAACGTACCCCGGTGAAAGCCAGCTGACCACGTGTGTGTGCGTCCTAAGCTCATGTACGTTACGCTAGATCCTCCCCGCAAATGCATGAGCTAAGTAGG	P,aa,ab,ad,ae,af,ag,aj,ak,al,am,ao,ap,aq,au,aw,ay,bc,bd,be,bf,bg,bk,bl,bo,bu,bv,by,bz,ce,cf,ck,cl,cm,cn,co,cp,cq,cs,ct,cu,cz,db,dd,de,dg,di,dk,dl,dm,do,dp,dq,dr,ds,du,dw
CCATTAGCCGCAGTCCTCCCGCTTCTTCCTCCCTTCCCCGCGCGGCTTGGCGACCTCAGAGCCATAGTCTATATCGATGAACTCTAGATATATTGTAAAGXXXXXXXXXXGCAACGTACCCCGGTGAAAGCCAGCTGACCACGTGTGTGTGCGTCCTAAGCTCATGTACGTTACGCTAGATCCTCCCCGCAAATGCATGAGCTAAGTAGG	M,ab,ac,ad,ah,ai,an,ar,as,at,av,ax,az,ba,bb,bh,bi,bj,bm,bn,bp,bq,br,bs,bt,bw,bx,ca,cb,cc,cd,cg,ch,ci,cj,ck,cm,cr,cv,cw,cx,cy,da,dc,df,dh,dj,dn,dq,dt,dv,dw
>Marker40812	aaxbb
CCCAGCTGTGTAGGCGACGACCTGCACGCGGAGCGCGTAGGGGAGCAGAGTCAGAGCTTACAGGTCCAAGGTGTGATACAGACTAGTTTAAGTTTCGCTGXXXXXXXXXXGGCACAGATGCTTCCCCCAAAAGGGGCTGCTGCCGTCGCGCACGTCGTAATTTCCCCGCCGCGGGGTGTTTCAGTTGTCTTTATCCTGGGTGATTGTGGG	M,ac,au,ax,ay,bb,bd,be,bg,bq,br,bt,bu,bw,by,bz,ca,cb,cf,cg,ci,cj,cl,cp,cq,cr,cu,cz,da,db,dd,de,df,dj,dl,dm,do,dp,dq,dr,dv,dw
CCCAGCTGTGTAGGCGACGACCTGCACGCGGAGCGCGTAGGGGAGCAGAGTCAGAGCTTACAGGTCCAAGGTGTGATACAGACTAGTTTAAGTTTCGCTGXXXXXXXXXXGGCACAGATGCTTCCCCCAAAAGGGGCTGCTGCCGTCGCGCACGTCGTAATTTCCCCGCCGCGGGGTGTTTCAGTTGTCTTTATCCCGGGTGATTGTGGG	P,aa,ab,ad,ae,af,ag,ah,ai,aj,ak,al,am,an,ao,ap,aq,ar,as,at,av,aw,az,ba,bc,bf,bh,bi,bj,bk,bl,bm,bn,bo,bp,bs,bv,bw,bx,cc,cd,ce,cf,ch,ck,cm,cn,co,cs,ct,cv,cw,cx,cy,dc,dg,dh,di,dk,dn,dq,ds,dt,du
>Marker12683	aaxbb
CCCTGAACCCTGCATACAAATGGCTTTAATTCGTCCATTATATTGCGTTTGATGCGGTTGTCGCTGTTCAAGTATTTCTCATCCTCATTTTAAGCGTGCTXXXXXXXXXXATGTTTGCCGTATGCGAGAGGTATGCGAGAAAACTCGACTCGGTCGAAATTATTGTGAACTTATTAGGTCAAAGCCTACCAGCCAATCACGAGAAATAGG	P,ac,af,am,av,ax,az,ba,bb,be,bf,bg,bh,bj,bk,bm,bn,bp,bq,br,bs,bt,bw,bx,bz,ca,cb,ch,ci,cj,ck,cs,cv,cw,cx,da,db,dd,df,dh,di,dl,dm,dn,dq,ds,dt,dw
CCCTGAACCCTGCATACAAATGGCTTTAATTCGTCCATTATATTGCGTTTGATGCGGTTGTCGCTGTTCAAGTATTTCTCATCCTCATTTTAAGCGTGCTXXXXXXXXXXATGTTTGCCGTATGCGAGAGGTATGCGAGAAAACTCGACTCGGTCGAAATTATTGTGAACGTATTAGGTCAAAGCCTACCAGCCAATCACGAGAAATAGG	M,aa,ab,ad,ae,ag,ah,ai,aj,ak,al,an,ao,ap,aq,ar,as,at,au,aw,ay,bc,bd,bi,bj,bk,bl,bo,bq,bt,bu,bv,by,bz,cc,cd,ce,cf,cg,ch,cl,cm,cn,co,cp,cq,cr,cs,ct,cu,cy,cz,dc,de,dg,dh,dj,dk,dl,do,dp,dr,dt,du,dv
>Marker17946	aaxbb
CCTTTGACGCTGGCTTTAGCACGACCGCTGACACTCAGGCAGCCTCTGCTGCAGGCATGGACGAGTGCGGTTGATCCACAGCGAACTATTCCGCTGTGCTXXXXXXXXXXGCGTCGTGCGAGCGGACGTTCTGGTGTGCTGCTGCCGCGAGACCATGAGCACACGGCAGGTTTTACATACACGAGCGAACAAGAGTGCAGGGCACAGGGG	P,aa,ab,ad,ae,af,ah,ai,al,am,an,ao,ap,aq,ar,as,at,au,aw,ax,ay,az,ba,be,bf,bg,bi,bj,bm,bn,bo,bs,bt,bu,bv,bw,bx,by,ca,cb,cc,ce,cf,ch,cj,ck,co,cq,cr,cu,cy,db,dh,dl,dq,ds,du,dv,dw
CCTTTGGCGCTGGCTTCAGCACGACCGCTGACACTCAGGCAGCCTCTGCTGCAGGCATGGACGAGTGCGGTTGATCCACAGCGAACTATTCCGCTGTGCTXXXXXXXXXXGCGTCGTGCGAGCGGACGTTCTGGTGTGCTGCTGCCGCGAGACCATGAGCACACGGCAGGTTTTACATACACGAGCGAACAAGAGTGCAGGGCACAGGGG	M,aa,ac,ag,aj,ak,av,az,bb,bc,bd,bh,bk,bl,bp,bq,br,bw,bz,cd,cf,cg,ci,cl,cm,cn,cp,cs,ct,cv,cw,cx,cz,da,dc,dd,de,df,dg,di,dj,dk,dm,dn,do,dp,dr,dt
>Marker8562	aaxbb
CCCAAGGATATGTGTGTTGTGTCGTGTGTGCCGAAACGGAGACGACCGGTGTCGGCACTCGGCTTTTTGCGAGCTCCTTTTCCTTCCCTGGCACCACTCTXXXXXXXXXXTACCTGGCAAGATACTTGTGTGTCCCAGCAGAAGATCAACCAGCAACAGCGCTACGCATGCGAGGACGGTCGACCTCTCCCCCTTACCCTTGCAACGGGG	M,ac,ag,aj,ak,av,ay,az,bb,bc,bd,bh,bk,bl,bp,bq,br,bz,cd,cf,cg,ci,cl,cm,cn,cp,cs,ct,cv,cw,cx,cz,da,dc,dd,de,df,dg,di,dj,dk,dm,dn,do,dp,dr,dt
CCCAAGGATATGTGTGTTGTATCGTGTGTGCCGAAACGGAGACGACCGGTGTCGGCACTCGGCTTTTTGCGAGCTCCTTTTCCTTCCCTGGCACCACTCTXXXXXXXXXXTACCTGGCAAGATACTTGTGTGTCCCAGCAGAAGATCAACCAGCAACAGCGCTACGCATGCGAGGACGGTCGACCTCTCCCCCTCACCCTTGCAACGGGG	P,aa,ab,ad,ae,af,ah,ai,al,am,an,ao,ap,aq,ar,as,at,au,aw,ax,ay,ba,be,bf,bg,bi,bj,bm,bn,bo,bs,bt,bu,bv,bw,bx,by,ca,cb,cc,ce,ch,cj,ck,co,cq,cr,cu,cy,db,dh,dl,dq,ds,du,dv,dw
>Marker10502	aaxbb
CCTTTGACATTCGAGTTGGTAAATTCTCGATTTATTTTCGCAGCTGAAAACCAATGATTTGTTCTTCCTCATTAGAAAACCAACAGGGAAATGCTCGATTXXXXXXXXXXCGCTGGATAAAAAACTTATACCGTCTTACCTTGCATTGCTGTTTCACATTGTCCAGGTGAGGTTCCTGGTCCAGTAACAACGCCAACGACTACTTCTGGG	P,ad,ae,ag,ah,ai,al,ao,ap,aq,at,ax,az,ba,bb,bd,be,bf,bh,bi,bj,bl,bo,bp,br,bs,bt,bu,bz,cc,cd,cg,ch,ci,ck,cl,cn,co,cr,cs,ct,cw,cx,cy,cz,db,de,dg,dl,dm,dr,ds,dt,du,dv
CCTTTGACATTCGAGTTGGTAAATTCTCGATTTATTTTCGCAGCTGAAAACCAATGATTTGTTCTTCCTCAGTAGAAAACAAACAGGGAAATGCTCGATTXXXXXXXXXXCGCTGGATAAAAAACTTATACCGTCTTACCTTGCATTGCTGTTTCACATTGTCCAGGTGAGGTTCCTGGTCCAGTAACAACGCCAACGACTACTTCTGGG	M,aa,ab,ac,af,ai,aj,ak,al,am,an,ar,as,au,av,aw,ay,bc,bg,bk,bm,bn,bq,bt,bv,bw,bx,by,bz,ca,cb,ce,cf,cj,cl,cm,co,cp,cq,cu,cv,da,dc,dd,df,dg,dh,di,dj,dk,dn,do,dp,dq,dw
>Marker2417	aaxbb
CCCCTTTGGTTTACCACAACCCAATATCACAGGTACCTACAGCAGGAGTGCGGGGAGTGCGGGGCAGCTGCAAGTGTTCGTGCAGACATACCACACCCCTXXXXXXXXXXTATCACTCCCCCTCATTTCTCATGTATCACACCCCCAAACACACCTTGTGGGTGTTCGGACGTCCTACCACACCCCCTGGTTGATCACACCCCCCTTGGG	M,aa,ac,ad,af,ai,am,ap,ar,as,at,ay,ba,bb,bf,bh,bi,bj,bk,bm,bn,bp,bq,br,bs,bt,bu,bv,by,cb,cc,cg,ch,cj,ck,cl,cn,cs,ct,cu,cw,cx,db,dc,dh,di,dk,dl,dm,dn,do,dp,dq,ds,du
CCCCTTTGGTTTACCACAACCCAATATCACAGGTACCTACAGCAGGAGTGCGGGGAGTGCGGGGCAGCTGCAAGTGTTCGTGCAGACATACCACACCCCTXXXXXXXXXXTATCACTCCCCCTCATTTCTCATGTACCACACCCCCAAACACACCTTGTGGGTGTTCGGACGTCCTACCACACCCCCTGGTTGATCACACCCCCCTTGGG	P,ab,ae,ag,ah,ai,aj,ak,al,an,ao,aq,au,av,aw,ax,az,bc,bd,be,bg,bl,bn,bo,bt,bw,bx,bz,ca,cd,ce,cf,ci,cm,co,cp,cq,cr,cv,cy,cz,da,dd,de,df,dg,dh,dj,dq,dr,dt,dv,dw
>Marker15458	aaxbb
CCCATTAAACGTCGCGTAGCTGGCTCTATTTGTCAAGGGATTGCCTCCCGCCTCCCTGACACGAACAGATCACTTGAAACACCACAAATTGTTTTTCAAAXXXXXXXXXXAGCAGCAGCACAGCAGCAGTAGCAGTAACATACAGCGTCAGTAGCAGCAGTACGCGTGTAGACCGGGTTAGTGTGGGGTTTGGGGGCGAACCGCCCTGGG	M,aa,ae,af,ah,am,an,ap,aq,ar,au,av,aw,ax,ay,az,ba,bb,bc,be,bh,bj,bk,bl,bm,bo,bq,bt,bu,bx,cb,cc,cd,ce,cf,cg,ch,ci,cj,cl,cm,co,cp,ct,cv,cw,cy,cz,da,dc,dd,dg,dh,di,dj,dl,do,dp,dq,dr,dw
CCCATTAAACGTCGCGTAGCTGGCTCTATTTGTCAAAGGATTGCCTTCCGCCTCCCTGACACGAACAGGTCACTTGAAACACCACAAATTGTTTTTCAAAXXXXXXXXXXAGCAGCAGCACAGCAGCAGTAGCAGTAACATACAGCGTCAGTAGCAGAAGTACACGTGTAGACCGGGTTAGTGTGGGGTTTGGGGGCGAACCGCCCTGGG	P,aa,ab,ac,ad,ag,ai,aj,ak,al,an,ao,as,at,av,bd,bf,bg,bi,bn,bp,br,bs,bt,bv,bw,by,bz,ca,cg,ck,cn,cq,cr,cs,cu,cx,db,dc,de,df,di,dk,dm,dn,ds,dt,du,dv,dw
>Marker69547	aaxbb
CCTGTTGTTTCAAAATTGATGTCGCGTGCTGTACAGCACACGACCCCCAACAAGAAACAGAAATACAGACCCAGGCTGGGTTTCTTACTTGATCGAGGATXXXXXXXXXXCCCTGTTTCTTAATGGGTGTCGTGTGCTGCACCACACTACACGGCAACTCTTAATCCGCTTGTCGGATGTCCCTTCTCTTCAACCCCCGCCGTCGAATGG	M,ac,ae,af,ah,ai,aj,al,an,ao,ap,aq,ar,at,av,aw,ax,ay,bg,bi,bn,bo,bq,bt,bu,bv,bw,by,bz,ca,cb,cd,ce,cf,cg,cl,cm,cp,cs,cu,cw,cx,cy,da,db,dc,df,di,dj,dk,dn,dq,dr,dv,dw
CCTGTTGTTTCAAAATTGATGTCGCGTGCTGTACAGCACACGACCCCCAACAAGAAACAGAAATACAGACCCAGGCTGGGTTTCTTACTTGATCGAGGATXXXXXXXXXXCCCTGTTTCTTAACGGGTGTCGTGTGCTGCACCACACTACACGGCAACTCTTAATCCGCTTGTCGGATGTCCCTTCTCTTCAACCCCCGCCGTCGAATGG	P,aa,ab,ad,ag,ak,am,as,au,az,ba,bb,bc,bd,be,bf,bh,bj,bk,bl,bm,bn,bp,br,bs,bt,bw,bx,bz,cc,ch,ci,cj,ck,cn,co,cq,cr,ct,cv,cz,dc,dd,de,dg,dh,dl,dm,do,dp,ds,dt,du
>Marker11506	aaxbb
CCTGATTATATCGTGAATATTGGTATAGCGACCTAAAGAAGCAGACAGCGGTCTCATGAATCGTCGAGGAAGAATGTGCAGCGGTACCATTAATAGCATCXXXXXXXXXXACGAGGAGATCTATACCCTCGCCCCCAAAAATATCTCGTGAAAACAAGTTAGCTTCATCTCCTCAATTCCTACTGATGGGGTTGGGAGAGCAGTTTGAGG	M,af,ag,ai,aj,ar,av,az,bc,bf,bh,bk,br,bz,cd,cf,cg,ci,cm,cn,cp,cs,ct,cv,cw,cx,cz,da,dc,dd,de,df,dg,di,dj,dn,do,dr,dt
CCTGATTATATCGTGAATATTGGTATAGCGACCTAAAGAAGCAGACAGCGGTCTCATGAATCGTCGAGGAAGAATGTGCAGCGGTACCATTAATAGCATCXXXXXXXXXXCGCACAAGGAGATCTATACCCTCGCCCCCAAAAATATCTCGTGAAAACAAGTCAGCTTTATCTCAATTCCTACTGATGGGGTTGGGAGAGCGGTTTGAGG	P,aa,ab,ac,ad,ae,ag,ah,ak,al,am,an,ao,ap,aq,as,at,au,av,aw,ax,ay,ba,bb,bd,be,bg,bi,bj,bl,bm,bn,bo,bp,bq,bs,bt,bu,bv,bw,bx,by,bz,ca,cb,cc,ce,ch,cj,ck,cl,co,cq,cr,cu,cy,cz,db,dh,dk,dl,dm,dp,dq,dr,ds,du,dv,dw
>Marker10688	aaxbb
CCTAGTATGGCGGTGTGGTTTGGTTTGGGATGGGAGGGGAGGGGTGTTGTTGTTGTTGTTGTCACATCAACTCACCAATAAAACCTAGCCTGTGATCACAXXXXXXXXXXATTTTTCAAGTAATCAATAGAGATACGAGCTCTGCAGGCACCAACTACGAGGCAGAGACACACATCCATATATCGCAGATACAGCAGTAGGGAGGTTGGG	M,aa,ab,ac,ae,ah,ai,aj,ak,al,am,an,ap,au,aw,ax,ay,az,ba,bb,bc,bd,bg,bi,bj,bk,bq,br,bs,bv,bw,bx,by,cc,cd,cg,ck,cm,cn,co,cp,cw,cy,dd,de,di,dk,dl,dn,do,dp,dq,dr,ds,du,dv
CCTAGTATGGCGGTGTGGTTTGGTTTGGGATGGGAGGGGAGGGGTGTTGTTGTTGTTGTCACATCAACTCGCCAATAAAACCTAGCCTGTGATCACAGAAXXXXXXXXXXTTTTCAAGTAATCAATAGAGATACGAGCTCTGCAGGCACCAACTACGAGGCAGAGACACACATCCATATATCGCACAGATACAGCAGTAGGGAGGTTGGG	P,ad,af,ag,an,ao,aq,ar,as,at,av,az,be,bf,bh,bl,bm,bn,bo,bp,bt,bu,bx,by,bz,ca,cb,ce,cf,cg,ch,ci,cj,cl,cq,cr,cs,ct,cu,cv,cx,cz,da,db,dc,df,dg,dh,dj,dm,dq,dt,dw
>Marker12325	aaxbb
CCTTGTCAAACAGTTATGTAAGTGGTAAGTGAGGCTCCTAAGCTATATGCGCATGTGCTAACAGTGTGCATTCGAATAACATTTGAATAAACAATTGAAAXXXXXXXXXXTCCGACGAGAGGACGAACAATTGTGCCTCTCTGTTGGCTGCGATATTGGTCAAATCGTCAACATAGGGACCCCTCGCCTCCCCCCTTGATGAAAACAAGG	M,aa,ab,ad,ae,ag,ah,ai,aj,ak,al,an,ao,ap,aq,ar,as,at,au,aw,ay,bc,bd,bi,bj,bl,bo,bq,bu,bv,bw,by,bz,cc,cd,ce,cf,cg,ch,cl,cm,cn,co,cp,cq,cr,ct,cu,cy,cz,dc,de,dg,dh,dj,dk,do,dp,dr,dt,du,dv
CCTTGTCAAACAGTTATGTAAGTGGTAAGTGAGGCTCCTAAGCTATATGCGCATGTACTAACCAGTGTGCATTCGAATAACATTTGAATAAACAATTGAAXXXXXXXXXXTCCGACGAGAGGACGAACAATTGTGCCTCTCTGTTGGCTGCGATATTGGTCAAATCGTCAACATAGGGACCCCTCGCCTCCCCCCTTGATGAAAACAAGG	P,ac,af,am,av,ax,az,ba,bb,be,bf,bg,bh,bk,bm,bn,bp,bq,br,bs,bt,bw,bx,ca,cb,ci,cj,ck,cs,cv,cw,cx,da,db,dd,df,di,dl,dm,dn,dq,dr,ds,dw
>Marker46325	aaxbb
CCCTATCTCTGTGCCACTCCTGCGACCTCCTCCTGTGCTGCTGTTGGGTGGCTGTTGTAAATGTGGTTATTCCCGTGGGTCCTATGGTATGTAGGACATCXXXXXXXXXXAGTTAGTAGTGCAGTGCCATGGCAGGTGACACCAACCGCATTAAACTGGCACATTGAAATCCTGATAAAGTCCCATACACGTGTGAACTTAAATGTGAGG	P,ab,ac,af,ag,ai,ak,an,ao,at,aw,ay,az,bc,be,bf,bh,bi,bj,bk,bn,bo,br,bv,bw,ca,cb,cd,ce,ch,ci,ck,cn,co,cp,cr,cs,db,dc,dd,df,dg,dm,dn,dq,dr,ds,dt,dw
CCCTATCTCTGTGCCACTCCTGCGACCTCCTCCTGTGCTGCTGTTGGGTGGCTGTTGTAAATGTGGTTATTCCCGTGGGTCCTATCGTATGTAGGACATCXXXXXXXXXXAGTTAGTAGTGCAGTGCCATGGCAGGTGACACCAACCGCATTAAACTGGCACATTGAAATCCTGATACAGTCCCATACGCGTGTGAACTTAAATGTGAGG	M,aa,ad,ae,ah,aj,al,am,ap,aq,ar,as,au,av,ax,ba,bb,bd,bg,bl,bm,bp,bq,bs,bt,bu,bw,bx,by,bz,cc,cf,cg,cj,cl,cm,cq,ct,cu,cv,cw,cx,cy,cz,da,de,dh,di,dj,dk,dl,do,dp,du,dv
>Marker2220	aaxbb
CCTGTTTTTGCAGTGTTTTGCAGTTGCTCGACGTTACTCGCGCGAGTGACGTCCCCGTTCCTTGCGGTCTTAGGTTTTCGTGCTGTTGTGACTTTTGCGAXXXXXXXXXXGTCGTGAAAAAAAGGGGTTACCCCCCCCCACCGTAGGCTTTGTCGTAGGCACCCACGATAGACAGTTGCATAGCGTACCCGGTGCCGTCTCTGGAAGTGG	M,ab,ad,ae,af,aj,al,am,an,ar,as,az,ba,bb,bc,bd,bg,bi,bj,bk,bm,bn,bp,bq,bs,bu,bv,cc,cg,ch,ci,cj,cl,cn,co,cp,cq,cr,cs,ct,cu,cv,cw,de,dg,dj,dn,do,dp,dv,dw
CCTGTTTTTGCAGTGTTTTGCAGTTGCTCGGCGTTACTCGCGCGAGTGACGTCCCCGTTCCTTGCGGTCTTAGGTTTTCGTGCTGTTGTGACTTTTGCGAXXXXXXXXXXGTCGTGAAAAAAAGGGGTTACCCCCCCCCACCGTAGGCTTTGTCGTAGGCACCCACGATAGACAGTTGCATAGCGTACCGGGTGCCGTCTCTGGAAGTGG	P,aa,ac,ag,ah,ai,ak,ao,ap,aq,as,at,au,av,aw,ax,ay,be,bf,bh,bk,bl,bo,bq,br,bt,bw,bx,by,bz,ca,cb,cc,cd,ce,cf,ck,cm,cx,cy,cz,da,db,dc,dd,df,dh,di,dk,dl,dm,dq,dr,ds,dt,du,dw
>Marker6536	aaxbb
CCTATGTCCGTAAACAGCGCGCTATTTTATAACATTTACCCCCAAAAACACGGATTCAGTTCTTCGAGGGTTAACTAACCCTTCAGGGACTTCAGACGGAXXXXXXXXXXGTCCGAGCTGCGTTGCAAGGAACTATTGCGGCGCGCTCACGCTACACGGTTGATAACGAACGCCGCACGTTATTCGTTTTTTTTCTTCGAGTTTGTTGGG	M,aa,ab,ac,ad,ae,ag,ah,ai,aj,ak,al,an,ao,ap,aq,ar,as,at,au,aw,ay,bc,bd,bi,bj,bo,bq,bu,bv,by,bz,ca,cc,cd,ce,cf,cg,ch,cl,cm,cn,co,cp,cq,cr,ct,cu,cw,cy,dc,de,dg,dh,di,dj,dk,do,dp,dr,dt,du,dv
CCTATGTCCGTAAACAGCGCGCTATCTTATAACATTTACCCCCAAAAACACGGATTCAGTTCTTAAAGGGTTAACTAACCCTTCAGGGACTTCAGACGGAXXXXXXXXXXGTCCGAGCTGCGTTGCAAGGAACTATTGCGGCGCGCTCACGCTACACGGTTGATAACGAACGCCGCACGTTATTCGTTTTTTTCCTTCGAGTTTGTTGGG	P,af,am,av,ax,az,ba,bb,be,bf,bg,bh,bk,bl,bm,bn,bp,br,bs,bt,bw,bx,cb,ci,cj,ck,cm,cs,cv,cx,cz,da,db,dd,de,df,dl,dm,dn,dq,ds,dw
>Marker6327	aaxbb
CCTTATCGCCTCCACCATGAGTCAAGTATGATAGGTCCTTCCATGCTGCGGCGTAAACGATACGTACCATGTTCCATGTCGTTGCTTACCTATTAACTCGXXXXXXXXXXCGTGTACCTTGGTATATCATATCATAGCTGAAGCAAGTCGTACATCCGCCACCGAAAAAGATGAGAGTGAAAACGGAAGTTAGCGTACGTAAGTATCAGG	P,aa,ac,ae,ag,ah,aj,am,ao,ap,as,au,ax,az,ba,bb,bd,be,bf,bh,bj,bl,bp,bs,bu,bv,bx,by,bz,cd,ce,cg,cj,ck,cm,cn,co,cr,ct,cu,cv,da,db,dc,df,dg,dh,dj,dk,dl,dm,dn,do,dq,dt,dv,dw
CCTTATCGCCTCCACCATGAGTCAAGTATGATAGGTCCTTCCATGCTGCGGCGTAAACGATACGTACCATGTTCCATGTCGTTGCTTACCTATTACTCGCXXXXXXXXXXCGTGTACCTTGGTATATCATATCATAGCTGAAGCAAGTCGTACATCCGCCACCGAAAAAGATGAGAGTGAAAACGGAAGTTAGCGTACGTAAGTATCAGG	M,ab,ad,af,ai,ak,al,an,aq,ar,at,av,aw,ay,bc,be,bg,bi,bk,bm,bn,bo,bq,br,bt,bu,bv,bw,ca,cb,cc,ce,cf,cg,ch,ci,cl,co,cp,cq,cs,cw,cx,cy,cz,dd,de,dh,di,dp,dr,ds,du
>Marker54198	aaxbb
CCTACTCTCAAAGAACCAATACAATTTTGTAAGAATACTATTCGTGACGCATAGTCTATTATACTCGTTGTTTTTGCTCGTTTAGTTGATTGGAGGATGGXXXXXXXXXXGGAGCTCCAGAAAACATTCTGTATACATCTACTGCAGACAGCGTGCGCCTGGGGGAATTCCGAGTTGCAGATTTCATGTCCATATTTGATGTAGATTGGG	P,aa,ad,af,ag,ah,ak,al,ao,aq,as,at,au,ax,az,ba,bb,bc,bd,be,bh,bi,bl,bm,bo,bp,bt,bv,bw,by,bz,ca,cc,cf,cg,ch,cn,co,cp,cr,ct,cy,cz,da,db,dd,dg,di,dl,dn,dq,dr,dt,dv
CCTACTCTCAAAGGACCAATACAATTTTGTAAGAATACTATTCGTGACGCACAGTCTATTATACTCGTTGTTTTTGCTCGTTTAGTTGATGGGAGGATGGXXXXXXXXXXGGAGCTCCAGAAAACATTCTGTATACATCTACTGCAGACAGCGTGCGCCTGGGGGAATTCCGAGTTGCAGATTTCATGTCCATATTTGATGTAGATTGGG	M,ab,ac,ae,ai,aj,am,an,ap,ar,as,av,aw,ay,bf,bg,bj,bk,bn,bq,br,bs,bu,bx,by,cb,cd,ce,ci,cj,ck,cl,cm,cq,cs,cu,cv,cw,cx,cy,dc,de,df,dh,dj,dk,dm,do,dp,ds,du,dw
>Marker11885	aaxbb
CCCTCGGTTTTAACGTGGAGCTTTGGTTTTTGACGGCATGGCACGTAGTAAAACTAGCTCAATGTCTACGTAATCTTTTGTTGAATAAAACGGCGGGGTTXXXXXXXXXXACGGATACTCGGGGGGTTGTCATTTTGATAAGGCATGTCTAGATATGGCAATTTCGGTCCTACGAATCGTTGACGTACTCTTCATGGTAATCTTATAAGG	M,aa,ae,ah,aj,al,am,ap,aq,ar,as,au,av,ax,ba,bb,bd,bg,bl,bm,bp,bq,bs,bt,bu,bx,by,bz,cc,cf,cg,cj,ck,cl,cm,cq,ct,cu,cv,cw,cx,cy,cz,da,de,dh,di,dj,dk,dl,do,dp,dq,du,dv,dw
CCCTCGGTTTTAACGTGGAGCTTTGGTTTTTGACGGCATGGCACGTGGTAAAACTAGCTCGATGTCTACGTAATCTTTTGTTGAATAAAACGGCGGGGTTXXXXXXXXXXACGGATACTCGGGGGGTTGTCATTTTGATAAGGCATGTCTAGATATGGCAATTTTGGTCCTACGAATCGTTGACGTACTCTTCATGGTAATCTTATAAGG	P,ab,ac,ad,af,ag,ai,ak,an,ao,as,at,aw,ay,az,bc,be,bf,bh,bi,bj,bk,bn,bo,br,bv,bw,ca,cb,cd,ce,ch,ci,ck,cn,co,cp,cr,cs,cu,db,dc,dd,df,dg,dm,dn,dq,dr,ds,dt,dw
>Marker5540	aaxbb
CCTACCATCAATCGGCAGCGGATAGGGTCGTACCGACCGGTTGTGTGTTTCTGCTACAATCAGCTGTATACATTAAGCCAGCGGCACGCGAGAACGGGCAXXXXXXXXXXTAATAGTACATCGAAGTATGTATATACTCCATTTCGTTCTTGGAACTTAAAAACACTACGCATTTCCCCCTCCTACCGGCTTGAGAGATTGAGGTTTGGG	P,aa,ab,ad,ae,ag,ah,ai,al,am,an,ao,ap,aq,ar,as,at,au,aw,ax,ay,ba,bc,be,bf,bg,bi,bj,bm,bn,bo,br,bs,bt,bu,bv,bw,bx,by,ca,cb,cc,ce,ch,cj,ck,cl,co,cq,cr,cu,cx,cy,db,dh,dk,dl,dp,dq,ds,dt,du,dv,dw
CCTACCATCAATCGGCAGCGGATAGGGTCGTACCGACCGGTTGTGTGTTTCTGCTACAATCAGCTGTATACATTAAGCCAGCGGCACGCGAGAACGGGCAXXXXXXXXXXTAATAGTACATCGAAGTATATATATACTCCATTTCGTTCTTGGAACTTAAAAACACTACGCATTTCCCCCTCCTACCGGCTTGAGAGATTGAGGTTTGGG	M,ac,af,ag,aj,ak,an,av,az,bb,bc,bd,bh,bk,bl,bp,bq,br,bw,bz,cd,cf,cg,ci,cm,cn,cp,cs,ct,cv,cw,cx,cy,cz,da,dc,dd,de,df,dg,di,dj,dm,dn,do,dr,dt
>Marker49978	aaxbb
CCTTATGGTAGTTATGGGTGTAAGTATCATTTGAGTATTTATATAAATATCACATGATATACGAGGAGTATGCACGGTTGTACGGAGTAATTGGAATAAAXXXXXXXXXXGGGCTTTGGTTCATATTTTCGTCTTGTTTTGAGTATGTGCGAGTATTGATGTGTTGAGTGACGCGTCCTGTCTTGTGGTGTGTGGGGTGTGGTGTAAGGG	M,ab,ac,ae,af,ah,am,an,aq,as,at,au,ay,az,be,bi,bj,bk,bn,bp,bq,bu,bv,bw,bx,by,cc,cf,cg,ch,ci,cj,ck,cl,cm,co,cq,cs,ct,cu,cx,cy,cz,da,db,dd,de,df,dg,dh,di,dk,dl,dn,dp,dr,ds,dt
CCTTATGGTAGTTATGGGTGTAAGTATCATTCGAGTATTTATATAAATATCACATGATATACGAGGAGTATGCACGGTTGTACGGAGTAATTGGAATAAAXXXXXXXXXXGGGCTTTGGTTCATATTTTCGTCTTGTTTTGAGTATGTGCGAGTATTGATGTGTTGAGTGACGCGTCCTGTCTTGTGGTGTGTGGGGTGTGGTGTAAGGG	P,aa,ad,af,ag,ai,aj,ak,al,ao,ap,ar,av,aw,ax,az,ba,bb,bc,bd,bf,bg,bh,bl,bm,bo,br,bs,bt,bz,ca,cb,cd,ce,cn,cp,cr,cv,cw,dc,dh,dj,dm,do,dq,du,dv,dw
>Marker1596	aaxbb
CCTCGTTTTTTTTTTTATACGGTCATACGCGTATCCAATAGGCTTTTAAGTTTGACGGTCTCGAGAAGCTTGCAGCAACTTAGTCACTAGGGGATTCAATXXXXXXXXXXCCGTTTTTCTTTCGCAGCTAAATCACTAGCTTTATGGTCGCTGAAGCGGTTGTTCCCCTGCGCGTGCTATCGCCCCCTGCCCCCGCCGGTGGAACCAGGG	M,ae,af,ah,ai,ak,al,am,an,ap,as,au,av,aw,ax,ay,az,bb,be,bf,bg,bi,bj,bm,bn,bp,bq,br,bs,bt,bu,bw,bx,by,bz,cb,ce,cf,cg,ck,cl,co,cp,cq,cr,ct,cu,cv,cw,cx,cy,cz,da,dc,dd,de,dg,dh,di,dj,dl,do,dp,dq,ds,dt,dw
CCTCGTTTTTTTTTTATACGGTCATACGCGTATCCAATAGGCTTTTAAGTTTGACGGTCTCGAGAAGCTTGCAGCGACTTAGTCACTAGGGGATTCAATTXXXXXXXXXXCCGTTTTTCTTTCGCAGCTAAATCACTAGCTTTATGGTCGCTGAAGCGGTTGTTCCCCTGCGCGTGCTATCGCCCCCTGCCCCCGCCGGTGGAACCAGGG	P,aa,ab,ac,ad,af,ag,aj,ak,al,am,ao,aq,ar,at,au,ba,bc,bd,bh,bk,bl,bm,bo,bv,bw,bx,by,bz,ca,cc,cd,ce,cf,cg,ch,ci,cj,cl,cm,cn,co,cq,cs,cz,db,df,dh,dk,dm,dn,dp,dr,du,dv
>Marker10419	aaxbb
CCCACGTCAAGAACGACGGGGCGAACGTCGGTGTTGCTGTTAGTTACGCAGGCGCTGACACTCCAGCTGCCGAGGGAACGACTCCCTTGCACTGGGCTTGXXXXXXXXXXTGGTTTGTCGGGCGATGTCGATGTTTGCAGGTGTGTGGTGGCAGTAATGGCACACGGGTGAACGGTACCCCCCTATTCCGTCGGCATAGTAGAAGGTAGG	M,aa,ad,ae,af,ah,aj,al,an,ar,as,ax,ay,az,ba,bb,bc,bd,be,bf,bg,bh,bi,bj,bk,bm,bt,bw,bz,ca,cd,ce,cf,ch,co,cp,ct,cv,cw,cy,cz,da,dc,df,dh,dl,dm,do,dq,dr,dt,du,dw
CCCACGTCAAGAACGACGGGGCGAACGTCGGTGTTGCTGTTAGTTACGCAGGCGCTGACACTCCAGCTGCCGAGGGAACGACTCCCTTGCACTGGGCTTGXXXXXXXXXXTGGTTTGTCGGGCGATGTCGATGTTTGCAGGTGTGTGGTGGCAGTAATGGCACACGGGTGAACGGTACCCCCCTATTTCGTCGGCATAGTAGAAGGTAGG	P,ab,ac,ae,ag,ai,ak,am,ao,ap,aq,ar,at,au,av,aw,bi,bl,bm,bn,bo,bp,bq,br,bs,bu,bv,bx,by,bz,cb,cc,ce,cg,ci,cj,ck,cl,cm,cn,cq,cr,cs,ct,cu,cx,db,dd,de,dg,dh,di,dj,dk,dn,dp,dr,ds,dv
>Marker16968	aaxbb
CCATTTGTTTGCCAGCGTAGCTAGCCATCCCATTGGGGGATTTATATCGGAAAAAACATACAGCACGAAAGCCTATGACCACAATGAACAAGTCATTCGCXXXXXXXXXXAACGAGCAGAAACAATAGCGCAAAACGAGAGCATGATGCATGGGAATGTCTCCAGGATATCCCTCGATTCCCACTAATATGAATGTTTTGTATGCATAGG	P,ab,ac,ad,ag,ah,ai,ak,al,am,ao,ap,aq,as,at,av,ax,az,ba,bb,bc,bd,be,bf,bh,bi,bj,bo,bp,bq,br,bt,bu,ca,cc,cd,cg,ch,ci,ck,cn,co,cr,cs,ct,cw,cx,cy,cz,da,db,dc,de,df,dk,dm,dq,ds,dt,du
CCATTTGTTTGCCAGTGTAGCTAGCCATCCCATGGGGGATTTATATCAGAAAAAACATACAGCACGAAAGCCTATGACCACAATGAACAAGTCATTCGCCXXXXXXXXXXAACGAGCAGAAATAATAGCGCAAAACGAGAGCATGATGCATGGGAATGTCTCCAGGATATCCCTCGATTTCCACTAATATGAATGTTTTGCATGCATAGG	M,aa,ae,af,aj,an,ar,as,au,aw,ay,az,bg,bi,bk,bl,bm,bn,bs,bv,bw,bx,by,bz,cb,cc,ce,cf,cj,cl,cm,cp,cq,cr,cu,cv,dd,dg,dh,di,dj,dl,dn,do,dp,dq,dr,dv,dw
>Marker9261	aaxbb
CCCCTTTTAAGGTACCCCTCGAGAAGGAAAATCAGGGTCATCTCACCAAATGATTTTTTACACTAGGTTGGGTGACCCTTTTTACGGGACCCCGTGACAAXXXXXXXXXXATAAGTATAAGTGGTATATAAGGGACCTCAATTTCTCCGCACCATTTATTTTCCACTTTTGAAGGACCCCCCTTATAGTGGACGCACCACCCAACAAGGG	M,ab,ac,ad,af,ag,am,ao,ap,ar,as,at,ax,ay,bb,bc,bf,bg,bh,bi,bj,bk,bm,bp,bq,br,bs,bt,bu,bv,by,bz,cb,cc,cg,ch,ci,cj,cl,cp,cq,cs,cu,cv,cw,cx,db,dc,dd,dh,dk,dl,dm,dp,dq,dr,dt,du,dw
CCCCTTTTAAGGTACCCCTCGAGAAGGAAAATCAGGGTCATCTCACCAAATGATTTTTTACACTAGGTTGGGTGACCCTTTTTACGGGACCCCGTGACAAXXXXXXXXXXTAAGTATAAGTGGTATATAAGGGACCTCAAATTTCTCCGCACCATTTATTTTCCACTTTTGAAGGACCCCCCTTATAGTGGACGCACCACTCAACAAGGG	P,aa,ae,ah,ai,aj,ak,al,an,aq,au,av,aw,az,ba,bd,be,bk,bl,bn,bo,bw,bx,ca,cb,cd,ce,cf,ck,cm,cn,co,cr,ct,cy,cz,da,de,df,dg,di,dj,dn,do,ds,dv,dw
>Marker12531	aaxbb
CCTCTCCTCTCGCTTCCTTTTGTGTCAAAACTGAGTTTTTGAAACATGCCTCGGTTAACCTCTGATGACCGTGCTTAAACAGTCGACGGAGTTATGGCTAXXXXXXXXXXCTGTTTTTTGTTCCTGTTGAGACCGGTGATAATGGAAGGCGAAACGTTTGAATTTGCCGAAGAATTCACGCCCAACTCTGCCTGAACAGTCGCCTATGGG	M,aa,ab,af,ah,ai,ak,am,ap,aq,ar,as,av,ax,ay,ba,bc,bd,bg,bj,bl,bn,bs,bt,bu,bv,bx,by,bz,cd,cf,cg,ch,ci,cj,ck,cl,cn,cq,cr,cs,cv,cw,cx,db,dc,dd,de,dh,di,dl,dm,dn,do,dp,dq,ds,du,dv,dw
CCTCTCCTCTCGCTTCCTTTTGTGTCAAAACTGAGTTTTTGAAACATGCCTCGGTTAACCTCTGATGACCGTGCTTAAACAGTCGACGGAGTTATGGCTAXXXXXXXXXXCTGTTTTTTGTTCCTGTTGAGACCGGCGATAATGGAAGGCGAAACGTTTGAATTTGCCGAAGAATTCACGCCCAACTCCGCCTGAACAGTCGCCTATGGG	P,ac,ad,ae,ag,ai,aj,al,an,ao,at,au,aw,ay,az,bb,be,bf,bh,bi,bk,bm,bo,bp,bq,br,bt,bw,ca,cb,cc,ce,ci,cm,co,cp,ct,cu,cw,cy,cz,da,dd,df,dg,dj,dk,dp,dr,dt,dw
>Marker7438	aaxbb
CCACGTTCTCCTTCTCCGTGCTACATTGACCCCAGCGGCAGATGTTGTTGCTGTTGTTGTTGGTGGTGCTTGCGGTGCCGTTGCCCGATGCCCCTGAGTTXXXXXXXXXXCTGTGTCTTCAACCTTTGTGATGATCTATACGAATGCCGTATTGAACCTCCCTCACGTCGCTCAAGCGGTCTTGCGTGGTTGCAGCTGGCGGTAAGGAGG	M,aa,ad,ai,am,ap,as,au,av,aw,ax,az,bb,bc,bd,bf,bg,bi,bj,bn,bo,bq,br,bt,bv,bx,cb,cc,cd,ce,cg,cj,cn,cp,cq,ct,cu,cv,cx,cz,db,dc,dd,de,df,dm,dn,dq,ds,dt,du,dw
CCACGTTCTCCTTCTCCGTGCTACATTGACCCCAGCGGCAGATGTTGTTGCTGTTGTTGGTGGTGGTGCTTGCGGTGCCGTTGCCCGATGCCCCTGAGTTXXXXXXXXXXCTGTGTCTTCAACCTTTGTGATGATCTATACGAATGCCGTATTGAACCTCCCTCACGTCGCTCAAGCGGTCTTGCGTGGTTGCAGCTGGCGGTAAGGAGG	P,ab,ac,ae,af,ag,ah,aj,ak,al,an,ao,aq,ar,as,at,ax,ay,ba,bb,be,bh,bk,bl,bm,bp,br,bs,bt,bu,bv,bw,bx,by,bz,ca,cf,ch,ci,ck,cl,cm,co,cr,cs,cw,cy,cz,da,df,dg,dh,di,dj,dk,dl,dm,do,dp,dq,dr,du,dv,dw
>Marker7569	aaxbb
CCTATTATTTATTTTTTCCCGACGATAGTATTATTAGTAGGTTAAGGAGCCCCGTCATGCAGAAAACATTTTCGCCAAAAAACAGGTATTCCTCTTTGTAXXXXXXXXXXCAATGGCGCAGCTGTATTCTACTGCACGGAGCATCGGTCAAAATTGAAAGCTGAAACCTAGAACGGAGCAAACGAACATTCATAAACATAATCGGATGGG	M,aa,ab,ad,ae,af,ag,ai,aj,ak,al,am,an,aq,ar,as,at,au,av,ay,be,bg,bj,bk,bn,bo,bp,bu,bv,bz,cb,cf,cg,ch,cl,co,cp,cq,cu,cv,cw,cx,cy,cz,dd,dg,di,dm,do,dr,dt,du,dv,dw
CCTATTATTTATTTTTTCCCGACGATAGTATTATTAGTAGGTTAAGGAGCCCCGTCATGCAGAAAACATTTTCGCCAAAAAACAGGTATTCCTCTTTGTCXXXXXXXXXXCAATGGCGCAGCTGTATTCTACTGCACGGAGCATCGGTCAAAATTGAAAGCTGAAACCTAGAACGGAGCAAACGAACATTCATAAACATAATCGGATGGG	P,ac,ae,ah,ao,ap,av,aw,ax,az,ba,bb,bc,bd,bf,bh,bi,bl,bm,bn,bq,br,bs,bt,bw,bx,by,bz,ca,cc,cd,ce,ci,cj,ck,cm,cn,cr,cs,ct,da,db,dc,de,df,dh,di,dj,dk,dl,dn,dp,dq,ds,dw
>Marker75611	aaxbb
CCCTTCAAGAGGTTCAGGGTTTGTGTTTGGTTCTCGTACAGCTACAGCAGTTCGAGCGACGCAGTGATGAGGCGACCAAAACAGTCGCCAAACTCCACGCXXXXXXXXXXTGCATCCGGCGCGCGCCCAGTATCGCAAGCAGTTCCTTACTTGTACATCAGACCCTAATTCAATCACTATTTTAAGACCCAGCAGCGAGCGAGCAGCAGG	M,ad,ae,af,ah,aj,al,am,ap,aq,ar,as,au,av,ax,ba,bd,bg,bi,bl,bm,bp,bq,bs,bu,bx,by,bz,cc,cf,cg,cj,cl,cm,cp,cq,ct,cu,cv,cw,cx,cy,cz,da,db,de,dh,di,dk,dl,dm,dp,dq,du,dv,dw
CCCTTCAAGAGGTTCAGGGTTTGTGTTTGGTTCTCGTACAGCTACAGCAGTTCGAGCGACGCAGTGATAAGGCGACCAAAACAGTCGCCAAATTCCACGCXXXXXXXXXXTGCATCCGGCGCGCGCCCAGTATCGCAAGCAGTTCCTTACTTGTACATCAGACCCTAATTCAATCACTATTTTAAGACCCAGCAGCGAGCAAGCAGCAGG	P,aa,ab,ac,af,ag,ah,ai,ak,an,ao,as,at,aw,ay,az,bb,bc,be,bf,bh,bj,bk,bn,bo,br,bt,bv,bw,ca,cb,cd,ce,cf,ch,ci,ck,cn,co,cr,cs,cy,dc,dd,df,dg,dj,dn,do,dr,ds,dt,dw
>Marker71680	aaxbb
CCTAGTTATACAACAAAACACTTCGAAGTATACGCGAAAAATAACCTGTTTCCGACGATTTTGGGTTAAGGAGCCCCCACCATTCAGAAATCATTTCAGGXXXXXXXXXXCATATCTGAGTTACAATCTTTAACTCACCCTCGCGGAGTGCGCATAACTGAGCTGTCGTCTTTAACTCACCATCCCTGAGTGTGTATAACTGAGTTATGG	P,aa,ab,ac,ad,ae,af,ag,ai,aj,ak,al,am,an,ao,ap,aq,ar,as,at,av,ax,ba,bc,bf,bh,bi,bk,bl,bm,bn,bo,bs,bv,bx,ca,cc,cd,ce,cf,cg,ch,cj,ck,cl,cm,cn,co,cq,cs,ct,cv,cw,cx,cy,cz,dc,dh,di,dj,dk,dn,dp,dq,dt,du
CCTAGTTATACAACAAAACACTTCGAAGTATACGCGAAAAATAACCTGTTTCCGACGATTTTGGGTTAAGGAGCCCCCACCATTCAGAAATCATTTCAGGXXXXXXXXXXCATATCTGAGTTACAATATTTAACTCACCCTCGCGGAGTGCGCATAACTGAGCTGTCGTCTTTAACTCACCATCCCTGAGTGTGTATAACTGAGTTATGG	M,ah,au,aw,ay,az,bb,bd,be,bg,bj,bp,bq,br,bt,bu,bw,by,bz,cb,ci,ck,cp,cr,cu,cw,da,db,dd,de,df,dg,dl,dm,do,dq,dr,ds,dv,dw
>Marker69527	aaxbb
CCTAAACGATACGACCAAGGTTAACCAACTTTCAACTCCTAAAGTTACCCTAGTCTAATTTCAAGTGTTTCCTCCCCCATGTCGGGCAATGGTGCGGCGCXXXXXXXXXXACTGTATGTGCCGTCTCAGTTACGTTTGAAGCGTCCTTTCATTGGCTGCTTGAAAACGTGGGGTGCTACGACACGCTACTGGACGCTTTTTATGTTAAGG	P,aa,ac,ag,ah,ai,ak,an,ao,ap,aq,at,au,av,aw,ax,ay,ba,be,bf,bh,bl,bo,bp,bq,br,bt,bw,by,bz,ca,cb,cd,ce,cf,ck,cm,cx,cy,cz,da,db,dc,df,dh,di,dk,dl,dm,dq,dr,ds,dt,du,dw
CCTAAACGGTACGACCAAGGTTAACCAACTTTCAACTCCTAAAGTTACCCTAGTCTAATTTCAAGTGTTTCCTCCCCCACGTCGGGCAATGGTGCGGCGCXXXXXXXXXXACTGTATGTGCCGTCTCAGTTACGTTTGAAGGGTCCTTTCATTGGCTGCTTGAAAACGTGGGGTGTTACGACACGCTACTGGACGCTTTTTATGTTAAGG	M,ab,ad,ae,af,aj,al,am,an,ar,as,av,az,ba,bb,bc,bd,bg,bi,bj,bk,bm,bn,bp,bs,bt,bu,bv,bx,cb,cc,ce,cg,ch,ci,cj,cl,cn,co,cp,cq,cr,cs,ct,cu,cv,cw,dd,de,dg,dj,dn,do,dp,dv,dw
>Marker1931	aaxbb
CCTCGATTCCGCCGCATGTCGACAGTCCCGCCGCCCGACCGGTGATGGGAGTGACAAAGAACGCCTGGAGACATAGAACAAGAAAAATCGAAAGGGAGCGXXXXXXXXXXATTCCCTGAGAGACTTGAGAGGAGTGAAAACAAAAAAAAAGGCTCGCATATGGTCCCGGCACAATACGGTACATCACGCAGCATCCCGCAAAATCGCGGG	P,ac,ad,ae,af,ag,ah,ai,am,ao,ap,as,aw,az,ba,bb,bc,bd,bj,bm,bn,bo,bp,bq,bt,bu,bv,bw,bx,by,cb,cc,cd,ce,ch,ci,cm,cn,co,cp,cq,cr,cv,cw,da,df,dh,di,dj,dk,dl,do,dp,dq,dr,du,dv,dw
CCTCGATTCCGCCGCATGTCGACAGTCCCGCCGCCCGACCGGTGATGGGAGTGACAAAGAACGCCTGGAGACATAGAACAAGAAAAATCGAAAGGGAGCGXXXXXXXXXXAATTCCCTGAGAGACTTGAGAGGAGTGAAAACAAAAAAAAGGCTCGCATATGGTCCCGGCACAGTACGGTACATCACGCAGCATCCCGCAAAATCGCGGG	M,aa,ab,af,aj,ak,al,an,aq,ar,at,au,av,ax,ay,be,bf,bg,bh,bi,bk,bl,br,bs,bt,bz,ca,cc,cf,cg,cj,ck,cl,cs,ct,cu,cx,cy,cz,db,dc,dd,de,dg,dm,dn,dq,ds,dt,dw
>Marker49080	aaxbb
CCCAGCGATAGCGACAAAAGAACAAAAAACCAAGTTTGGTACTGCCACATACGGGTCGACACTCTTTTTGTACAGCTGTGAGTCGACACGTCTTGAGTCAXXXXXXXXXXACGAATATACCATTTATCCGCGGATCGCCGCGGGTATTGACAAGTGGCTCACAAATGGTCGCAGCCTTGTGTTCTTGGCTTGGATGGTGAACAGCAAAGG	P,ab,ac,ad,ag,ah,ai,aj,ak,an,ao,as,at,av,ba,bd,bf,bg,bi,bn,bp,bq,br,bs,bt,bv,bw,bx,by,bz,ca,cf,cg,cj,cn,cq,cs,cu,cv,cx,cy,db,dc,de,df,di,dm,dn,dp,ds,dt,du,dv
CCCAGCGATAGCGACAAAAGAACAAAAAACCAAGTTTGGTATTGCCACATACGGGTCGACACTCTTTTTGTACAGCTGTGAGTCGACACGTCTTGAGTCAXXXXXXXXXXACGAATATACCATTTATCCGCGGATCGCCGCGGGTATTGACAAGTGGCTCACAAATGGTCGCAGCCTTGTGTTCTTGGCTTGGATGGTGAACAGCAAAGG	M,aa,ae,af,al,am,ap,aq,ar,au,aw,ax,ay,az,bb,bc,be,bh,bj,bk,bl,bm,bo,bt,bu,cb,cc,cd,ce,cf,cg,ch,ci,cj,ck,cl,cm,co,cp,cr,ct,cw,cz,da,dd,dg,dh,dj,dk,dl,do,dq,dr,dw
>Marker63883	aaxbb
CCTCTTGCGCCGAGGCAGGTGGTCCTCGTCAGGGAGAAACTCCGCGCTGAGTGCGCCTGCCCGTCTCTGGGATCGAAATTAATAGTGCAGAGGAAAATTGXXXXXXXXXXAAATGCTGGAAACTGTTCTGTCCCAAACATGGGTTCGTCTCATTGGGCAGCGATTTTAGTGCGCTGCAAGTTGCCGTGCAGTATAACTGTTTTTATTGGG	P,ac,ad,ag,ai,aj,ak,al,an,ao,ap,aq,at,au,av,aw,ay,az,ba,bc,be,bf,bg,bm,bn,bp,br,bs,bv,bw,bx,cb,cd,ce,cg,ch,ck,cl,co,cp,cs,ct,cv,cz,db,dd,df,dg,dh,di,dj,dk,dl,dp,dq,ds,du,dv,dw
CCTCTTGCGCCGAGGCAGGTGGTCCTGGTCAGGGAGAAACTCCGCGCTGAGTGCGCCTGCCCGTCTCTGGGATCGAAATTAATAGTGCAGAGGAAAATTGXXXXXXXXXXAAATGCTGGAAACTGTTCTGTCCCAAACATGGGTTCGTCTCATTGGGCAGCGATTTTAGTGCGCTGCAAGTTGCCGTGCAGTATAACTGTTTTTATTGGG	M,aa,ab,ae,af,ah,am,ar,as,ax,az,bb,bd,bh,bi,bj,bk,bl,bo,bq,bt,bu,bx,by,bz,ca,cc,cf,ci,cj,cm,cn,cq,cr,ct,cu,cw,cx,cy,da,dc,de,df,dm,dn,do,dq,dr,dt
>Marker68916	aaxbb
CCTGTAATTATCCAATTTGAGATAATTTGGGTGGGTTCCGTATGATAAGGTTGGCGTTTTTATATTCGGGATAGTCGGGAAATAGAGCGGGGGCACGTGCXXXXXXXXXXCTCTCCGAGGACCTGCTCAATTGGCGGACCTGCAGGGGACACTCTGTGTCCCCGCTCAATACTCTTACACTTGCTTGTCAGCCTCCTTAGCCGCCGTGGG	P,ad,ae,ag,ah,ai,aj,al,ao,ap,aq,at,av,ax,az,ba,bb,bd,be,bf,bh,bi,bj,bl,bm,bo,bp,br,bs,bt,bu,bx,ca,cb,cc,cd,cg,ch,ci,ck,cl,cn,cr,cs,cw,cx,cy,cz,de,dl,dq,dr,ds,dt,du,dv,dw
CCTGTAATTATCCGATTTGAGATAATTTGGGTGGGTTCCGTATGATAAGGTTGGCGTTTTTATATTCGGGATAGTCGGGAAATAGAGCGGGGGCACGTGCXXXXXXXXXXCTCTCCGAGGACCTGCTCAATTGGCGGACCTGCAGGGGACACTCTGTGTCCCCGCTCAATACTCTTACACTTGCTTGTCAGCCTCCTTAGCCGCCGTGGG	M,aa,ab,ac,af,ak,al,am,an,ar,as,au,av,aw,ay,bc,bg,bk,bn,bq,bs,bv,bw,by,bz,ca,cb,ce,cf,cj,cm,co,cp,cq,ct,cu,cv,da,db,dc,dd,df,dg,dh,di,dj,dk,dm,dn,do,dp,dq,dw
>Marker48695	aaxbb
CCATTTGGGTACTAAGATGGATGGAGAAACCGCTCTTATTTTTCCGTACGAGCGTGTGCGGTAATCAGCATATTGGCGGTGGGCAATACGTGCTACCAGGXXXXXXXXXXGGGTCTTTGAGGTAGGCGATATGCGGTGTGCACTACTGGTATGCGGTAGAGGTGCGATGTACGGCATGCGGTATACACAAACACGTAAAAAAGAACATGG	M,ab,ac,ad,af,ag,am,an,ao,ap,ar,as,at,au,ax,ay,bb,bc,bf,bg,bh,bi,bj,bk,bm,bn,bp,bq,br,bs,bt,bu,bv,bz,cc,cg,ch,ci,cj,cl,cp,cq,cs,cu,cv,db,dc,dd,dh,dk,dl,dp,dq,dr,dt,du
CCATTTGAGTACTAAGATGGATGGAGAAACCGCTCTTATTTTTCCGTACGAGCGTATGCGGTAATCAGCATATTGGCGGTGGGCAATACGTGCTACCAGGXXXXXXXXXXGGGTCTTTGAGTTAGGCGATATGCGGTGTGCACTACTGGTATGAGGTAGAGGTGCGATGTACGGCATGCGGTATACACAAACACGTAAAAAAGAACATGG	P,aa,ae,ah,ai,aj,ak,al,aq,as,av,aw,az,ba,bd,be,bl,bo,bt,bw,bx,by,bz,ca,cb,cd,ce,cf,ck,cm,cn,co,cr,ct,cw,cx,cy,cz,da,db,de,df,dg,di,dj,dm,dn,do,ds,dv,dw
>Marker16948	aaxbb
CCCCACAAATGATCCGCGTCCCGCGGCTTGGTCTACAGAGTAGGTTTTCGCTGTTATTGTTAGTATTATTATGAATAGTATATTTTTGTTTTTATTTTGTXXXXXXXXXXTACACTTTCTACCGCGGCTAGTAATCTATTTTCGTGAAGATTCAATGCGTGCGTTGTGTTATATTCTCGGCGATAATCCCCCTTTCAGCTGAAAAAAAGG	P,aa,ab,ag,ak,am,aq,ar,as,au,av,ax,ay,az,ba,bb,bd,be,bf,bh,bj,bk,bl,bm,bn,bp,br,bt,bu,by,bz,cd,cg,ch,ci,cj,ck,cl,cn,co,cp,cq,cr,ct,cv,cz,dc,dd,de,dg,dh,dk,dl,dm,do,dp,ds,dt,du,dw
CCCCACAAATGATCCGCGTCCCGCGGCTTGGTCTACAGAGTAGGTTTTCGCTGTTATTGTTAGTATTATTATGAATAGTATAATTTTGTTTTTATTTTGTXXXXXXXXXXTACACTTTCTACCGCGGCTAGTAATCTATTTTCGTGAAGATTCAATGCGTGCGTTGTGTTATATTCTCGGCGATAATCCCCCTTTCAGCTGAAAAAAAGG	M,ac,ad,ae,af,ah,ai,aj,al,an,ao,ap,at,av,aw,bc,bg,bi,bo,bq,bs,bt,bv,bw,bx,by,ca,cb,cc,ce,cf,cg,cm,cs,ct,cu,cw,cx,cy,da,db,df,di,dj,dn,dq,dr,dv,dw
>Marker21463	aaxbb
CCTATTTGTGCAGGACTCCTCCATAGTTTCAATACAAAATAAAAATACCAAAAGCGACAAAACGCTCCTGCCAGGCTTTGACCCAGCAAGCGAATGTGTTXXXXXXXXXXATTCACCCAGTCAGAACTGCACCCAGGGTATAGGGTATAGGGTATAGGACCAAATTACGCGGAGTTGCGGTTAACTGAAGATAGTTGCGAGCTTACTGGG	P,ac,ad,ai,aj,ak,am,an,ao,aq,ar,au,ay,az,bc,be,bf,bh,bi,bm,bn,bo,bp,br,bt,cb,cc,cd,ce,cf,ch,ci,cl,co,ct,cx,cy,dc,de,df,dg,dh,di,dj,ds,dt,dv,dw
CCTATTTGTGCAGGACTCCTCCATAGTTTCAATACAAAATAAAAATACCAAAAGCAACAAAACGCTCCTGCCAGGCTTTGACCCAGCAAGCGAATGTGTTXXXXXXXXXXATTCACCCAGTCAGAACTGCACCCAGGGTATAGGGTATAGGGTATAGGACCAAATTACGCGGAGTTGCGGTTAACTGAAGATAGTTGCGAGCTTATTGGG	M,aa,ab,ae,af,ag,ah,al,ap,as,at,av,aw,ax,ba,bb,bd,bg,bj,bk,bl,bq,bs,bt,bu,bv,bw,bx,by,bz,ca,cg,cj,ck,cm,cn,cp,cq,cr,cs,cu,cv,cw,cz,da,db,dd,dk,dl,dm,dn,do,dp,dq,dr,du
>Marker22806	aaxbb
CCCTGTTTCGTTATGAAAGACGGTGCTCCATAACCGCAATTCGTCGGAATTTCAACAAAATTTCAACCGTTATTCCCCCTTTTGTTTATACCACCTACGAXXXXXXXXXXGTGCACCTCTATCGTAGCATGAGTCAGCAATCCATGTCTCCCGCGCACGTTTTCTTTAGTTATCGCAGGTCACCCGTAGTCATCCGATACCTACAACGGG	P,ac,ag,ah,ai,ak,aq,as,av,aw,ba,bc,bd,be,bf,bh,bi,bj,bk,bo,bs,bt,bu,bw,bx,ca,cb,cc,cd,ce,ci,cj,cl,cn,cr,cs,cu,cv,cw,cy,cz,da,db,dc,dd,df,dj,dk,dl,dm,dn,do,dp,dq,ds,dt,du,dw
CCCTGTTTCGTTATGAAAGACGGTGCTCCATAACCGCAATTCGTCGGAATTTCAACAAAATTTCAACCGTTATTCCCCCTTTTGTTTATACCACCTACGAXXXXXXXXXXGTGCACCTCTATCGTAGCATGAGTCGGCAATCCATGTCTCCCGCGCACGTTTTCTTTAGTTATCGCAGGTCACCCGTAGTCATCCGATACCTACAACGGG	M,aa,ab,ad,ae,af,aj,al,am,an,ao,ap,ar,as,at,au,ax,ay,az,bb,bg,bl,bm,bn,bp,bq,br,bt,bv,by,bz,cb,cf,cg,ch,ck,cm,co,cp,cq,ct,cx,de,dg,dh,di,dn,dr,dv,dw
>Marker23674	aaxbb
CCTGATACATACACAGGTAAACTCCCCATGCAGGTCTCTCTCCTAGGCAGGCTCCACGATGTTCACTCACCAGTTTCCTTAGAGAGGCTACTTGTACTATXXXXXXXXXXGCACACGCCTTTAAAGGCACGCGAAACCCTTTTTATCCCATATCCATGTCCTAGATCCTACGCTTTTTTGCTAGGCTGCCAGGGCAATACCATAACAAGG	P,aa,ab,ad,ag,ak,am,as,au,az,ba,bb,bc,bd,be,bf,bh,bj,bk,bl,bm,bn,bp,br,bs,bu,bw,bx,bz,cc,ch,ci,cj,ck,cn,co,cq,cr,ct,cv,cz,dd,de,dg,dh,dl,dm,do,dp,ds,dt,du,dw
CCTGATACATACACAGGTAAACTCCCCATGCAGGTCTCTCTCCTAGGCAGGCTCCACGATGTTCACTCACCAGTTTCCTTAGAGAGGCTACTTGTACTATXXXXXXXXXXCGCACACGCCTTTAAAGGCACGCGAAACCCTTTTTATCCCATATCCATGTCCTAGATCCTACGCTTTTTGCTAGGCTGCCAGGGCAATACCATAACAAGG	M,ac,ae,af,ah,ai,aj,al,an,ao,ap,aq,ar,at,au,av,aw,ax,ay,bd,bg,bi,bj,bo,bq,bt,bv,by,ca,cb,cd,ce,cf,cg,cl,cm,cp,cs,cu,cw,cx,cy,da,db,dc,df,di,dj,dk,dn,dq,dr,dv,dw
>Marker16693	aaxbb
CCACTCTTACTACACCTGCCCAAACTTTTTACGTTGAGTTGGCGGAGGTGTTTTTTGGCGAAACGTTTAAGGGATAGTCTATCAACAAGGATATGATAATXXXXXXXXXXCTGTCAACAAGGGCGTGATAAGGTCGTTCAGTGAGTTGGCGGAGGCGTTATTTTACGAAAAAAGATCAAGGGCTAGTCTACCAACAAGGACAAGATAAGG	P,ac,ae,af,ag,ai,aj,ak,al,aq,ar,as,au,av,ax,ay,az,ba,bc,be,bh,bi,bk,bl,bm,bp,bt,bu,bw,bx,by,bz,ce,ch,ck,cl,cm,cn,co,cp,cq,cv,cw,cx,cy,cz,dc,df,dg,dk,dm,dn,do,dq,dr,ds,dv,dw
CCACTCTTACTAAACCTGCCCAAACTTTTTACGTTGAGTTGGCGGAGGTGTTTTTTGGCGAAACGTTTAAGGGATAGTCTATCAACAAGGATATGATAATXXXXXXXXXXCTGTCAACAAGGGCGTGATAAGGTCGTTCAGTGAGTTGGCGGAGGCGTTATTTTGCGAAAAAAGATCAAGGGCTAGTCTACCAACAAAGACACGATAAGG	M,aa,ab,ad,ah,am,an,ao,ap,at,aw,bb,bd,bf,bg,bj,bn,bo,bp,bq,br,bs,bt,bu,bv,bx,bz,ca,cb,cc,cd,cf,cg,ci,cj,cr,cs,ct,cu,cy,da,db,dd,de,dh,di,dj,dl,dp,dr,dt,du,dw
>Marker31871	aaxbb
CCATCATCTATCCCCTAGGATATCGATCGTTTTCTCGCTACTCTCTAGTCTGCCAAACTCTTCCATGTCACATACGTCAAATTTCCTCATCTCTAACGCAXXXXXXXXXXCGACGTCCTCCTGATTATTGTTGTATCTCTTTCTTCTTTCTGGTAGGTCCAGGTCCCCTAAACGAATCGCAGTTTCAGCTTTTTCGCGTAGTCCATTGGG	P,aa,ah,aj,ao,ap,ar,as,at,av,ba,bc,be,bf,bg,bh,bi,bj,bk,bm,bn,bq,br,bs,bt,bv,by,bz,ca,cd,ce,cf,ch,cj,cl,cn,co,cq,cr,cw,cx,cy,dc,de,dh,di,dk,dl,dp,dq,dr,ds,dt,du,dw
CCATCATCTATCCCCTAGGATATCGATCGTTTTCTCGCTACTCTCTAGTCTGCCAAACTCTTCCATGTCACATACGTCAAATTTCCTCATCTCTAACGCAXXXXXXXXXXGACGTCCTCCTGATTATTGTTGTATCTCTTTCTTCTTTCTGGTAGGTCCAGGTCCCCTAAACGAAATCGCAGTTTCAGCTTTTTCGCGTAGTCCATTGGG	M,ab,ac,ad,ae,af,ag,ai,ak,al,am,an,aq,as,au,aw,ax,ay,az,bb,bd,bk,bl,bo,bp,bu,bw,bx,cb,cc,cg,ci,ck,cm,co,cp,cs,ct,cu,cv,cz,da,db,dd,df,dg,dj,dm,dn,do,dp,dq,dv
>Marker14420	aaxbb
CCTGTCTCTGATAAAGGGTTCCCCGCGGATACGGGTCGTCGGTCAGCCTCGGGTTTGATCGTCTAGGGTCTGTGTTTCCTGGGGTTGTTGGCTGACCGGGXXXXXXXXXXCGAAACACGTGGGATTTGAAGTCCACGACCAACTCTACCAGCATTCGCGGGTAACCGTCGTTGATAAGACCACCGGGGTGACCGGCTTACATTAATCAGG	M,aa,ab,ad,ae,ag,ah,ai,aj,ak,al,an,ao,ap,aq,ar,as,at,au,aw,ay,ba,bc,bd,bi,bj,bl,bo,bq,bs,bu,bv,bw,by,bz,cb,cc,cd,ce,cf,cg,ch,ck,cl,cm,cn,co,cp,cq,cr,ct,cu,cv,cy,cz,dc,de,dg,dh,dj,dk,do,dp,dr,dt,du,dv
CCTGTCTCTGATAAAGGGTTCTCCGCGGATACGGGTCGTCGGTCAGCCTCGGGTTTGATCGTCTAGGGTCTGTGTTTCCTGGGGTTGTTGGCTGACCGGGXXXXXXXXXXCGAAACACGTGGGATTTGAAGTCCACGACCAACTCTACCAGCATTCGCGGGTAACCGTCGTTGATAAGACCACCGGGGTGACCGGCTTACATTAATCAGG	P,ac,af,al,am,av,ax,az,ba,bb,be,bf,bg,bh,bk,bm,bn,bp,bq,br,bs,bt,bw,bx,ca,cb,cc,cf,ci,cj,ck,cn,cp,cs,cv,cw,cx,da,db,dc,dd,df,di,dl,dm,dn,dq,ds,dw
>Marker23119	aaxbb
CCCAATGGGCTACGCAAAAAGCTGAAACTGCGATTTCGTGTGTAGGGGACCTGGACCTACCAGGGAGAAGAAAGAGATATACCATTAGTCGGGAGGAGGAXXXXXXXXXXGAGGAGGACATGAGGAAATTTGACGTATGTGATATGTAACAGTTTTGGTAGCCAAGAGAGCAGCGGGAAAACGATCGCTATTGTAGGAGATATATGATGG	P,aa,ae,af,ah,aj,al,am,ap,as,at,av,ax,ay,ba,bb,bd,bf,bl,bn,bp,br,bs,bt,bv,bx,bz,cb,cd,ch,ci,cj,ck,cl,cm,cp,cq,cs,ct,cv,cy,db,dc,dd,dh,di,dj,dl,do,dp,dr,dv,dw
CCCAATGGGCTACGCAAAAAGCTGAAACTGCGATTTCGTGTAGGGGACCTGGACCTACCAGGGAGAAGAAAGAGATATACCATTAGTCGGGAGGAGGACGXXXXXXXXXXGAGGAGGACATGAGGAAATTTGACGTATGTGATATGTAACAATTTTGGTAGCCTAGAGAGCAGCGGGAAAACGATCGCTATTGTAGGAGATATATAATGG	M,ab,ac,ad,ag,ah,ai,ak,an,ao,aq,ar,as,au,aw,az,bc,be,bg,bh,bi,bj,bk,bm,bo,bq,bu,bw,bx,by,ca,cc,ce,cf,cg,cn,co,cr,cu,cw,cx,cy,cz,da,de,df,dg,dk,dm,dn,dq,ds,dt,du,dw
>Marker56225	aaxbb
CCATTTGCATCATTTAAGTCCGTACGTATCTGGCATGATACTGGTACAGTGATATTTCATGCCTCGTACATATCGGTAGGTATCGGTACATAGCAGTACGXXXXXXXXXXTGGCACTGCCGCGGGCTTTCAGAGTCCTTCATGGCACTGCCATGGATGGGCACTGCCACCTGGGAGCCAATGACATGGGTTTCCATGGGAGTGCATATGG	M,aa,ab,ac,ad,ae,ag,ah,ai,aj,ak,al,an,ao,ap,aq,ar,as,at,au,aw,ay,bc,bd,bi,bj,bo,bq,bu,bv,by,bz,ca,cc,cd,ce,cf,cg,ch,cl,cm,cn,co,cp,cq,cr,ct,cu,cw,cy,dc,dg,dh,di,dj,dk,do,dp,dr,dt,du,dv
CCATTTGCATCATTTAAGTCCGCACGTATCTGGCATGATACTGGTACAGTACATATTTCATGCCTCGTACATATCGGTAGGTATCGGTACAGCAGTTATAXXXXXXXXXXTGGCACTGCCGCGGGCTTTCAGAATCCTTCATGGCACTGCCATGGATGGGCACTGCCACCTGGGAGCCAATGACATGGGTTTCCATGGGAGTGCATATGG	P,af,am,as,av,ax,az,ba,bb,be,bf,bg,bh,bk,bl,bm,bn,bp,br,bs,bt,bw,bx,cb,ci,cj,ck,cs,cv,cx,cz,da,db,dd,de,df,dl,dm,dn,dq,ds,dw
>Marker18405	aaxbb
CCTGCAATACGACGTAGTCCAAATGTAGCTGTTAAAAATAGCACATAGGTTGCTGAATATCGAATAACACGGAAGAAAGCGCACCCCCCTTAGATATCGCXXXXXXXXXXTAATTATCATACCAACTGGCGGATACCATTCACCCACAACGCCCACTGGTATGATAAGGACACCAGCATGGAGGCAACTGCTTCGCCCCATCAAAGTGGG	P,ac,ad,ae,ag,ah,ai,ak,al,am,ao,ap,aq,as,at,ax,az,ba,bb,bc,bd,be,bf,bh,bi,bj,bo,bp,bq,br,bt,bu,bv,ca,cd,cg,ch,ci,ck,cl,cn,co,cr,cs,ct,cw,cx,cy,cz,da,db,dc,de,dm,dp,dr,ds,dt,du,dv,dw
CCTGCAATACGACGTAGTCCAAATGTAGCTGTTAAAAATAGCACATAGGTTGCTGAATATCGAATAACACGGAAGAAAGCGCACCCCCCTTAGATATCGCXXXXXXXXXXTAATTATCATACCAACTGGCGGATACCATTCACCCACAACGCCCACTGGTATGATAGGGACACCAGCATGGAGGCAACTGCTTCGCCCCATCAAAGTGGG	M,aa,ab,af,aj,an,ar,au,av,aw,ay,bg,bk,bl,bm,bn,bs,bt,bv,bw,bx,by,bz,cb,cc,ce,cf,cj,cl,cm,cp,cq,cu,cv,dd,df,dg,dh,di,dj,dk,dl,dn,do,dp,dq,dw
>Marker15961	aaxbb
CCATAAGCTCCAATTTCCAAGCTATCTTCTATTTTTCTTCTCCATCACAACCGATCTTCACAGACACTTTGGTACCACCGCTGCAGGTTTTATCACAAAGXXXXXXXXXXTCCAGGAAACACACTGCCCATCGTCTTTGTCCCGCAAAAGGGTACTTGCAAACCCCCTCCCCCCGTAACCCCAACCAAACCATAGAAAAAACATGCTGGG	P,aa,ab,ad,ae,af,ai,aj,ak,al,aq,ar,at,av,aw,bb,bc,bd,be,bg,bh,bi,bl,bp,bq,bt,bv,bw,bz,ca,cb,cf,cn,cq,cx,cy,cz,dc,de,df,dg,dh,di,dl,dn,dp,dr,ds,dt,du
CCATAAGCTCCAATTTCCAAGCTATCTTCTATTTTTCTTCTCCATCACAACCGATCTTCACAGACACTTTGGTACCACCGCTGCAGGTTTTATCACAAAGXXXXXXXXXXTCCAGGAAACACACTGCCCATCGTCTTTGTCCCGCAAAAGGGTACTTGCAAACCCCCTCCCCCGGTAACCCCAACCAAACCATAGAAAAAACATGCTGGG	M,ac,ag,ah,am,an,ao,ap,as,au,av,aw,ax,ay,az,ba,bf,bj,bk,bm,bn,bo,br,bs,bt,bu,bx,by,bz,cc,cd,ce,cg,ch,ci,cj,ck,cl,cm,co,cp,cr,cs,ct,cu,cv,cw,cy,da,db,dd,dj,dk,dm,do,dq,du,dv,dw
>Marker23896	aaxbb
CCCACAATTTGCTTCGCAAGTCTTACGCAAGTGTGCCCTATTTTTTGGTCAAGTATTTACGCCGCCGTCGAATCGTTTGTTACGCTCGTACTTGGAATGGXXXXXXXXXXTGTACCTGATATACGTTGGGTATCTTGCCGCCGTGACTGGGGTTGACATTATTTGGTTTGCCTGTTTCAGTAACAAGATACGGACGCAGAGACAGCAGGG	M,ab,ac,ad,ae,ah,ai,aj,ak,an,ao,aq,as,aw,ax,ay,az,ba,bc,bg,bh,bm,bn,bo,bp,bt,bu,bv,by,ca,cb,cc,ce,cf,ch,cj,cl,cm,cn,cq,cr,cs,ct,cu,cz,da,dg,dj,dl,do,dq,dt,du,dw
CCCACAATTTGCTTCGCAAGTCTTACGCAAGTGTGCCCTATTTTTTGGTCAAGTATTTACGCCGCCGTCGAATCGTTTGTTACGCTCGTACTTGGAATGGXXXXXXXXXXTGTACCTGATATACGTTGGGTATCTTGCCGCCGTGACTGGGGTTGACAATATTTGGTTTGCCTGTTTCAGTAACAAGATACGGACGCAGAGACAGCAGGG	P,aa,af,ag,al,am,ap,ar,as,at,au,av,az,bb,bd,be,bf,bi,bj,bk,bl,bo,bq,br,bs,bu,bw,bx,bz,ca,cd,cg,ci,ck,cm,cn,co,cp,cr,cv,cw,cx,cy,db,dc,dd,de,df,dh,di,dk,dm,dn,dp,dr,ds,du,dv,dw
>Marker13032	aaxbb
CCCTGTTCCTGCCCCCTCTTGACACCCATATACTTACACCTCGCCCTCCCTATACTTCGGTTTGGGGCGACAGCACCATTTCACGAGAAACCCGTGCCGGXXXXXXXXXXCCTGCCGCTCGTGTGTTATCCTGGGGCACTTGCGAGTACAATATATGTCGACGTTCGCTACGTGTGCAAGTAGCAGTTTCATGCTCGCGAGTATTTGGGG	M,aa,ac,ae,ah,ai,am,ap,ar,as,au,av,ax,ba,bb,bd,bg,bl,bm,bp,bq,bt,bu,bv,bw,bx,by,bz,cc,cf,cj,cm,co,cq,ct,cv,cw,cx,cy,cz,da,de,di,dj,dk,do,dq,du
CCCTGTTCCTGCCCCCTCTTGACACCCACTTACTTACACCTCGCCCTCCCTATACTTCGGTTTGGGGCGACAGCACCATTTCACGAGAAACCCGTGCCGGXXXXXXXXXXCCTGCCGCTCGTGTGTTATCCTGGGGCACTTGCGAGTACAATATATGTCGACGTTCGCTACGTGTGCAAGTAGCAGTTTCATGCTCGCGAGTATTTGGGG	P,ab,ad,af,ag,aj,ak,al,an,ao,aq,at,aw,ay,az,bc,be,bf,bh,bi,bj,bk,bm,bn,bo,br,bs,bv,bw,ca,cb,cd,ce,cf,cg,ch,ci,ck,cl,cn,cp,cr,cs,cu,cy,db,dc,dd,df,dg,dh,dl,dm,dn,dp,dq,dr,ds,dt,dv,dw
>Marker14020	aaxbb
CCCTTGTACCTCCAGCCAGCACGGTATGTACTAGTAGCTGTGTCGGCAGCCAGTGCCCTGGATCCGAACAGCACACTGGTCGAGGCGAAATCTGCGTACAXXXXXXXXXXGACAGCACGTACTACGAATACAGGAGTACTGCTGTAGACCGGTACATACTGGACCAGGGCGCAGCCCAACCAGATAGACATGGAGACTCTCCAGCAAAGG	M,aa,af,ag,ai,ak,am,an,ao,ap,ar,as,au,aw,ax,ay,az,bb,bc,bd,bm,bo,br,bt,bu,bw,bx,by,cb,cc,ce,cg,ch,ci,cl,cn,co,cp,cs,ct,cv,cw,cx,cz,da,db,df,dj,dk,dl,dm,dp,dq,ds,du,dv,dw
CCCTTGTACCTCCAGCCAGCACGGTATGTACTAGTAGCTGTGTCGGCAGCCAGTGCCCTGGATCCGAACAGCACACTGGTCGAGGCGAAATCTGCGTACAXXXXXXXXXXGACAGCACGTACTACAAATACAGGAGTACTGCTGTAGACCGGTACATACTGGACCAGGGCGCAGCCCAACCAGATAGACATGGAGACTCTCCAGCAAAGG	P,ab,ac,ad,ae,ah,aj,al,am,aq,as,at,av,az,ba,be,bf,bg,bh,bi,bj,bk,bl,bn,bp,bq,bs,bt,bv,bz,ca,cb,cd,cf,cj,ck,cl,cm,cq,cr,cu,cy,dc,dd,de,dg,dh,di,dn,do,dq,dr,dt,dw
>Marker741	aaxbb
CCTCCTTTTTAATCTCCAGCTCCTTGGTTTCCAATTCCTCGAGGAGCGCGGCGACCGCTGCGGCGTTGATTGGGATCTTGAGGCGTAATTCAACAGTGCGXXXXXXXXXXAGCAAGGGAGGGGAGGGGGTGGGATGCAATCATATCCGACCGCCTTGACGGTTGCATAGCGAAACGAAGACCCTTGCCGTTGATGATCAGCGCTTTGAGG	M,aa,ab,ac,ae,ah,ai,aj,ak,al,am,ap,au,aw,ax,ay,ba,bb,bc,bd,bg,bi,bj,bk,bq,br,bs,bv,bw,cb,cc,cd,cg,ck,cm,cn,co,cp,cw,cy,dd,de,di,dk,dl,dn,do,dp,dq,dr,ds,dv,dw
CCTCCTTTTTAATCTCCAGCTCCTTGGTTTCCAATTCCTCGAGGAGCGCGGCGACCGCTGCGGCGTTGATTGGGATCTTGAGGCGTAATTCAACAGTGCGXXXXXXXXXXAGCAAGGGAGGGGAGGGGGTGGGATGCAATCATATCCGACCGCCTCGACGGTTGCATAGCGAAACGAAGACCCTTGCCGTTGATGATCAGCGCTTTGAGG	P,ad,af,ag,an,ao,aq,ar,as,at,av,az,be,bf,bh,bl,bm,bn,bo,bp,bt,bu,bw,bx,by,bz,ca,cb,cd,ce,cf,ch,ci,cj,cl,cq,cr,cs,ct,cu,cv,cx,cz,da,db,dc,df,dg,dh,dj,dm,dq,dt,du,dw
>Marker62251	aaxbb
CCTCAAACAAGCTCGAAAAAGAAGAGGAAAATCCCAGTAACTTTAGAAACTGGTGCAAAATATGAGCAATCGCCAGGAAACTCCGGGATCGCAACGCACCXXXXXXXXXXGGTAGCGTGCTACGCTTCAGGGTTAGTGATTAGTTTAGCGTTCAGTGCGAGGAGGTTTTTAAACAGAGTTAATAGTTGTGGATCCAGGAAAAGGCTTGGG	P,aa,ad,af,ag,ah,ai,aj,ak,al,ao,aq,as,at,au,ax,az,ba,bb,bc,bd,be,bg,bh,bi,bk,bl,bm,bo,bp,bt,bv,bw,by,bz,ca,cc,cf,cg,ch,cn,co,cp,cq,cr,ct,cz,da,db,dd,dg,di,dj,dl,dn,dq,dr,dt,dv
CCTCAAACAAGCTCGAAAAAGAAGAGGAAAATCCCAGTAACTTTAGAAACTGGTGCAAAATATGAGCAATCGCCAGGCAACTCCGGGATCGCAACGCACCXXXXXXXXXXGGTAGCGTGCTACGCTTCAGGGTTAGTGATTAGTTTAGCGTTCAGTGCGAGGAGGTTTTTAAACAGAGTTAATAGTTGTGGATCCAGGAAAAGGCTTGGG	M,ab,ac,ae,ai,ak,am,an,ap,ar,as,av,aw,ay,bf,bj,bk,bn,bq,br,bs,bt,bu,bx,by,bz,cb,cd,ce,ci,cj,ck,cl,cm,cp,cs,cu,cv,cw,cx,cy,da,dc,de,df,dg,dh,dj,dk,dm,do,dp,ds,du,dw
>Marker6052	aaxbb
CCTTTTTCGGGGATGATTTGACGGAACGGTTGCTCGGGACGTTTGTGCGGGGACGATTGCGCTCGTCGGGATGATTTACGGGACGATCATTTTAGATGTTXXXXXXXXXXGTTAACGACGGTACGATACACGGGATTAATGTGCGGGGCAACTGATTATTCACGGCAAAATTAATCGGGATGATCGCCCGGGATGATTGTTTGCAGGAGG	P,ab,ac,ae,af,ag,ai,aj,al,an,aq,as,au,av,aw,ax,ay,az,ba,bd,bi,bk,bm,br,bt,bu,bv,bw,bx,bz,cd,ce,cg,ch,cj,cl,cm,cn,co,cp,cq,cv,cw,cz,dc,df,dg,dk,dm,dn,do,dq,ds,du,dv,dw
CCTTTTTCGGGGATGATTTGACGGAACGGTTGCTCGGGACGTTTGTGCGGGGACGATTGCGCTCGTCGGGATGATTTACGGGACGATCATTTTAGATGTTXXXXXXXXXXGTTAACGACGGTACGATACACGGGATTAATGTGCGGGGCAACTGATTATTCACGACAAAATTAATCGGGATGATCGCCCGGGATGATTGTTTGCAGGAGG	M,aa,ad,ae,ah,ak,am,an,ao,ap,ar,at,bb,bc,bd,be,bf,bg,bh,bj,bl,bn,bo,bp,bq,br,bs,bv,bx,by,ca,cb,cc,cf,ci,ck,cr,cs,ct,cu,cw,cx,cy,da,db,dd,de,dh,di,dj,dl,dp,dq,dr,dt,du,dw
>Marker72114	aaxbb
CCACATTTCCGACCCGGGTAGACTCGATTTTGGCTATTCAACCCCCAGAAGCTACCCGATGATTGACAGGCTCACCTACCATTCATTGGGTTGGGGCGAGXXXXXXXXXXATACTACAAGGGCTCCACTCCGCGGGCGGCTGACGCCGCCCGCTACGCTCGCGCAAGGAGGATTTCATCTAATAGACGTGAAGGGGGCAGAAAGAAGAGG	P,aa,ab,ad,ae,af,ag,ah,ai,aj,ak,al,am,an,ao,ap,aq,ar,as,at,av,aw,ax,az,ba,bc,bf,bh,bi,bk,bl,bm,bn,bo,bp,bs,bv,bw,bx,ca,cb,cc,cd,ce,cf,cg,ch,cl,cm,cn,co,cq,cs,ct,cv,cw,cx,cy,dc,dg,dh,di,dj,dk,dn,dp,dq,ds,dt,du
CCACATTTCCGACGGGTAGACTCGATTTTGGCTATTCAACCCCCAGAAGCTACCCGATGATTGACAGGCTCACCTACCATTCATTGGGTTGGGGCGAGGAXXXXXXXXXXATACTACAAGGGCTCCACTCCGCGGGCGGCTGACGCCGCCCGCTACGCTCGCGCAAGGAGGATTTCATCTAATAGACGTGAAGGGGGCAGAAAGAAGAGG	M,ac,au,ax,ay,bb,bd,be,bg,bj,bq,br,bt,bu,bw,by,bz,cb,ci,cj,ck,cp,cr,cu,cy,cz,da,db,dd,de,df,dl,dm,do,dq,dr,dv,dw
>Marker15441	aaxbb
CCATTGACCCTCGCCTACGAGGGAGCAATTACGGTATGCTTTGAACGTATAGCATGCCCCCTATTTTGGGTCGATGAAGGCGTCTCTGTTGCCCTTGACCXXXXXXXXXXCAAAGGGTTAATGTGCTATGTACTACTGTAGTTTTATTTATCTAGTGTGGCGCCCGTCGTCACGGAGGCGTTTTTTTCTTGTTAGAAAGCGGGCTTAAGG	P,aa,ab,ac,ad,ag,ah,ai,aj,ak,an,ao,as,at,av,bd,bf,bg,bi,bn,bp,br,bs,bt,bv,bw,bx,by,bz,ca,cj,cn,cq,cr,cs,cu,cx,db,dc,de,df,di,dm,dn,ds,dt,du,dv,dw
CCATTGACCCTCGCCTACGAGGGGGCAATTACGGTATGCTTTGAACGTATAGCATGCCCCCTATTTTGGGTCGATGAAGGCGTCTCTGTTGCCCTTGACCXXXXXXXXXXCAAAGGGTTAATGTGCTATGTACTACTGTAGTTTTATTTATCTAGTGTGGCGCCCGTCGTCACGGAGACGTTTTTTTCTTGTTAGAAAGCGGGCTTAAGG	M,ae,af,al,am,ap,aq,ar,au,aw,ax,ay,az,ba,bb,bc,be,bh,bj,bk,bl,bm,bo,bp,bq,bt,bu,cb,cc,cd,ce,cf,cg,ch,ci,ck,cl,cm,co,cp,ct,cv,cw,cy,cz,da,dd,dg,dh,dj,dk,dl,do,dp,dq,dr,dw
>Marker16779	aaxbb
CCTAAAATTCCCCCCAAGTAGGGGGTTATTTTGGTCCATCCCCGATTCCTCTTCGTGGGAGTTCCACACGAAAATCCTTGCCCATTTGGTTTCGTCAGTCXXXXXXXXXXTCCCTTCACATCGAAGATTCTACCTCCCCGCTCCCCCTGCCTGAGTTGAGGTGCGTAAGCGCGGGATGGGCTAGGACTGAATAATCGGTAGTGAATAGGG	M,ab,ac,ad,af,ag,am,ao,ap,ar,as,at,ax,ay,az,bb,bc,bf,bg,bh,bi,bj,bk,bm,bp,bq,br,bs,bt,bu,bv,by,bz,cc,ce,cg,ch,ci,cj,cl,cp,cq,cs,cu,cv,cw,cx,db,dc,dd,dh,dk,dl,dp,dq,dr,dt,du,dw
CCTAAAATTCCCCCCAAGTAGGGGGTTATTTTGGTCCATCCCCGATTCCTCTTCGTGGGAGTTCCACACGAAAATCCTTGCCCATTTGGTTTCGTCAGTCXXXXXXXXXXTCCCTTCACATCGAAGATTCTACCTCCCTGCTCCCCCTGCCTGAGTTGAGGTACGTAAGCGCGGGATGGGCTAGGACTGAATAATCGGTAGTGAATAGGG	P,aa,ae,ah,ai,aj,ak,al,an,aq,as,au,av,aw,ax,az,ba,bd,be,bl,bn,bo,bw,bx,ca,cb,cd,ce,cf,ck,cm,cn,co,cr,ct,cy,cz,da,de,df,dg,di,dj,dm,dn,do,ds,dv,dw
>Marker18843	aaxbb
CCTTACACCCGCCAGAAAGACCCCCCCACTCTCGCTACAAGCCTGCTAGGGCATGCTTCGCAGCATGCCTTACCGAGGCGGCAAGGGGGAACGAAGTACTXXXXXXXXXXTTTTTCCCTTGCAGATACTTGTAGCATGGTCTGGTATGCTGTGGACTATTTATAGGTGTGTTTCATACCCCACGAGCTCATTGCGGTTGACATTGCATGG	M,aa,ab,af,ah,ak,ap,aq,ar,as,av,ax,ay,ba,bc,bd,bg,bl,bs,bt,bu,bx,by,bz,cd,cf,cg,cj,ck,cl,cn,co,cr,cs,cu,cv,cw,cx,cy,cz,db,dc,de,dh,di,dl,dm,dn,do,dq,ds,dt,dw
CCTCACACCCGCCAGAAAGACCCCCCCACTCTCGCTACAAGCCTGCTAGGGCATGCTTCGCAGCATGCCTTACCGAGGCGGCAAGGGGAAACGAAGTACTXXXXXXXXXXTTTTTCCCTTGCAGATACCTGTAGCATGGTCTGGTATGCTGTGGACTATTTATAGGTGTGTTTCATACCCCACGAGCTCATTGCGGTTGACATTGCATGG	P,ac,ad,ae,ag,ai,aj,al,am,an,ao,at,au,aw,az,bb,bc,be,bf,bh,bi,bj,bk,bm,bn,bo,bp,bq,br,bt,bv,bw,by,ca,cb,cc,ce,ch,ci,cm,co,cp,cq,ct,da,dd,df,dg,dj,dk,dp,dr,du,dv
>Marker23911	aaxbb
CCTGATAGTGAAGACAAAAGCTAGACTTGTGGCTAAGGGTTTTAGCCAGGTGCAAGAAGATGTAAATTACTTCCAAACGTTTGCACCAACACCATCGTCAXXXXXXXXXXATATACATGAAACTACCAGATGGGTGCGGTGACATGTCAAGACACATTGTTTGCCTCAACCGATAACTATATGGTTTATAGCAGAGCGGACGGCAGTGGG	P,ab,ac,ah,ai,ak,am,aq,ar,av,aw,ax,ay,ba,be,bf,bh,bi,bj,bk,bo,bp,bq,br,bs,bt,bu,bw,bx,bz,ca,cb,cc,cd,ce,cf,ch,ci,cj,cl,cp,cr,cz,da,db,df,dj,dk,dn,do,dp,dq,dr,dt,du,dw
CCTGATAGTGAAGACAAAAGCTAGACTTGTGGCTAAGGGTTTTAGCCAGGTGCAAGAAGATGTAAATTACTTCCAAACGTTTGCACCAACACCATCGTCAXXXXXXXXXXATATACATGAAACTACCAGATGGGTGCGGTGACATGTCAAGACACATTGTTTGCCTCAACCGATAACTGTATGGTTTATAGCAGAGCGGACGGCAGTGGG	M,aa,ad,ae,af,ag,aj,al,an,ao,ap,as,at,au,ay,az,bb,bc,bd,bg,bl,bm,bn,bq,bt,bv,bw,bx,by,cb,cd,cg,ck,cm,cn,co,cq,cs,ct,cu,cv,cw,cx,cy,dc,dd,de,dg,dh,di,dj,dk,dl,dm,ds,dv
>Marker72934	aaxbb
CCCCGGATTTTCACTAATCTGACCTCAGATTAACATTTCAGATTGTACGTGTGTTGTATCTATAGCAACAGCTATACTTTTAATGGATTTAGACGCAAACXXXXXXXXXXTTTCCGAGCGGAAATTTATTTATTGGTAAAGTACATGTAAAACAACACTTTTCCGAGCGGTGGACGACAGGGTGGTGTAGGTCTAACTTCAAAATAAGGG	M,ac,ad,ae,af,ai,am,an,aq,ar,as,au,ax,az,bg,bj,bk,bm,bq,bs,bt,bu,bw,bx,bz,ca,cb,cc,cg,ch,ci,cj,ck,cl,cm,cn,co,cp,ct,cu,cv,cw,cx,cz,dd,df,dh,di,dj,dk,dq,du,dw
CCCCGGATTTTCACTAATTTGACCTCAGATTAACATTTCAGATTTTACGTGTGTTGTATCTATAGCAACAGCTATACCTTTAATAGATTTAGACGCAAACXXXXXXXXXXTTTCCGAGCGGAAATTTATTCATTGGTAAAGTACATGTAAAACAACACTTTTCCGAGCGGTGGACGACAGGGTGGTGTAGGTCTAACTTCAAAATAAGGG	P,aa,ab,ag,ah,aj,ak,al,ao,ap,as,at,av,aw,ay,ba,bb,bc,bd,be,bf,bh,bi,bl,bn,bo,bp,br,bv,by,ca,cd,ce,cf,cq,cr,cs,cw,cy,da,db,dc,de,dg,dl,dm,dn,do,dp,dr,ds,dt,dv
>Marker27226	aaxbb
CCCAGTACAGCGAAAAAGCGCGCTATTCGTTTCAATCCATATAGACTAGTCTAATACACATAGACTACATATCAAAGTAGGCTACAGCTGTGAGATCGATXXXXXXXXXXCAATACAGGTCTGCGACGCGCCTTGGAACAAATTTGTACCAGAGTGAACACAGTGACGTTAATCAATGTGCACAGAAAACATAAACCTGTTTTTGATGGG	P,aa,ac,ad,ae,af,ah,ai,aj,al,ao,aq,as,au,av,aw,ax,ay,az,ba,bc,bh,bk,bp,br,bt,bu,bv,bw,bx,by,bz,ca,cb,cc,cd,ce,cf,cg,ch,ci,cj,ct,dg,dj,dk,dm,dn,do,dp,dq,dr,dv,dw
CCCAGTACAGCGAAAAAGCGCGCTATTCGTTTTAATCCATATAGACTAGTCTAATACACATAGACTACATATCAAAGTAGGCTACAGCTGTGAGATCGATXXXXXXXXXXCAATACAGGTCTGCGACGCGCCTTGGAACAAATTTGTACCAGAGTGAACACAGTGACGTTAATCAATGTGCACAGAAAACATAAACCTGTTTTTGATGGG	M,aa,ab,ag,ak,am,an,ap,ar,at,av,bb,bd,be,bf,bg,bi,bj,bk,bl,bm,bn,bo,bq,bs,bt,bv,ck,cl,cm,cn,co,cp,cq,cr,cs,cu,cv,cw,cx,cy,cz,da,db,dc,dd,de,df,dh,di,dl,dq,dr,ds,dt,du
>Marker12431	aaxbb
CCTCCAGTTGTGAGGTCTAGAGTCATGTGGTGAGGCAAACATGGGTGCATAGTCTACCAGGCGATACAGGCTCGGACTATTGGAGAACACAGCTAGGTGCXXXXXXXXXXTGAGAGGAGAGGATATATGGTAAGTGATTGCTTATCTCCAGGACCGAAGCGTTGCTGTCTTGAGGAGTGTAAGGGGCTTGGTTGGTGTTCAGGTTGTGGG	M,ab,ac,ae,af,ah,am,an,ar,at,au,ay,be,bi,bj,bk,bm,bn,bp,bq,bs,bu,bv,bw,bx,by,cb,cc,cf,cg,ch,ci,ck,cl,cm,co,cq,cr,cs,cu,cx,cy,da,db,de,df,dg,dh,di,dk,dl,dn,dp,dr,ds
CCTCCAGTTGTGAGGTCTAGAGTCATGTGGTGAGGCAAACATGGGTGCATAGTCTACCAGGCGATACAGGCTCGGACTATTGGAGAACACAGCTAGGTGCXXXXXXXXXXTGAGAGGAGAGGATACATGGTAAGTGATTGCTTATCTCCAGGACCGAAGCGTTGCTGTCTTGAGGAGTGTAAGGGGCTTGGTTGGTGTTCAGGTTGTGGG	P,aa,ad,ag,ai,aj,ak,al,an,ao,ap,aq,as,au,av,aw,ax,az,ba,bb,bc,bd,bf,bg,bh,bl,bo,bq,br,bt,bz,ca,cd,ce,cj,cn,co,cp,cs,ct,cu,cv,cw,cz,dc,dd,df,dj,dm,do,dq,dt,du,dv,dw
>Marker14619	aaxbb
CCCTGATCCTGGTGGTATGTTCGCGATGGACCTGAAACATGGCGACGATTTGTTTTGTTCGGGCAATAAGAATTGCCGTCTCTGAGGTGGCAGACCATGCXXXXXXXXXXGAGGGGATGCCTACACTGCTTGAAGAAATGGTTGTCTTCGTGGTAGTTGAGGCTAAACCCCCGATTTTCTCGGAGGGCATCAGCGCGACGTGAAAAGAGG	P,aa,ac,ad,ae,af,ah,ai,aj,al,am,ao,aq,ar,as,at,au,av,aw,ax,az,ba,bc,bd,br,bt,bu,bv,bw,bx,by,bz,ca,cc,ce,cf,cg,ch,cj,cn,cp,cs,cu,dg,dj,dk,dl,dm,dn,do,dp,dv,dw
CCCTGATCCTGGTGGTATGTTCGCGATGGACCTGAAACATGGCGACGATTTTTTTTGTTCGGGCAATAAGAATTGCCGTCTCTGAGGTGGCAGACCATGCXXXXXXXXXXGAGGGGATGCCTACACTGCTTGAAGAAATGGTTGTCTTCGTGGTAGTTGAGGCTAAACCCCCGATTTTCTCGGAGGGCATCAGCGCGACGTGAAAAGAGG	M,ab,ag,ai,ak,an,ap,av,ay,az,bb,bd,be,bf,bg,bh,bi,bj,bk,bl,bm,bn,bo,bp,bq,bs,cb,cc,cd,ci,ck,cl,cm,co,cq,cr,ct,cv,cw,cx,cy,cz,da,db,dc,dd,de,df,dh,di,dq,dr,ds,dt,du
>Marker16653	aaxbb
CCTTTTTTTACACGCAACTTTGATGTTCAGCACCCAAACCTGTAGTAATGTACACACTTGCAAGCGCTCTGGCACTACCCCTTCGCTACGGGGCTTCGATXXXXXXXXXXAGACAATTTCTCTTCGTAATCGCTAGAAACAGACGCGAGCCACGATTCAGGAGCACCGCTTTTTTTTCTGATTCTACTCCTCAATTTGGGAGCTTAAGGG	P,af,am,av,ax,az,ba,bb,be,bf,bg,bh,bk,bl,bm,bn,bp,br,bs,bt,bw,bx,ca,cb,ci,cj,ck,cs,cv,cw,cx,cz,da,db,dd,de,df,dl,dm,dn,dq,ds,dw
CCTTTTTTACACGCAACTTTGGTGTTCAGCACCCAAACCTTTAGTAATGTACACACTTGCAAGCGCTCTGGCACTACCCCTTCGCTACGGGGCTTCGATCXXXXXXXXXXAAGACAGTTTCTCTTCGTAATCGCTAGAAACAGACGCGAGCCACGATTCAGGAGCACCGCTTTTTTTCTGATTCTACTCCTCAATTTGGGAGCTTAAGGG	M,aa,ab,ac,ad,ae,ag,ah,ai,aj,ak,al,an,ao,ap,aq,ar,as,at,au,aw,ay,bc,bd,bi,bj,bo,bq,bu,bv,bw,bx,by,bz,cb,cc,cd,ce,cf,cg,ch,cl,cm,cn,co,cp,cq,cr,ct,cu,cy,dc,dg,dh,di,dj,dk,do,dp,dr,dt,du,dv
>Marker17220	aaxbb
CCTATAACTGAGGTTGGGTAATATTTCGGACTCACGGGGTCCTTCAACTATTAACTATTGCTGATTAATAACATGCTATATGCACCCAATTTCGTTGGGAXXXXXXXXXXAGGCTTTCGGACGAGCGATATCAGGTACATATGATATCAAAAACAGTACGTCAAGAAGGATAATGTGAAGAGGCGCCTGAAAATTTAGAAAAATGATTGG	P,aa,ad,ag,ai,aj,ak,al,ao,ar,av,aw,ax,az,ba,bb,bc,bd,be,bf,bg,bl,bm,bo,br,bs,bt,bz,ca,cb,ce,cn,cp,cr,cv,cw,da,dc,de,dj,dm,do,dq,du,dw
CCTATAACTGAGGTTGGGTAATATTTCGGACTCACGGGGTCCTTCAACTATTAACTATTGCTGATTAATAACATGCTATATGCACCCAATTTCGTTGGGAXXXXXXXXXXAGGCTTTCGGACGAGCGATATCAGGTACATATCATATCAAAAACAGTACGTCAAGAAGGATAATGTGAAAAGGCGCCTGAAAATTTAGAAAAATGATTGG	M,ab,ac,ae,af,ah,am,an,ap,aq,as,at,au,ay,bc,be,bh,bi,bj,bk,bn,bp,bq,bu,bv,bw,bx,by,cc,cd,cf,cg,ch,ci,cj,ck,cl,cm,co,cq,cs,ct,cu,cx,cy,cz,db,dd,df,dg,dh,di,dk,dl,dn,dp,dr,ds,dt,dv
>Marker14911	aaxbb
CCTCTCGTAGGGAGAACCTTTTGAGCGAACGCCCGCCCGGGTCGTTTGGAGGTACTGTCAGCAATCCGGACGCACGCCACACTATACAAGATGCTCGTAAXXXXXXXXXXTCACTTATTTATTATGGCTTTCGGTTTCACTTGATGTTTGGATCTGATTAATCTGTAAAGTTGTGGGCATCAGGAGGCATAGCATCAGTACAAATGTTGG	P,aa,ab,ae,af,ag,am,an,ap,aq,ar,aw,ax,az,bc,bf,bg,bi,bk,bl,bm,bn,bo,br,bt,bz,cb,cf,ck,cm,cn,co,cp,cq,cs,ct,cu,cw,da,dc,dd,dg,di,dl,dp,dq,dr,du
CCTCTCGTAGGGAGAACCTTTTGAGCGAACGCCCGCCCGGGTCGTTTGGAGGTACTGTCAGCAATCCGGACGCACGCCACACTATACAAGATGCTCGTAAXXXXXXXXXXTCACTTATTTATTATGGCTTTCGGTTTCACTTGATGTTTGGATCTGATTAATCTGTAAAGTTGTGGGTATCAGGAGGCATAGCATCAGTACAAATGTTGG	M,ac,ad,ah,ai,aj,ak,al,am,ao,ap,as,at,au,av,ay,ba,bb,bd,be,bh,bj,bm,bo,bp,bq,bs,bt,bu,bv,bw,bx,by,bz,ca,cc,cd,ce,cg,ch,ci,cj,cl,cn,cr,cv,cx,cy,cz,db,de,df,dh,dj,dk,dm,dn,do,ds,dt,dv,dw
>Marker3469	aaxbb
CCTTTTAGTGCGCGTTTTTTTCTTTGTGTTCTTTCTTAGTGGTCGTTTTGTTAGTATTACCAGGTAAGACGTGCCCTGTACGACATTTTTCCGTGCAGCAXXXXXXXXXXCGGGGCATGGGCGCTGATTGGCTGTAAACCGCAACTTTTTTTTCTTGGCAGTATTTAGACAGTACGCCGTACATACGAGCATTCTGGACGCACTGTAGGG	P,aa,ab,ae,af,ag,an,ap,aq,ar,aw,ax,az,bc,bf,bg,bk,bl,bm,bn,bo,br,bs,bt,bz,cf,ch,cj,ck,cm,co,cp,cq,ct,cw,da,dc,dd,dg,di,dl,dp,dq,dr,du
CCTTTTAATGCGCGTTTTTTTCTTTGTGTTCTTTCTTAGTGGTCGTTTTGTTAGTATTACCAGGTAAGACGTGCCCTGTACGACATTTTTCCGTGCAGCAXXXXXXXXXXCGGGGCATGGGCGCTGATTGGCTGTAAACCGCAACTTTTTTTTCTTGGCAGTATTTAGACAGTACGCCGTACATACGAGCATTCTGGACGCACTGTAGGG	M,ac,ad,ah,ai,aj,ak,al,am,an,ao,ap,as,at,au,av,ay,ba,bb,bd,be,bh,bi,bj,bp,bq,bt,bu,bv,bw,bx,by,ca,cb,cc,cd,ce,cg,ci,cl,cn,cr,cs,cu,cv,cx,cy,cz,db,de,df,dh,dj,dk,dm,dn,do,ds,dt,dv,dw
>Marker9748	aaxbb
CCTTTGTTTAGGGCACCTTTAATTGCAGGGTCACCCGTAAGAGAGTATTGCAGCAGTCGGATTTGTCGACGCCAATCTTTTTTTCCGGGCAGCAAGAATCXXXXXXXXXXCGACGAGCAAAATTGAGGTTAAACAGACTGTCCTGCGCACATGAATGCGGGCGAAACTCTCAGCTGGACAGAGGGGATCCACGATATCCGCTATGTTGGG	M,aa,ad,ae,ah,aj,al,am,an,ap,aq,ar,as,au,av,ax,ba,bb,bd,bg,bi,bl,bm,bp,bq,bs,bt,bu,bx,by,bz,cc,cf,cg,ci,cj,cl,cm,cq,ct,cu,cv,cw,cx,cy,cz,da,de,dh,di,dj,dk,dl,do,dp,dq,du,dv,dw
CCTTTGTTTAGGGCACCTTTAATTGCAGGGTCACCCGTAAGAGAGTATTGCAGCAGTCGGATTTGTCGACGCCAATCTTTTTTTCCGGGCAGCAAGAATCXXXXXXXXXXCGACGAGCAAAATTGAGGTTAAACAGATTGTCCTGCGCACATGAATGCGGGCGAAACTCTCAGCTGGACAGAGGGGATCCACGATATCCGCTATGTTGGG	P,ab,ac,af,ag,ai,ak,an,ao,at,aw,ay,az,bc,be,bf,bh,bj,bk,bn,bo,bq,br,bt,bv,bw,ca,cb,cd,ce,cg,ch,ci,ck,cn,co,cp,cr,cs,db,dc,dd,de,df,dg,dm,dn,dq,dr,ds,dt,dw
>Marker2218	aaxbb
CCCTCAATATTTGCTACTACCACCACTACTGCTAAACCTACTCATATGTGCACTACCCCTGCTTTTACAGTGGTGGTTTTGTTGGAGGTGGGTGTTACGTXXXXXXXXXXGAGGGGTTCTAGATACCACCAACGTTTGAAACAACGTATTAGAGGTTGGTTGTCCGCAATGTGTATCGGAGTGGATCAATTCAACCCCCCCCCCTAAGGG	P,ad,ae,ag,ah,ai,ao,ap,aq,at,ax,az,ba,bb,bd,be,bf,bh,bi,bj,bl,bo,bp,br,bs,bt,bu,bx,cb,cc,cd,cf,cg,ch,ci,ck,cl,cn,co,cr,cs,ct,cw,cx,cy,cz,db,de,dg,dl,dm,dq,dr,ds,dt,du,dv
CCCTCAATATTTGCTACTACCACCACTACTGCTAAACCTACTCATATGTGCACTACCCCTGCTTCTACAGTGGTGGTTTTGTTGGAGGTGGGTGTTACGTXXXXXXXXXXGAGGGGTTCTAGATACCACCAACGTTTGAAACAACGTATTAGAGGTTGGTTGTCCGCAATGTGTATCGGAGTGGATCAATTCAACCCCCCCCCCTAAGGG	M,aa,ab,ac,af,ah,aj,ak,al,am,an,ar,as,au,av,aw,ay,bc,bg,bj,bk,bm,bn,bq,bt,bv,bw,by,bz,ca,cb,ce,cf,ci,cj,cm,cn,cp,cq,cu,cv,da,dc,dd,df,dg,dh,di,dj,dk,dn,do,dp,dq,ds,dw
>Marker11169	aaxbb
CCCAAAGAACTGTGTGGAGTAAAGTGTTCGCACGCGGTTGTACATAATTGCAAAAAGATTGCTGCATTCAGTAAGACTGAATTTCGAACATATGCCGTCGXXXXXXXXXXGAAAGCGTCCGCAAGTGCAAACGCTCCAAACTGCCGGTCGGCAGGAATTCTTTCCGAACGATGTAAGACGAAAAACAAAGTAGGTGCTGCGAGCCTTGGG	P,aa,ab,ac,ae,ah,ai,am,ao,aq,ar,as,at,av,aw,ax,az,ba,be,bf,bh,bi,bl,bo,bp,bq,br,bt,bw,bz,ce,cf,cg,ch,ci,cj,cl,cm,cp,cr,cv,da,db,de,df,dp,dq,dr,dt,du,dv,dw
CCCAAAGAACTGTGTGGAGTAAAGTGTTCGCACGCGGTTGTACATAATTGCAAAAAGATTGCTGCATTCAGTAAGACTGAATTTCGAACATATGCCGTCGXXXXXXXXXXGAAAGCGTCCGCAAGTGCAAACGCTCCAAACTGCCGGTCGGCAGGAATTCTTTCCGTACGATGTAAGACGAAAAACAAAGTAGGTGCTGCGAGCCTTGGG	M,ad,af,ag,aj,ak,al,an,ap,as,au,ay,bb,bc,bd,bg,bj,bk,bm,bn,bq,br,bs,bt,bu,bv,bx,by,ca,cb,cc,cd,ck,cn,co,cq,cs,ct,cu,cv,cw,cx,cy,cz,dc,dd,dg,dh,di,dj,dk,dl,dm,dn,do,ds
>Marker14005	aaxbb
CCCCTCGTCCAGCCGTATCGGTTCCGCACCTCGCCGGGATCGGGTACGTGGGCTGAGCGAGACAAGCGAAAAGTGTGATTTTTTTTGTATTTTGGGCGGTXXXXXXXXXXTACGGGAAAACACTTACTTCCAAGTTGATATAATTTCCAAATTGGCTTCTTATTTCGTCCCCATCACACTTTTTTTATGGTCACACCCCGAAGCGTTTGG	M,ab,ad,ae,af,ai,ak,al,an,ap,ar,at,av,aw,ax,ay,bb,bc,be,bf,bg,bi,bk,bm,bo,bq,br,bt,bv,bw,bz,ca,cf,cg,ch,ci,cl,cn,cp,cq,ct,cw,cx,cz,da,db,dd,de,dh,di,dn,do,dr,ds,dv,dw
CCCCTCGTCCAGCCGTATCGGTTCCGCACCTCGCCGGGATCGGGTACGTGGGCTGAGCGAGACAAGCGAAAAGTGTGATTTTTTTTGTATTTTGGGCGGTXXXXXXXXXXTACGGGAAAACACTTACTTCCAAGTTGATATAATTTCCAAATTGGCTTCTTATTTCGTCCCCATCACACTTTTTTCATGGTCACACCCCGAAGCGTTTGG	P,aa,ac,ag,ah,aj,am,ao,aq,as,au,az,ba,bb,bd,bh,bj,bl,bn,bp,bs,bu,bx,by,cb,cc,cd,ce,ch,cj,ck,cm,co,cr,cs,ct,cu,cv,cy,dc,df,dg,dh,dj,dk,dl,dm,dn,dp,dq,dt,du,dv,dw
>Marker53969	aaxbb
CCCTACTCAGTTCTTGGCTTGCGCCATGGCTTTGCACCCCTTGTATTGTCAATGCACGCTCCTGTGGTCATGAATACCGTTTCTTTCCCGTCGAGTTCGCXXXXXXXXXXCATGAAAGGTATTCCTGTTTTACCCGCCACCTTGGTCTGTATTATTCCGATCATCGACGGCGGCGTCAACGAAAACGCACCCTTCGGGTAGGAACAGAGG	M,aa,ab,ac,ad,ag,ak,al,am,an,ar,as,au,av,aw,ay,bc,bg,bh,bm,bn,bo,bq,bu,bw,by,bz,ca,ce,cf,cg,cm,co,cq,cs,ct,cu,da,db,dc,df,dg,dh,di,dj,dk,dm,dn,do,dq,du,dw
CCCTACTCAGTTCTTGGCGTGCGCCATGGCTTTGCACCCCTTGTATTGTCAATGCACGCTCCTGTGGTCATGAATACCGTTTCTTTCCCGTCGAGTTCGCXXXXXXXXXXCATGAAAGGTATTCCTGTTTTACCCGCCACCTTGGTCTGTATTATTCCGATCATCGACGGCGGCGTCAACGAAAACGCACCCTTCGGGTAGGAACAGAGG	P,ae,af,ah,ai,aj,ao,ap,aq,at,ax,az,ba,bb,bd,be,bf,bi,bj,bk,bl,bm,bo,bp,br,bs,bt,bv,bw,bx,by,cb,cc,cd,ch,ci,cj,ck,cl,cn,cp,cr,cv,cw,cx,cy,cz,dd,de,dl,dp,dq,dr,ds,dt,dv,dw
>Marker7595	aaxbb
CCTTTTTCTATTTGCTCAATTGTGGATCTCCTTCAGTCATCGATATTGCGGCGAAGCAAGCGACACGTGCTCCGACAGAGGTATTAAGATATACCATTTGXXXXXXXXXXCCCAAAAACCGTTTCCAGCTGTAAAGAGCGCTAGTCCGCAGTCTTTCGAAGGTATTTCTTGTTTCACAATATCGATGCTGTCCTACATTATACCCATAGG	M,aa,ac,ad,ag,ai,am,as,at,au,aw,ay,az,bc,bd,bf,bo,bq,bs,bt,bu,bv,bz,cb,cc,cd,ce,ch,ci,cj,cn,cp,cr,ct,cu,cv,cx,cz,db,dd,de,df,dh,dn,ds,dw
CCTTTTTCTATTTGCTCAATTGTGGATCTCCTTCAGTCATCGATACTGCGGCGAAGCAAGCGACACGTGCTCCGACAGAGGTATTAAGATATACCATTTGXXXXXXXXXXCCCAAAAACCGTTTCCAGCTGTAAAGAGCGCTAGTCCGCAGTCTTTCGAAGGTATTTCTTGTTTCACAATATCGATGCTGTCCTACATTATACCCATAGG	P,ab,ac,ae,af,ah,aj,ak,al,an,ao,ap,aq,ar,as,av,ax,ay,ba,bb,be,bg,bh,bi,bj,bk,bl,bm,bn,bp,br,bs,bt,bw,bx,by,ca,cd,cf,cg,ck,cl,cm,co,cq,cs,cw,cy,da,dc,dg,di,dj,dk,dl,dm,do,dp,dq,dr,dt,du,dv
>Marker47291	aaxbb
CCCCTCGGTAGTGCTGTGGCGTACCCGATCACGCTACCCTCACCAAAGCGACACCCCGACCTATCCCGGGAGCACCCGATCCCTTCAATCTGTCGAGGACXXXXXXXXXXAATGGTCCTTCACATTTCCGGACCGGTTGGCACCACAGCAGGTAGCATTGCATTCACTACGACTTCGCAGGCACCCGTGCTGTTCTGAGATTTAGAAGGG	P,aa,ab,ag,ah,aj,ak,al,ao,ap,at,av,aw,ay,az,ba,bb,bc,bd,be,bf,bh,bi,bl,bn,bp,br,bv,by,cd,ce,cf,ch,cj,cq,cr,cs,cw,cy,da,db,dc,de,dg,dl,dm,dn,do,dp,dr,ds,dt,dv
CCCCTCGGTAGTGCTGTGGCGTACCCGATCACGCTACCCTCACCAAAGCGACACCCCGACCTATCCCGGGAGCACCCGATCCCTTCAATCTGTCGAGGACXXXXXXXXXXAATGGTCCTTCACATTTCCGGACCGGTTGGCACCACAGCAGGTAGCATTGCATTCACTACGACTTCGCAGGCACCCGTGCTGTGCTGAGATTTAGAAGGG	M,aa,ac,ad,ae,af,ag,ai,am,an,aq,ar,as,au,ax,az,bg,bj,bk,bm,bo,bq,bs,bt,bu,bw,bx,bz,ca,cb,cc,cg,ci,ck,cl,cm,cn,co,cp,ct,cu,cv,cx,cz,dd,df,dh,di,dj,dk,dq,du,dw
>Marker5757	aaxbb
CCACATTTTTCTTTCTTGGCGTGTTTTTTTCGTTGTCTACCTAGCTAGGCAATGGGACTTGTTCGTCCGGTCAGCGGTTTTCTTTTTTCCTCTCCAAATCXXXXXXXXXXGTGAGCACGCGTCAATTTTTCGTTTTCTGCCACAGGCTAGGGCTAGCGAGGGGTGCTCCTTCCTGAACGATTGCCGGGACAAGTGGGAAGACAAGGAGGG	P,aa,ad,af,ag,ah,ai,aj,ak,al,ao,aq,at,ax,az,ba,bb,bc,bd,be,bg,bh,bi,bl,bm,bo,bp,bt,bv,bw,bz,ca,cf,cg,ch,ck,cn,co,cp,cq,cr,cs,ct,cz,da,db,dg,di,dl,dn,dp,dq,dr,ds,dt,dv
CCACATTTTTCTTTCTTGGCGTGTTTTTTTCGTTGTCTACCTAGCTAGGCAATGGGACTTGTTCGTCCGGTCAGCGGTTTTCTTTTTTCCTCTCCAAATCXXXXXXXXXXGTGAGCACGCGTCAATTTTTCGTTTTCTGCCACAGGCTAGGGCTAGCGAGGGGTGCTCCTTTCTGAACGATTGCCGGGACAAGTGGGAAGACAAGGAGGG	M,ab,ac,ae,ah,ai,am,an,ap,aq,ar,as,au,av,aw,ay,bf,bj,bk,bn,bo,bq,br,bs,bt,bu,bx,by,cb,cc,cd,ce,cf,cg,ci,cj,ck,cl,cm,cs,cu,cv,cw,cx,cy,db,dc,dd,de,df,dh,dj,dk,dm,do,dq,du,dw
>Marker9017	aaxbb
CCCAGCACGGCTCAGCACCTCACAACTCCGCACAGCATCGTGCAGTACCGCACCGCACGGCAGGGCAAGGCAGGGCACAGCAGGGAACGGCACTGCACGGXXXXXXXXXXTGATATTATTAGGCTGGGACATCATTAGGCTAGGACCTCTGGTATGATGAAAGCTCCGTTCACAGGAAATTTGGACCGTTCCGCAAGCAACGAAAGGGGG	M,aa,ad,ae,af,ag,aj,al,am,an,ao,ap,as,at,au,ay,az,bb,bc,bd,bg,bl,bm,bn,bp,bq,bt,bv,bx,by,cb,ce,cg,ck,cm,co,cq,cs,ct,cu,cw,cx,cy,dd,de,dg,dh,di,dk,dl,ds,dv
CCCAGCACGGCTCAGCACCTCACAGCTCCGCACAGCATCGTGCAGTACCGCACCGCACGGCAGGGCAAGGCAGGGCACAGCATGGAACGGCACTGCACGGXXXXXXXXXXTGATATTATTAGGCTGGGACATCATTAGGCTAGGACCTCTGGTATGATGAAAGCTCCGTTCACAGGAAATTTGGACCGTTCCGCAAGCAACGAAAGGGGG	P,ab,ac,ah,ai,ak,aq,ar,av,aw,ax,ba,be,bf,bh,bi,bj,bk,bo,br,bs,bu,bw,bz,ca,cc,cd,ce,cf,ch,ci,cj,cl,cn,cp,cr,cv,cz,da,db,dc,df,dj,dm,dn,do,dp,dq,dr,dt,du,dw
>Marker39468	aaxbb
CCTCTTGCTCTCTCTAGAAACCCTCACCCTCTGGAAGTAGAGAGAGTCTTCCGTCGAGGAACTGGAACCAAGTTTATTTCTAGTCTACGATGACTCCTCAXXXXXXXXXXTCCTTGTTAACCCAATGTGGGGTCGTATGTCCAGAGTGTAATTTTTTTGTGTTTTCTACAAAATATATTAGTTATTTTGGTTGTACGCCTAGCTACTAGG	M,ae,af,al,am,ap,aq,ar,au,aw,ax,ay,az,ba,bb,bc,be,bh,bj,bk,bl,bm,bo,bq,bu,cb,cc,cd,ce,cf,cg,ch,ci,ck,cl,cm,co,cp,ct,cw,cy,cz,da,dd,dg,dh,dj,dk,dl,do,dp,dq,dr,dw
CCTCTTGTTCTCTCTAGAAACCCTCACCCTCTGGAAGTAGAGAGAGTCTCCTGTCGAGGAACTGGAACCAAGTTTATTTCTAGTCTACGATGACTCCTCAXXXXXXXXXXTCCTTGTTAACCCAATGTGGGGTCGTATGTCCAGAGTGTAATTTTTTTGTGTTTTCTACAAAATATATTAGTTATTTTGGTTGTACGCCTAGCTACTAGG	P,aa,ab,ac,ad,ag,ah,ai,aj,ak,an,ao,as,at,av,az,bd,bf,bg,bi,bn,bp,br,bs,bt,bv,bw,bx,by,bz,ca,cf,cj,cn,cq,cr,cs,cu,cv,cx,db,dc,de,df,di,dm,dn,ds,dt,du,dv,dw
>Marker18955	aaxbb
CCTCAAACAAACGGGGTGAAAATTCCTAGCTAGTGCAAAAAATGAAAAATCGTACCGCGCCGCGAATAATGGAAACGATGTGTCCCCAAGAGGGTGTCAGXXXXXXXXXXGAACATAGAGATAATCCGCGAACTGAAATTGAACAATGACGATGTCCTTCTACAACAATGATTCACGTAGGTTAGCGGCAACGGCGACCTATTCAATAGG	M,ab,ac,ad,af,ag,am,an,ao,ap,ar,as,at,au,ax,ay,bb,bc,bf,bg,bh,bi,bj,bk,bm,bn,bp,bq,br,bs,bt,bu,bv,bz,cc,ce,cg,ch,ci,cj,cl,cp,cq,cs,cu,cv,db,dc,dd,dh,dk,dl,dp,dq,dr,dt,du,dw
CCTCAAACAAACGGGGTGAAAATTCCTAGCTAGTGCAAAAAATGAAAAATCGTACCGCGCCGCGAATAGCGGAAACGCTGTGTCCCCCAGAGGGTGTCAGXXXXXXXXXXTGAACATAGAGATAATCCGCGAACTGAAATTGAACAATGACGATGCCTTCTACAACAATGATTCACGTAGGTTAGCGGCAACGGCGACCTATTCAATAGG	P,aa,ae,ah,ai,aj,ak,al,aq,as,av,aw,az,ba,bd,be,bl,bo,bt,bw,bx,by,ca,cb,cd,cf,ck,cl,cm,cn,co,cr,ct,cv,cw,cx,cy,cz,da,de,df,dg,di,dj,dm,dn,do,ds,dv,dw
>Marker17494	aaxbb
CCCACCATTGTAGATGGTTATAACACAACGAAAAGGACGAGATGCCTTTCGCCCTGGGCGAAAAAAGGCAAGATCGTGATCGCGGACACCTATATACACCXXXXXXXXXXCGGAAAATGAAAGTCCTCCCCTTGGAAAAAAATGTTGCAGTCTATCAACACTAGTGGTGTTCGGACATCAAGCATGATCACGCAACAATGCAGGATGTGG	M,ab,ad,af,ai,ak,al,an,aq,ar,at,av,aw,ay,bc,be,bg,bi,bk,bm,bn,bo,bq,br,bt,bw,ca,cb,cc,cf,cg,ch,ci,cl,co,cp,cq,cs,cw,cx,cy,cz,da,dd,de,di,dp,dr,ds,du
CCCACCATTTTAGATGGTTATAACACAACGAAAAGGACGAGATGCCTTTCGCCCTGGGCGAAAAAAGGCAAGATCGTAATCGCGGACACCTATATACACCXXXXXXXXXXCGGAAAATGAAAGTCCTCCCCTTGGAAAAAAATGTTGCAGTCTATCAACACTAGTGGTGTTCGGACATCAAGCATGATCACGCAACAATGCAGGATGTGG	P,aa,ac,ae,ag,ah,aj,am,ao,ap,as,au,ax,az,ba,bb,bd,bf,bh,bi,bj,bl,bp,bs,bt,bu,bv,bx,by,bz,cd,ce,cj,ck,cm,cn,cr,ct,cu,cv,db,dc,df,dg,dh,dj,dk,dl,dm,dn,do,dq,dt,dv,dw
>Marker70973	aaxbb
CCCTTCATGCGATTTTTGGTCTTGCGATGAAGAGCACCTCTGCCAAAGTTCGTTTTCCAACTCTCAAAAACCAGGGTGCAAAAGTGCGAAGAAACAATTTXXXXXXXXXXAAGTACCGCGTGGTACTGAATATTTCTTAATAATCTTCGAAGTACCTAGCCCAACTGTGACGTTTCGGCGGCTTCTAATAATAGGCAGCGAACCCACAGG	P,aa,ab,ac,ad,ag,ai,aj,ak,al,am,an,ao,as,at,av,ax,ay,az,bc,bd,bg,bi,bk,bl,bn,bp,br,bt,bv,bw,by,bz,ca,ci,ck,cl,cn,cq,cr,cs,cu,cx,db,dc,de,df,di,dk,dm,dn,ds,dt,du,dv,dw
CCCTTCATGCGATTTTTGGTCTTGCGATGAAGAGCACCTCTGCCAATGTTCGTTTTCCAACTCTCAAAAACCAGGGTGCAAAAGTGCGAAGAAACAATTTXXXXXXXXXXAAGTACCGCGTGGTACTGAATATTTCTTAATAATCTTCGAAGTACCTAGCCCAACTGTGACGTTTCGGCGGCTTCTAATAATAGGCAGCGAACCCACAGG	M,ae,af,ah,ap,aq,ar,au,av,aw,ax,ay,ba,bb,bc,be,bf,bh,bj,bl,bm,bo,bq,bs,bt,bu,bx,cb,cc,cd,ce,cf,cg,ch,ci,cj,cl,cm,co,cp,ct,cv,cw,cy,cz,da,dc,dd,df,dg,dh,dj,dl,do,dp,dq,dr,dw
>Marker4597	aaxbb
CCTTCCCCTTCCCGCGAGCGCCGAGCCAAGACACGCCCAAGCCCTATCCTATCCGTTTCCGGCATCCTATTCTCCCTCTTCTTCCCCCGCCTCCTCGTCTXXXXXXXXXXGTCACTCTCGCTCTCCCCTCCCTCTCCTCCGCTGCCGACTCCGGCTGCCGTGTCCTTTCTCGCCTGTCAGAAAGAATTCACAAACCAAATCAGCGAATGG	P,aa,ac,ae,ag,ah,aj,am,ao,ap,as,au,az,ba,bc,bd,bf,bh,bj,bl,bp,bs,bt,bu,bv,bx,by,bz,cd,ce,cj,ck,cl,cm,cn,co,cr,ct,cu,cv,cy,dc,df,dg,dh,dj,dk,dl,dm,dn,do,dp,dq,dt,dv,dw
CCTTCCCCTTCCCGCGAGCGCCGAGCCAAGACACGCCCAAGCCCTATCCTATCCGTTTCCGGCATCCTATTCTCCCTCTTCTTCCCCCGCCTCCTCGTCTXXXXXXXXXXGTCACTCTCGCTCTCCCCTCCCTCTCCTCCGCTGCCGACTCCGGCTGCCGTGTCTTTTCTCGCCTGTCAGAGATAATTCACAAACCAAATCAGCGAATGG	M,ab,ad,af,ag,ah,ai,ak,al,an,aq,ar,at,av,aw,ax,ay,bb,bc,be,bg,bi,bk,bm,bn,bo,bq,br,bt,bw,ca,cb,cc,cf,cg,ch,ci,cl,cp,cq,cs,cw,cx,cz,da,db,dd,de,di,dq,dr,ds,du,dw
>Marker55346	aaxbb
CCTAATCGCCTTGCTGTATTTGCAATGTTGTGAACCTTTGTCTCGTAGTTTGTGACCACAGAACTCGTCTCCCTATGAGTCATCAGCACGGACACTGGTTXXXXXXXXXXTCACGTTACCATCAATCAATGCTAAAAACCGAAACCATTTGACTTGGAATTAGGAGAGCCCCAACACATACATGAAAGAAAACGTGAGACCGATGCTAGG	M,ab,ac,ad,ah,ai,an,ar,as,at,av,ax,az,ba,bb,be,bh,bi,bj,bm,bn,bo,bp,bq,br,bs,bt,bw,bx,by,ca,cb,cc,cd,cf,cg,ch,ci,cj,ck,cp,cr,cv,cw,cx,db,dc,dd,df,dh,dj,dk,dn,do,dq,dt,dv,dw
CCTAATCGCCTTGCTGTATTTGCAATGCTGTGAACCTTTGTCTCGTAGTTTGTGACCACAGAACTCGTCTCTCTATGAGTCATCAGCACGGACACTGGTTXXXXXXXXXXCTCTCACGTTATCAATCAATGCTAAAAACCGAAACCATTTGACTTGGAATTAAGAGAGCCCCAACACATACATGAAAGAAAACGTGAGATCGATGCTAGG	P,aa,ae,af,ag,aj,ak,al,am,ao,ap,aq,as,au,aw,ay,bc,bd,bf,bg,bk,bl,bt,bu,bv,bw,by,bz,ce,cl,cm,cn,co,cq,cs,ct,cu,cy,cz,da,de,df,dg,di,dl,dm,dp,dq,dr,ds,du,dw
>Marker27254	aaxbb
CCCCCTCCGGTTACTCCAGCGCCATTAATTTGAAGAAGCCGGGCGTCACCTAAACAGACAACATGTGCCAGCCCCGGAGAACACAAACATTAGTCAGTACXXXXXXXXXXTCTAAAACAATTTTACTCGTTGTTGCACCCCTGCGTTTTTCGGTTTCACTGTCTGTATGTTTACCCTGATTTATACGGCGTCTTTTCAAGGCAATTGAGG	M,ab,ac,ae,ag,ah,am,an,ap,as,au,av,aw,ax,ay,az,bf,bj,bk,bn,br,bs,bu,bx,by,bz,cb,cc,cd,ce,cg,ch,ci,cj,ck,cl,cm,cn,co,cp,cs,ct,cu,cv,cw,cx,cy,db,dc,dd,de,dj,dk,dm,do,dq,du,dv,dw
CCCCCTCCGGTTACTCCAGCGCCATTAATTTGAAGAAGCCGGGCGTCACCTAAACAGACAACATGTGCCAGCCCCGGAGAACACAAACAGTAGTCAGTACXXXXXXXXXXTCTAAAACAATTTTACTCGTTGTTGCACCCCTGCGTTTTTCGGTTTCACTGTCTGTATGTTTACCCTGATTTATACGGCGTCTTTTCAAGGCAATTGAGG	P,aa,ad,af,ai,aj,ak,al,ao,ap,aq,ar,at,ba,bb,bc,bd,be,bg,bh,bi,bl,bm,bo,bp,bq,bt,bv,bw,bz,ca,cf,ch,ck,cn,cq,cr,cv,cx,cz,da,df,dg,dh,di,dl,dn,dp,dr,ds,dt
>Marker76778	aaxbb
CCTTCGTTTGCCTCAAATCATATATATTATAGGCTGTGTCTTCATCGGGTCATCCGAAAGCGAGTCTACGAGCGTACACCAGCCAAGAGCTGATACACGCXXXXXXXXXXCAAGGAGAGCGGCAGCACGGACTCACGATCATCATCACTGAGGACGGCTGATCAAGAAATCTACTGCTGCTTACGGGAGCTTCTACACACTATTTGGGGG	P,aa,ac,ad,an,ap,ar,as,au,ba,bc,bd,bf,bj,bl,bn,bo,bp,bq,br,bs,bu,bw,bx,by,bz,ca,cb,cg,cj,ck,cl,cm,cn,cp,cq,cr,cs,ct,cu,cw,cy,dc,dd,df,dg,di,dm,dn,do,dr,ds,dt,du,dw
CCTTCGTTTGCCTCAAATCATATATATAGGCTGTGTCTTCATCGGGTCATCCGAAAGCGAGTCTACGAGCGTACACCAGCCAAGAGCTGATACACGCCACXXXXXXXXXXCAAGGAGAGCGGCAGCACGGACTCACGATCATCATCACTGAGGACGGCTGATCAAGAAATCTACTGCTGCTTACGGGAGCTTCTACACACTATTTGGGGG	M,ab,ae,af,ag,ah,ai,aj,ak,al,am,ao,aq,as,at,av,aw,ax,ay,az,bb,be,bg,bh,bi,bk,bm,bt,bv,bw,cc,cd,ce,cf,ch,ci,co,cu,cv,cx,cz,da,db,de,dh,dj,dk,dl,dp,dq,dv,dw
>Marker60231	aaxbb
CCCAAGCAGCAGCAGAGGAGACAAGCACCACAGCGACAGCACGCCTTTTACACCTACCAGGTACCAGGTGCCTCTAGTAGTGCTCCAACGAGTCTGGGACXXXXXXXXXXGTGCCGATTTGTGAGCTTGTATAACATAGGATTTGGTGTAGCGCTCGGTGCAGAGCACAATTTGTCAGTCCAGTTTTCCCAGCGTCCGCCAACAAATGGG	M,ab,ac,ad,af,ag,am,ao,ap,ar,as,at,av,ax,ay,bb,bc,bf,bg,bh,bi,bj,bk,bm,bp,bq,br,bs,bt,bu,bv,by,bz,cc,cg,ch,ci,cj,cl,cp,cq,cs,cu,cv,cw,cx,db,dc,dd,dh,dk,dl,dp,dq,dr,dt,du,dw
CCCAAGCAGCAGCAGAGGCAGAGACAAGCACCACAGCGACAGCACGCCTTTTACACCTACCAGGTACCAGGTGCCTCTAGTAGTGCTCCAACGAGTCTGGXXXXXXXXXXGTGCCGATTTGTGAGCTTGTATAACATAGGATTTGGTGAAGCGCTCGGCGCATAGCACAATTTCTCAGTCCAGTTTTCCCAGCGTCCGCCAACAAATGGG	P,aa,ae,ah,ai,aj,ak,al,an,aq,ar,as,au,av,aw,az,ba,bd,be,bl,bn,bo,bt,bw,bx,ca,cb,cd,ce,cf,ch,ck,cl,cm,cn,co,cr,ct,cy,cz,da,db,de,df,dg,di,dj,dm,dn,do,ds,dv,dw
>Marker54300	aaxbb
CCTACTTCGTCGCATCTAGAGCTCGACCGCTCGGAGATCCCTGGGCAAACAGCGGTGCCAAGTGGCTTACCTCGTCTCCAATGATAATAATAGGTGATCGXXXXXXXXXXTTTTTGTTGGCGAAGCGTAACTTACCTATCGAAGGCGCACTCATTTCGCAGGGACCAGTACAGCATCAAAACGTTTCATAACCGCACACGAACATGGAGG	P,ac,ad,ag,ah,ai,aj,ak,al,an,ao,aq,at,au,av,aw,ay,ba,bc,be,bf,bg,bm,bn,bp,br,bs,bt,bv,bw,cb,cd,ce,cf,cg,ch,ck,cl,cp,cs,ct,cv,cz,da,db,dd,dg,dh,di,dj,dk,dl,dq,ds,du,dv,dw
CCTACTTCGTCGCATCTAGAGCTCGACCGCTCGGAGATCCCTGGGCAAACAGCGGTGCCAAGTGGCTTACCTCGTCTCCAATGATAATAATAGGTGTTCGXXXXXXXXXXTTTTTGTTGGCGAAGCGTAACTTACCTATCGAAGGCGCACTCATTTCGCAGGGACCAGTACAGCATCAAAACGTTTCATAACCGCAAACGAACATGGAGG	M,aa,ab,ae,af,ah,am,ap,aq,ar,as,ax,az,bb,bd,bh,bi,bj,bk,bl,bo,bp,bq,bt,bu,bw,bx,by,bz,ca,cc,cf,ci,cj,cm,cn,co,cq,cr,cu,cw,cx,cy,dc,de,df,dm,dn,do,dp,dq,dr,dt
>Marker69268	aaxbb
CCCCTTAGAGTCAGCCAAGTTCTTCGTACGTGGCAAGGAGGGGTCCCCGGAGATCAATGCTGACGAGATTGGGTGTTTTGAGCCTCAAGGTACACCCGAAXXXXXXXXXXGTGGTTGTCTCCAACGATCACGAAGGAATCAATACTCACTCCTCCGCTGCTGCGTTTAATACGGCTGTGGCTTCGCCTATCGATGGAAACTACTTCGAGG	P,ab,ac,ah,ai,ak,aq,ar,as,av,aw,ax,ba,bd,be,bf,bh,bi,bj,bk,bm,bo,br,bs,bu,bw,bz,ca,cc,cd,ce,cf,ch,ci,cj,cl,cn,cp,cr,cv,cy,cz,da,db,dc,df,dj,dm,dn,do,dp,dq,dr,dt,du,dw
CCCCTTAGAGTCAGTCAAGTTCTTCGTACGTGGCAAGGAGGGGTCCCCGGAGATCAATGCTGACGAGATTGGGTGTTTTGAGCCTCAAGGTACACCCGAAXXXXXXXXXXGTGGTTGTCTCCAACGATCACGAAGGAATCAATACTCACTCCTCCGCTGCTGCGTTTAATACGGCTGTGGCTTCGCCTATCGATGGAAACTACTTCGAGG	M,aa,ad,ae,af,ag,aj,al,am,an,ao,ap,as,at,au,ay,az,bb,bc,bg,bl,bm,bn,bp,bq,bt,bv,bw,bx,by,bz,cb,cg,ck,cm,co,cq,cs,ct,cu,cw,cx,dd,de,dg,dh,di,dk,dl,ds,dv
>Marker9056	aaxbb
CCCTTTTTGGTCCCACACACATAGACTGCACAGCGAACTAAAAACAAGAAGCGCACATATACCATCATGATGCATTGGTATCGTACCAGGTACATCTTAAXXXXXXXXXXCAATCTTTCGTGCTATGTGTATCATGTAATCTGTGCTGAAGCAGTAGTAAACATTCATTACCAGTTCTCCGCCGTTTCAACCCATCCGTCACAAGATGGG	P,aa,ad,ag,ai,aj,ak,al,ao,ap,aq,ar,as,av,aw,ax,az,ba,bb,bc,bd,bf,bg,bh,bl,bm,bo,br,bt,by,bz,ca,cb,cc,cd,ce,cn,cp,ct,cv,cw,cz,dc,dj,dm,do,dq,du,dv,dw
CCCTTTTTGGTCCCATACACATAGACTGCACAGCGAACTAAAAACAAGAAGCGCACATATACCATCATGATGCATTGGTATCGTACCAGGTACATCTTAAXXXXXXXXXXCATTCTTTCGTGCTATGTGTATAATGTAATCTGTGCTGAAGCAGTAGTAAACATTCATTACCAGTTCTCCGCCGTTTCAACCCATCCGTCACAAGATGGG	M,ab,ac,ae,af,ah,am,an,aq,at,au,ay,be,bi,bj,bk,bn,bp,bq,bs,bu,bv,bw,bx,by,cb,cc,cf,cg,ch,ci,cj,ck,cl,cm,co,cq,cr,cs,cu,cx,cy,cz,da,db,dd,de,df,dg,dh,di,dk,dl,dn,dp,dq,dr,ds,dt
>Marker23278	aaxbb
CCCCGTGTTGCCATCTGTCCTACGGGACCAAGCGTTGCGCTGGAGTGCATGTTGGGGCATTGTGTGCTCAAGGTCTCAGCAAAATTTTGACCTGCCGCGCXXXXXXXXXXAGAGGGAACCATTATTGCAAGTTTTACAAGATGACCATTCACAAAACTGCGCGCACGAAATAACGTTTTGCTGCGATAGCGCCTGCCAAGTATGATAAGG	M,ae,af,ag,ai,ak,al,an,ap,aq,ar,as,av,aw,ax,ay,bb,bc,bd,be,bf,bg,bi,bk,bm,bo,bq,bt,bv,bw,bz,ca,cf,ci,cj,cl,cn,cq,cr,ct,cu,cv,cw,cx,cz,da,db,dd,de,di,do,dq,dr,ds,dt,dw
CCCCGTGTTGCCATCTGTCCTACGGGACCAAGCGTTGCGCTGGAGTGCATGTTGGGGCATTGTGTGCTCAAGGTCTCAGCAAAATTTTGACCTGCCGCGCXXXXXXXXXXAAGAGGGAACCATTATTGCAAGTTTTACAAGATGACCATTCACAAAACTGCGCGCACGAAATAACGTTTGCTGCGATAACGCCTGCCAAGTATGAGAAGG	P,aa,ab,ac,ad,ag,ah,aj,am,ao,aq,as,at,au,ay,az,ba,bh,bj,bl,bn,bp,br,bs,bu,bx,by,cb,cc,cd,ce,cg,ch,ck,cm,co,cp,cs,cy,dc,df,dg,dh,dj,dk,dl,dm,dn,dp,dq,du,dv,dw
>Marker54623	aaxbb
CCTACAGTAGAACGACTCACAAGCCCCGTCATTTCGACAAATATTTCTCCACAAAAGTGTTACGTCTACCGTAGGAGGCGCCTACACCGAGCTTTCGAAAXXXXXXXXXXGTTTAGGGCGTTATGGTTTCTGAACGACGGGACTCCTTCATCACCCAAATTCGTCGGAATGCCAATATTTTCTAGCAATACGTTTCCCTGTACACGTAGG	M,aa,ab,ad,af,ag,am,an,ar,as,at,av,ax,az,ba,bb,bh,bi,bj,bm,bn,bp,bq,bs,bt,bu,bx,ca,ce,cg,ch,cj,ck,co,ct,cv,cw,cx,cy,da,de,df,dh,dj,dl,dm,dn,dq,dt,dv,dw
CCTACAGTAGAACGACTCACAAGCCCCGTCATTTCGACAAATATTTCTCCACAAAAGTGTTACGTCTACCGTAGGAGGCGCCTACACCGAGCTTTCGAAAXXXXXXXXXXGTTTAGGGTGTTATGTTTTCTGAACGACGGGACTCCTTCATCACCCAAATTCGTCGGAATGCCAATATTGTCTAGCAATATGTTTCCCTGTATACGTAGG	P,ac,ae,ah,ai,aj,ak,al,ao,ap,aq,au,aw,ay,bc,bd,be,bf,bg,bj,bk,bl,bo,br,bt,bu,bv,bw,bx,by,bz,cb,cc,cd,ce,cf,ci,cl,cm,cn,cp,cq,cr,cs,cu,cz,db,dc,dd,dg,di,dk,dl,do,dp,dq,dr,ds,du,dw
>Marker71007	aaxbb
CCTTTCACCGACATGACTGTAATACGGGTGTTGTCGCTTCGCTTATCATCCGCTATGTATGGCGTCCACAGGCATGGCAGTGTCAGTGGCATGCGCGTCGXXXXXXXXXXGGATGCGGTTGATACACCACTATCGCTGGCTCGGCGGGACCGGAGGTATTCGTCATACCATTTGAGGGGGTTACGTTGATGTTCACGGCTGTCTTTATGG	M,ab,ac,ae,ag,ah,am,an,ap,aq,as,au,av,aw,ax,ay,az,bf,bj,bk,bn,br,bs,bt,bu,bx,by,cb,cc,cd,ce,cg,ch,ci,cj,ck,cl,cm,co,cp,cs,ct,cu,cv,cw,cy,db,dc,dd,dj,dk,dm,do,dq,du,dv,dw
CCTTTCACCGACATGACTGTAATACGGGTGTTGTCGCTTCGCTTATCATCCGCTATGTATGGCGTCCACAGGCATGGCAGTGTCAGTGGCATGCGCGTCGXXXXXXXXXXGGATGCGGTTGATACACCACCATCGCTGGCTCGGCGGGACCGGAGGTATTCGTCATACCATTTGAGGGGGTTACGTTGATGTTCACGGCTGTCTTTATGG	P,aa,ad,af,ai,aj,ak,al,ao,aq,ar,as,at,ba,bb,bc,bd,be,bg,bh,bi,bl,bm,bo,bp,bq,bt,bv,bw,bz,ca,cf,ck,cn,cq,cr,cx,cy,cz,da,de,df,dg,dh,di,dl,dn,dp,dr,ds,dt
>Marker3867	aaxbb
CCTCAAAACAGTTTGGCAAGCGTCCGGTATGGACGGTGGGAGGGTTTAGAGCACGAGCACTATCGTGGAGTCATCCCACGGTAGGCAGCCAACCGTTTCTXXXXXXXXXXTATTATCTAACGAAATCACCGGTTTCAAAACCAGCTCCCGGTCGTATCTCCTGAAATACGGTGGGTGTCCCTCGACACCCCGACGTCATCGACCGATGGG	M,aa,ac,ag,aj,ak,av,az,bb,bc,bd,bh,bi,bk,bl,bp,bq,br,by,bz,cd,cf,cg,ci,cl,cm,cn,cs,ct,cv,cw,cx,cz,da,db,dc,dd,de,df,dg,di,dj,dk,dm,dn,do,dp,dr,dt
CCTCAAAACAGTTTGGCAAGCGTCCGGTATGGACGGTGGGAGGGTTTAGAGCACGAGCACTATTGTGGAGTCATCCCACGGTAGGGAGCCAACCGTTTCTXXXXXXXXXXTATTATCTAACGAAATCACCGGTTTCAAAACTAGCTCCCGGTCGTATCTCCTGAAATACGGTGGGTGTCCCTCGACACCCCGACGTCATCGACCGATAGG	P,aa,ab,ad,ae,af,ah,ai,al,am,an,ao,ap,aq,ar,as,at,au,aw,ax,ay,az,ba,bc,be,bf,bg,bi,bj,bm,bn,bo,bs,bt,bu,bv,bw,bx,ca,cb,cc,ce,ch,cj,ck,co,cp,cq,cr,cu,cy,dh,dl,dq,ds,du,dv,dw
>Marker33489	aaxbb
CCCTACAACCTTGACCGGTGCACGTTTTCCCTGAACGGACACGCCTCCGAATATCTTCGTTTTTAGGCGTTGGTTGGGGTACACACCACTCATAAATCGCXXXXXXXXXXTGTGCCCATTCTTCGTCCAAATAGAGACACAAGTTTCGTCATCACAACTACCCAGACAGGGGCAATTCTTCACATAGTCTACAAACATACCTGGACTGGG	P,aa,ae,ag,ah,aj,ak,al,ao,ap,aq,as,au,aw,ay,bc,bd,be,bf,bg,bk,bl,bo,bv,by,bz,ca,cb,cd,ce,cf,ci,cl,cm,cn,co,cp,cq,cs,ct,cu,cz,db,dd,dg,di,dk,do,dp,dq,dr,ds,du,dw
CCCTACAACCTTGACCGGTGCACGTTTTCCCTGAACGGACACGCCTCCGAATATCTTCGTTTTTAGGCGTTGGTTGGGGTACACACTACTCATAAATCGCXXXXXXXXXXTGTGCCCATTCTTCGTCCAATTAGAGACACAAGTTTCGTCATCACAACTACCCAGACAGGGGCAATTCTTCACATAGTCTACAAACATACCTGGACTGGG	M,ab,ac,ad,af,ah,ai,am,an,ar,as,at,av,ax,az,ba,bb,bh,bi,bj,bm,bn,bp,bq,br,bs,bt,bu,bw,bx,bz,ca,cc,cg,ch,cj,ck,cr,cv,cw,cx,cy,da,dc,de,df,dh,dj,dl,dm,dn,dt,dv,dw
>Marker6412	aaxbb
CCCCGTAGTTCCGCAAAGCTCATGGTTCACGGTCAATGAGCGAAACATGCATACTGGATACAAAAGGGCTGCTGCTGTGGTACTGCCATGCACCACAGGTXXXXXXXXXXACAGAGTTCCTCTAACACACCGCCATCACCCCGGCAACTACATCGCAGTACTACTATCCAACCGTTCGCACAGGGCAAATCCCATGGAACAAAAAGCAGG	P,aa,ab,ad,ae,af,ai,aj,ak,al,an,ap,aq,ar,at,ay,bb,bc,bd,be,bg,bh,bi,bl,bn,bp,bq,bt,bv,bx,by,bz,ca,cb,cd,cf,cq,cu,cv,cw,cx,cy,cz,dc,de,df,dg,dh,dl,dn,dp,dr,ds,dt
CCCCGTAGTTCCGCAAAGCTCATGGTTCACGGTCAATGAGCGAAACATGCATACTGGATACAAAAGGGCTGCTGCTGTGGTACTGCCATGCACCACAGGTXXXXXXXXXXAAACAGAGCTCCTCTAACACACCGCCATCACCCCGGCAACTACAGCAGTACTACTATCCAACCGTTCGCACAGGGCAAATCCCATGGAACAAAAAGCAGG	M,ac,ag,ah,am,ao,as,au,av,aw,ax,az,ba,bf,bj,bk,bm,bo,br,bs,bt,bu,bw,cc,ce,cg,ch,ci,cj,ck,cl,cm,cn,co,cp,cr,cs,ct,cy,da,db,dd,di,dj,dk,dm,do,dq,du,dv,dw
>Marker41285	aaxbb
CCACATTTTTCAAAAATCTTAATTGACGAAAAATCAGACGGACAAAAAAAGAAAAGAAAAACCCCGACATGTGAGGTCTTCGCAATGACACGTGAAAGACXXXXXXXXXXCTATACCTGACGTGATATGCCCTGTGGTATACTACTTTTGTGTTGTCAGAATTTGATGAGTTTGAGTGAAAATGACCGTGGCACAGACTGAATGAAAAGG	P,ab,ac,af,ag,ah,ai,aj,ak,al,am,aq,as,au,av,aw,ax,ay,az,ba,bd,bi,bk,bm,br,bt,bu,bw,bz,cd,ce,cg,ch,cj,cl,cm,cn,co,cp,cq,cv,cw,cz,dc,df,dg,dk,dm,dn,do,dq,ds,dt,du,dv,dw
CCACATTTTTCAAAAATCTTAATTGACGAAAAATCAGACGGACAAAAAAAGAAAAGAAAAACCCCGACACGTGAGGTCTTCGCAATGACACGTGTAAAACXXXXXXXXXXCTATACCTGACGTGATATGCCCTGTGGTATACTACTTTTGTGTTGTCAGAATTTGATGAGTTTGAGTGAAAATGACCGTGGCACAGACTGAATGAAAAGG	M,aa,ad,ae,ag,ah,ak,an,ao,ap,ar,as,at,av,ax,bb,bc,be,bf,bg,bh,bj,bl,bn,bo,bp,bq,bs,bv,bw,bx,by,ca,cb,cc,cf,ci,ck,cr,cs,ct,cu,cv,cx,cy,da,db,dd,de,dh,di,dj,dl,dp,dq,dr,dw
>Marker18744	aaxbb
CCTCGCGCGCGCGCTACGGCGCCGAGCGGGCGAATCAGCTGAGCCGGTGGTTGCAGGCGAGGCGGGGGCACGCCTCAGCGAAGAAACCGCGCGGAAAGGCXXXXXXXXXXTGCTCTCTTTAACCGGGATCTCAGACGCCAAAAATAAAAACCATCATCTATGGGACCAGAAACCATCGCTATTTATTTCTGGATTCAGAAATAATCGAGG	P,aa,ac,ae,ag,ah,aj,am,ao,ap,as,au,ax,az,ba,bb,bd,bf,bh,bj,bl,bp,bs,bt,bu,bv,bx,by,bz,cd,ce,cj,ck,cm,cn,cr,ct,cu,cv,cw,da,db,dc,df,dg,dh,dj,dk,dl,dm,dn,do,dq,dt,dv,dw
CCTCGCGCGCGCGCTACGGCGCCGAGCGGGCGAATCAGCTGAGCCGGTGGTTGCAGGCGAGGCGGGGGCACGCCTCAGCGAAGAAACCGCGCGGAAAGGCXXXXXXXXXXTGCTCTCTTTAACCGGGATCTCAGACGCCAAAAATAAAAACCATCATCTATGGGACCAGAAACCATTGCTATTTATTTCTGGATTCAGAAATAATCGAGG	M,ab,ad,af,ai,ak,al,an,aq,ar,at,av,aw,ay,bc,be,bg,bi,bk,bl,bm,bn,bo,bq,br,bt,bw,bz,ca,cb,cc,cf,cg,ch,ci,cl,co,cp,cq,cs,cw,cx,cy,cz,dd,de,di,dp,dr,ds,du
>Marker8146	aaxbb
CCTGGTTTGCGCAACGGTGGCAGCCAACGAATCTTTTCGTTCTGCAATGCGCGACGGTGTTAAATCGGGGAACGCAGTTACGTTGCTGCAAAAATACCGCXXXXXXXXXXAGAATATTGCATCCCAGGTCTGACACCGCCGTAGTAGGGAATCCCACCTCTTGAGTTCCTCGCCCCAGTTTTGTGAGTTGTAACGACAGTACTTAGAAGG	P,aa,ac,af,ag,ah,ai,ak,ao,aq,at,au,aw,ax,ay,az,bb,be,bf,bh,bl,bq,br,bs,bt,bu,bv,bw,bx,by,bz,ca,cb,ce,cf,ch,ck,cm,ct,cw,cx,cy,cz,da,db,dc,dd,df,dh,di,dk,dq,dr,dt,du,dw
CCTGGTTTGCGCAACGGTGGCAGCCAACAAATCTTTTCGTTCTGCAATGCGCGACGGTGTTAACTCGGGGAACGCAGTTGCGTTGCTGCAAAAATACCGCXXXXXXXXXXAGAATATTGCATCCCAGGTCTGACACCGGCGTAGTAGGGAATCCCACTTCTTGAGTTCCTCGCCCCAGTTTTGTGAGTTGTAACGACAGTACTTAGAAGG	M,ab,ad,ae,aj,al,am,an,ap,ar,as,av,ba,bc,bd,bg,bi,bj,bk,bm,bn,bo,bp,by,cc,cd,cg,ci,cj,cl,cn,co,cp,cq,cr,cs,cu,cv,de,dg,dj,dl,dm,dn,do,dp,ds,dv,dw
>Marker17898	aaxbb
CCTACTATGGAGCCATTTCTATTCGAAGCTAAGCGACGAAAAAACGGGCAAAACATACGCGAAAGCTGTTGGATGCCCAACCGAGTAGAGGGGACTTGTGXXXXXXXXXXGAGGAAGAGCCAGAGCACATACACCACAGTGGTAAGAGGAAAAAGTACGACGCCTCAATAAGCACCTATGGCGTACGTATCGCAAAGAGTCGGGGAAGGG	P,ab,ac,af,ag,ah,aj,al,an,ao,aq,ar,as,at,au,ay,ba,bb,bh,bj,bk,bl,bm,bp,bq,br,bs,bt,bu,bw,by,bz,cc,cd,cf,ch,ci,ck,cl,co,cr,cs,cx,da,df,dg,dh,di,dj,dk,dl,dm,do,dr,du,dv
CCTACTATAGAGCCATTTCTATTCGAAGCTAAGCGACGAAAAAACGGGCAAAACATACGCGAAAGCTGTTGGATGCCCAACCGAGTAGAGGGGACTTGTGXXXXXXXXXXGAGGAAGAGCCAGAGCACATACACCACAGTGGTAAGAGGAAAAAGTACGACGCCTCAATAAGCACCTATGGCGTACGTATCGCAAAGAGTCGGGGAAGGG	M,aa,ad,ae,ai,ak,al,am,ap,av,aw,ax,az,bc,bd,be,bf,bg,bi,bj,bn,bo,bq,bs,bt,bv,bx,by,ca,cb,cc,ce,cg,cj,cm,cn,cp,cq,ct,cu,cv,cw,cy,cz,da,db,dc,dd,de,dn,dp,dq,ds,dt,dw
>Marker13035	aaxbb
CCTGTGTCTGTGTCAGGCTTGTCTCTCACGAAAATCCCCTCCACGCTCACGTCTGTCCGGCGGCGCGAGCACTGCTCCACCCACCTCCGTCGCTAGCTGGXXXXXXXXXXGCAGGAGCGACGTAGTCTACCACCACCGTCAGTCGCAGATGACCATCCCTGCGAAACGCCATGTGGCATTACGACGAGCGGCATGGGGGCTTTGTTAAGG	P,ab,ac,ae,af,ah,ai,aj,al,ao,ap,aq,au,aw,ay,bc,bd,be,bf,bg,bk,bl,bo,bp,bq,br,bt,bv,bw,by,bz,cb,cc,cd,ce,cf,ci,cj,cl,cm,cn,cp,cq,cr,cu,cv,cz,db,dc,dd,dg,dh,di,dj,dk,do,dp,dq,dr,ds,dt,du,dw
CCTGTGTCTGTGTCAGGCAGGTCTCTCACAAAAATCCGCTCCACAAATGCTCACGTCTGTCCAGCGGCGCGAGCACTGCTCCACCCACCTCCGTCGCTAGXXXXXXXXXXGCAGGAGCGACGTAGTCTACCACCACCGTCAGTCGCAGATGACCATCCCTGCGAAACGCCATGTGGCATTACGACGAGCGGCATGGGGGCTTTGTTAAGG	M,aa,ab,ad,af,ag,ak,am,an,aq,ar,as,at,av,ax,az,ba,bb,bh,bi,bj,bm,bn,bs,bt,bu,bx,ca,cg,ch,ci,ck,co,cs,ct,cw,cx,cy,da,de,df,dh,dl,dm,dn,dq,dv,dw
>Marker14119	aaxbb
CCCTTGATGTGTTCTTATTGCATGCCACTGTAGGGGTAGCAACTAGTTTTTTCCGGTGGTCCTCACTTTGACGAGCTTTACGCCTTGTCCTACAACCAACXXXXXXXXXXAGTGCGTTGTTTTAGGTCCTCAAGAGGTCTTCAGTTGAGGACCTCTGCCAGCGAGAACCGCTTGGAGGCGAAGGCTACTGCAGGGGGATCACTTTTGGGG	P,ab,ac,ae,af,ag,ah,aj,ak,al,an,ao,aq,ar,as,at,au,av,ay,ba,bb,bd,bh,bk,bl,bm,bp,br,bs,bt,bu,bw,by,bz,ca,cd,cf,ch,ci,ck,cl,co,cr,cs,cx,da,df,dg,dh,di,dj,dk,dl,dm,do,dr,du,dv
CCCTTGATGTGTTCTTAATGCATGCCACTGTAGGGGTAGCAACTAGTTTTTTCCGGTGGTCCTCACTTTGACGAGCTTTACGCCTTGTCCTACAACCAACXXXXXXXXXXAGTGCGTTGTTTTAGGTCCTCAAGAGGTCTTCAGTTGAGGACCTCTGCCAGCGAGAACCGCTTGGAGGCGAAGGCTACTGCAGGGGGATCACTTTTGGGG	M,aa,ad,ai,am,ap,av,aw,ax,az,bc,bd,be,bf,bg,bi,bj,bn,bo,bq,bt,bv,bw,bx,ca,cb,cc,ce,cg,cj,cm,cn,cp,cq,ct,cu,cv,cw,cy,cz,db,dc,dd,de,dn,dp,dq,ds,dt,dw
>Marker17632	aaxbb
CCTTGGATACTTCACGGAAGCTCGTAGCATGCCTCTGGCACTTGGTAATCTTGTCGCGGAAGTAGCTTATCCGCGTCCGGAAGAGCATACGCGTGCCAGCXXXXXXXXXXCGTTTTTCCTTCAAAACATATATTATGTGCTACATGCTGACGCTTTTCTTCAAATCGTAAATCCAGTGCTATATACAGCGCAGTGTGGGCGAAAATCAGG	P,aa,ac,af,ag,ah,aj,ak,al,an,ao,aq,ar,as,at,au,aw,ay,az,bb,be,bf,bg,bh,bi,bq,bs,bt,bu,bv,bw,bx,bz,ca,ce,cg,ch,cj,ck,cl,cm,cs,ct,cw,cy,cz,da,db,dc,dd,de,df,dh,dj,dk,dl,do,dq,dt,du,dv,dw
CCTTGGATACTTCACGGAAGCTCGTAACATGCCTCTGGCACTTGGTAATCTTGTCGCGGAAGTAGCTTATCCGCGTCCGGAAGAGCATACGCGTGCCAGCXXXXXXXXXXCGTTTTTCCTTCAAAACATATATTATGTGCTACATGCTGACGCTTTTCTTCAAATCGTAAATCCAGTGCTATATACAGCGCAGTGTGGGCGAAAATCAGG	M,ab,ad,ae,ai,am,ap,av,ax,ba,bc,bd,bj,bk,bl,bm,bn,bo,bp,br,by,cb,cc,cd,ce,cf,ci,cn,co,cp,cq,cr,cu,cv,cx,cy,dc,dg,dh,di,dj,dl,dm,dn,dp,dr,ds
>Marker38199	aaxbb
CCTTGACGTGAATGTGACATCAAATGTAACGCGGTTTCACCTCAACCATGATATGGTCTCACGTCAAATCTATAGACTATCCTTCTACAGAGGGCACTCCXXXXXXXXXXTTACGACATCTGATTATCGGCTACTCAGCTCACAAGGGTCTGAAGTAAGCCTGGGAGAGCACATGGTCATAGATAAGCATCGGGTTAGCCCCATGAAGGG	P,ac,ad,ag,ah,aj,ak,al,an,ao,aq,as,at,au,av,aw,ay,ba,bc,be,bf,bg,bi,bm,bs,bt,bw,bz,ca,cb,cd,ce,cg,ch,ck,cl,cm,cp,cs,ct,cu,cv,cw,cz,da,db,dd,df,dg,dh,di,dj,dk,dl,dm,dr,ds,dv,dw
CCTTGACGTGAATGTGACATCAAATGAAACGCGGTTTCACCTCAACCATGATATGGTCTCACGTCAAATCTATAGACTATCCTTCTACAGAGGGCACTCCXXXXXXXXXXTTACGACATCTGATTCTCGACTACTCAGCTCACAAGGGTCTGACGTAAGCCTGGGAGAGCACATGGTCATAGATAAGCATCGGGTTAGCCCCATGAAGGG	M,aa,ab,ae,af,ai,am,ap,ar,as,ax,az,bb,bc,bd,bh,bj,bk,bl,bn,bo,bp,bq,br,bt,bu,bv,bw,bx,by,cc,cf,ci,cj,cn,co,cq,cr,cu,cx,cy,dc,de,df,dn,do,dp,dq,dt,du
>Marker7081	aaxbb
CCCAATAGCCTATTCGGTAGGGTATTATCCAGGGTATAAGAAGGAACTGAATGGCACACAAACAGGTCGCTCTAAAACACTGTAGCTTGAGCTTCGCATCXXXXXXXXXXGGCGTGCGGCGTGGATGGTGAATGGCGAACTAGAGTTGATTGTACCGAGACGGGCTGTTTTCGAGCGCCATTGCTCTCCAACACTGAAACAATAAAATGG	P,aa,ae,ah,ai,aj,ak,al,aq,as,av,aw,ax,az,ba,bd,be,bl,bo,bp,bt,bw,bx,by,ca,cb,cd,ce,cf,ck,cm,cn,co,cr,ct,cv,cw,cx,cy,cz,da,de,df,dg,di,dj,dm,dn,do,ds,dv,dw
CCCAATAGCCTATTCGATAGGGTATTATCCAGGGTATAAGAAGGAACTGAATGGCACACAAACAGGTCGCTCTAAAACACTGTAGGCTTGAGCTTCGCATXXXXXXXXXXGGCGTGCGGCGTGGATGGTGAATGGCGAACTAGAGTTGATTGTACCGAGACGGGCTGTTTTCGAGCGCCATTGCTCTCCAACACTGAAACAATAAAATGG	M,ab,ac,ad,af,ag,am,an,ao,ap,ar,as,at,au,ax,ay,az,bb,bc,bf,bg,bh,bi,bj,bk,bm,bn,bp,bq,br,bs,bt,bu,bv,bw,bz,cc,cg,ch,ci,cj,cl,cp,cq,cs,cu,cv,db,dc,dd,dh,dk,dl,dm,dp,dq,dr,dt,du,dw
>Marker11221	aaxbb
CCATCTCCGCCAGCCTCTCTCTAGCATCCAGCACCATCCCCTCTCCCGGTTCTCCTCGCCTTGGTCGGTGTGGCATGCCAGCCCCGATTCGAACCTTCGAXXXXXXXXXXGTCGGAGCTCTGTTTGTGGTTGGGTAGTGAGTGTGACTTACATCAGACCACTCCCCGCAGCAGTAAATAATACGGATATGAACGTGTATCACATCGTGGG	P,ac,ad,ae,af,ag,ah,ai,am,ao,ap,as,aw,az,bb,bc,bd,bi,bj,bm,bn,bo,bp,bq,br,bt,bu,bv,bw,bx,by,cb,cd,ce,ch,ci,cm,cn,co,cp,cq,ct,cv,cw,da,df,dh,di,dj,dk,dl,do,dp,dq,dr,du,dv,dw
CCATCTCCGCCAGCCTCTCTCTAGCATCCAGCACCATCCCCTCTCCCGGTTCTCCTCGCCTTCGTCGGTGTGGCATGCCAGCCCCGATTCGAACCTTCGAXXXXXXXXXXGTCGGAGCTCTGTTTGTGGTTGGGTAGTGAGTGTGACTTACATCAGACCACTCCCCGCAGCAGTAAATAATACGGATATGAACGTGTATCACATCGTGGG	M,aa,ab,aj,ak,al,an,aq,ar,at,au,av,ax,ay,ba,be,bf,bg,bh,bk,bl,br,bs,bt,bw,bz,ca,cc,cf,cg,cj,ck,cl,cr,cs,ct,cu,cx,cy,cz,db,dc,dd,de,dg,dh,di,dj,dm,dn,dq,ds,dt,dv,dw
>Marker16430	aaxbb
CCTTTCAATTATTTTAATACTATTCAGGCTTTTTCCCAGCGGGGGCGAAAATGCGCTGCATTTTGCATGATCCGATTGGGCGTACTCTAATAAGGCATGTXXXXXXXXXXCGATTATTTCTCTCTTCAACAGGGATTTCCGAAAAAAATAAAAACCATCCACTATGGGACCAGAGATCATCGTTATGTCTGGGTTCAGAAATAGTCGAGG	M,ab,ae,af,ag,ah,ai,aj,ak,al,am,ao,ap,aq,at,au,av,aw,ax,ay,az,bb,be,bg,bh,bi,bj,bk,bm,bt,bw,cc,cd,ce,cf,ch,co,cs,cv,cx,cy,cz,da,db,de,dh,dj,dk,dl,do,dq,dr,dt,dv,dw
CCTTTCAATTATTTTAATACTATTCAGGCTTTTTCCCAGCGGGGGCGAAAATGCGCTGCATTTTGCATGATCCGATTAGGCGTACTCTAATAAGGCATGTXXXXXXXXXXCGATTATTTCTCTCTTCAACAGGGATTTCCGAAAAAAATAAAAACCATCCACTATGGGACCAGAGATCATCGTTATGTCTGGGTTCAGAAATAGTCGAGG	P,aa,ac,ad,an,ao,ar,as,ay,ba,bc,bd,be,bf,bj,bl,bn,bo,bp,bq,br,bs,bu,bv,bx,by,bz,ca,cb,cc,cg,ci,cj,ck,cl,cm,cn,cp,cq,cr,ct,cu,cw,cy,cz,dc,dd,df,dg,di,dm,dn,dp,dr,ds,du,dw
>Marker18103	aaxbb
CCCAACCTACGAGTAAAATCCAAGCACCGTAGGGATATCTTAGCACTATTTGTCTATTCCACTCACCATTGCCAACGCATGCGGTTCGGCTCTTGTGGCAXXXXXXXXXXCTTACGTTCTGCAGAGTCTTACTGATCTTATGGGGGACATTTGCGCTTTCATGCAAGATATTGCTTGGTTTATGCAAGATCTCACTACCATAATGGAGGG	M,ac,af,ag,aj,ak,ar,av,az,bb,bc,bh,bk,bp,bq,br,bz,cc,cd,cf,cg,ci,cm,cn,cp,cs,ct,cv,cw,cx,cz,da,dc,dd,de,df,dg,di,dj,dn,do,dr,dt
CCCAACCTACGAGTAAAATCCAAGCACCGTAGGGATATCTTGCAGCACTATTTGTCTATTCCACTCACCATTGCCAACGCATGCGGTTCGGCTCTTGTGGXXXXXXXXXXCTTACGTTCTGCAGAGTCTTACTGATCTTATGGGGGACATTTGCGCTTTCATGCAAGATATTGCTTGGTTTATGCAAGATCTCACTACCATAATGGAGGG	P,aa,ab,ad,ae,ah,ai,al,am,an,ao,ap,aq,as,at,au,aw,ax,ay,ba,bd,be,bf,bg,bi,bj,bl,bm,bn,bo,bs,bt,bu,bv,bw,bx,by,ca,cb,cc,ce,ch,cj,ck,cl,co,cq,cr,cu,cy,db,dh,dk,dl,dm,dp,dq,ds,du,dv,dw
>Marker30829	aaxbb
CCTGTGTTTTATTTTCGTTGTAAAGTTATAGGGGGGACACAGAGTGCCCCCTGCAGGTCTGCCAATTGAGCAGGTCCTCGGAGAGTACCCGCTTTCTTTTXXXXXXXXXXACGTGCCTTCGATCTATTTCCTAACTTTCCCGAATATAAAAAACGCCAACCTTATCATACGAAACCCATCCAAATGATCTCAAATTCGGATAATTACAGG	M,ad,ah,au,aw,ay,az,bb,bd,be,bg,bi,bj,bp,bq,br,bt,bu,bw,by,bz,ca,cb,ci,ck,cp,cr,cu,cw,cy,da,db,dd,de,df,dg,dl,dm,do,dq,dr,ds,dv,dw
CCTGTGTTTTATTTTCGTTGTAAAGTTATAGGGGGGACACAGAGTGCCCCCTGCAGGTCTGCCAATTGAGCAGGTCCTCGGACAGTACCCGCTTTCTTTTXXXXXXXXXXACGTGCCTTCGATCTATTTCCTAACTTTCCCGAATATAAAAAACGCCAACCTTATCATACGAAACCCATCCAAATGATCTCAAATTCGGATAATTACAGG	P,aa,ab,ac,ad,ae,af,ag,ai,aj,ak,al,am,an,ao,ap,aq,ar,as,at,av,ax,ba,bc,bf,bh,bi,bk,bl,bm,bn,bo,bs,bt,bv,bw,bx,ca,cc,cd,ce,cf,cg,ch,cj,ck,cl,cm,cn,co,cq,cs,ct,cv,cx,cy,cz,dc,dh,di,dj,dk,dn,dp,dt,du
>Marker54325	aaxbb
CCCATAGTGGGTTCCTGGTCGATAGGGCTCCTCAATCGAGATAGGAACTACAGGTTAATGGAGTAAACTCACGAATACATTGTTTCTAGGACTGAGGCATXXXXXXXXXXGACCTCAAGGAATTTTTTTAGAATATCCTGTTGCACGCACCCCTACCGTGGGGTGTCTTCCAACTCTCTTTTGATGATTCTATACATTTTTTAATGGAGG	M,aa,ae,af,aj,an,aq,ar,as,au,aw,ay,bg,bk,bl,bm,bn,bs,bt,bv,bw,bx,by,bz,cb,cc,ce,cf,cj,cl,cm,cp,cq,cu,cv,dd,dg,dh,di,dj,dl,dn,do,dp,dq,dr,dv,dw
CCCAGAGTGGGTTCCTGGTCGATAGGGCTCCTCAATCGAGATAGGAACTACAGGTTAATGGAGTAAACTCACGAATACATTGTTTCTAGGACTGAGGCATXXXXXXXXXXGACCTCAAGGAATTTTTTTAGAATATCCTGTTGCACGCACCCCTACCGTGGGGTGTCTTCCAAATCTCTTTTGATGATTCTATATATTTTTTAATGGAGG	P,ab,ac,ad,ag,ah,ai,ak,al,am,ao,ap,aq,as,at,av,ax,az,ba,bb,bc,bd,be,bf,bh,bi,bj,bo,bp,bq,br,bt,bu,ca,cd,cg,ch,ci,ck,cn,co,cr,cs,ct,cw,cx,cy,cz,da,db,dc,de,df,dk,dm,dq,ds,dt,du
>Marker8449	aaxbb
CCTGTTTCCGACGATTTTGGGTTAAGAAGTCCCGTCATTCGGAAACCATCTCAGACGAAAAGCTCAACCTCTATCGTAGCACGCGTCAACTCGCGCGAGTXXXXXXXXXXTTCGCTGCGTCAAACAAAACCGCCCAACGTGCTTTTCTCGAGTGAATGAAGCACACAGGGTCCCCCTGTGCGAGTGGTGAAAACGCACCACAACAGTTGG	M,aa,ad,ae,ag,ah,ai,am,an,ao,aq,as,at,au,aw,ax,ay,bf,bj,bk,bl,bm,bn,bo,bp,br,bs,bu,bv,bx,bz,cb,cc,cd,ce,ch,ci,cn,cp,cr,cs,ct,cv,cx,cy,cz,dd,de,df,dh,dn,do,dq,ds,dt,du,dw
CCTGTTTCCGACGATTTTGGGTTAAGAAGCCCCGTCATTCGGAAACCATCTCAGACGAAAAGCTCAACCTCTATCGTAGCACGCGTCAACTCGCGCGAGTXXXXXXXXXXTTCGCTGCGTCAAACAAAACCGCCCAACGTGCTTTTCTCGAGTGAATGAAGCACACAGGGTCCCCCTGTGCGAGTGGTGAAAACGCACTACAACAGTTGG	P,ab,ac,af,aj,ak,al,ap,ar,av,az,ba,bb,bc,bd,be,bg,bh,bi,bj,bn,bq,bt,bw,by,bz,ca,cf,cg,cj,ck,cl,cm,co,cq,ct,cu,cw,da,db,dc,de,dg,di,dj,dk,dl,dm,dp,dq,dr,dv
>Marker15295	aaxbb
CCTCAACATCAATTAGCCACGTCCGCGCCTCGAGATTCATGTACGTTGCTTTGAATCTCGCGAGCAACTAATTTACCCCGACGGAGTTGAACACACCAGGXXXXXXXXXXCTAGAACACGCATCAAATATTCCCCATCATCGGTGGTTGTGCGAGCGTTGATTTTCCCAAGTCACCACAAGCCGTCATCGGCTTGTTTACAAAAAATGGG	M,ac,ag,ah,am,an,ao,ap,as,au,av,aw,ax,ay,az,ba,bf,bj,bk,bm,bn,bo,br,bs,bt,bu,bx,by,cc,cd,ce,cg,ch,ci,cj,ck,cl,cm,co,cp,cr,cs,ct,cu,cv,cw,cy,da,db,dd,dj,dk,dm,do,dq,ds,du,dv,dw
CCTCAACATCAATTAGCCACGTCCGCGCCTCGAGATTCATGTACGTTGCTTTGAATCTCGCGAGCAACTAATTTACCCCGACGGAGTTGAACACACCAGGXXXXXXXXXXCTAGAACACGCATCAAATATTCCCCATCATCGGTGGTTGTGCGAGCGCTGATTTTCCCAAGTCACCACAAGCCGTCATCGGCTTGTTTACAAAAAATGGG	P,aa,ab,ad,ae,af,ah,ai,aj,ak,al,aq,ar,as,at,bb,bc,bd,be,bg,bh,bi,bl,bp,bq,bt,bv,bw,bz,ca,cb,cf,cn,cq,cx,cz,db,dc,de,df,dg,dh,di,dl,dn,dp,dr,ds,dt
>Marker4750	aaxbb
CCCAGCGTCGTCTCGTAAGAACGCGTTTCTCCATATGTTTTTGGTTGGTTTCAATTTTTTTTTTAGGCATGTTTTCTACAGGGGCTGAAAATGAAATCTGXXXXXXXXXXTTATTTCTCTCTTTAACCGGGATCTCCGACGCCAAAAATAAAAACCTTCCACTATGGGACCAGAAATCATCGTTATTTCTTGGTTCAGAAATAATCGAGG	M,ab,ac,ad,af,ag,ai,ak,al,am,an,aq,ar,as,at,au,av,ay,bc,be,bg,bi,bj,bk,bn,bo,bp,bq,bv,ca,cb,cf,cg,ch,cl,co,cp,cq,cu,cv,cw,cx,cy,cz,dd,di,dm,dp,dr,du,dv
CCCAGCGTCGTCTCGTAAGAACGCGTTTCTCCATATGTTTTTGGCTGGTTTCAATTTTTTTTTTAGGCATGTTTTCTACAGGGGCTGAAAATGAAATCTGXXXXXXXXXXTTATTTCTCTCTTTAACCGGGATCTCCGACGCCAAAAATAAAAACCTTCCACTATGGGACCAGAAATCATCGTTATTTCTTGGTTCAGAAATAATCGAGG	P,aa,ac,ae,ah,aj,ao,ap,aw,ax,ay,az,ba,bb,bd,bf,bh,bl,bm,br,bs,bt,bu,bw,bx,by,bz,cb,cc,cd,ce,ci,cj,ck,cm,cn,cr,cs,ct,da,db,dc,de,df,dg,dh,dj,dk,dl,dn,do,dq,ds,dt,dw
>Marker59346	aaxbb
CCCGTTTTCAGACAAAAAACGCCTTGGTTGAGTGCACGCGTTCTGCAACGTCGATCCCCCGCCGGTGCCGTGGGGAAGAAAAAACATCTTCATATTGGGCXXXXXXXXXXCGCCTCAGTGCAGATGCGCATCACACCGCAGGTTTCATGTTGGCGTTGGCGCTGCCGGAAGATGCGCCATCGTCCTCGATTTGAGAGCAATGCACAGGGG	P,ac,ad,ae,af,ag,ai,am,ao,ap,aq,ar,at,au,av,aw,bf,bi,bj,bk,bl,bn,bp,bq,br,bs,bu,bv,bx,by,bz,cb,cc,cd,cg,ci,cj,ck,cl,cm,cn,cp,cq,cr,cs,cu,cv,cx,db,dc,dd,de,dg,dh,di,dj,dk,dn,dp,dr,ds,du,dv
CCCGTTTTCAGACAAAAAACGCCTTGGTTGAGTGCACGCGTTCTGCAACGTCGATCCCCCGCCGGTGCCGTGGGGAAGAAAGAACATCTTCATATTGGGCXXXXXXXXXXCGCCTCAGTGCAGATGCGCATCACACCGCAGGTTTCATGTTGGCGTTGGCGCTGCCGGAAGATGCGCCATCGTCCTCGATTTGAGAGCAATGCACAGGGG	M,aa,ab,ad,ah,aj,ak,al,an,as,ax,ay,az,ba,bb,bc,bd,be,bg,bh,bm,bn,bo,bt,bv,bw,ca,cb,ce,cf,ch,co,ct,cw,cy,cz,da,df,dl,dm,do,dq,ds,dt,dw
>Marker65409	aaxbb
CCTATCTTTGGATCACGGCAACGACAACTCGTGAGGCAGGCTCTGACTGGTGTGGGCACAAGTACTCTCCAATATATATTATATGTATTTCCCGCGAGATXXXXXXXXXXCAACGTGCCGCAAAGCAGGAGAAGCGGAGGTTTGTGCGTCGATATGTCTTCAGCACTTGGGGAGCCACGTGGTGCCGCATGCTCCGTAAAAACTTGTTGG	M,ac,ae,ag,ah,am,an,ao,ap,as,au,av,aw,ax,ay,az,bf,bj,bk,bn,bo,br,bs,bt,bu,bx,by,cb,cc,cd,ce,cg,ch,ci,cj,ck,cl,cm,co,cp,cs,ct,cu,cv,cw,cy,da,db,dc,dd,dj,dk,dm,do,dq,du,dv,dw
CCTATCTTTGGATCACGGCAACGACAACTCGTGAGGCAGGCTCTGACTGGTGTGGGCACAAGCACTCTCCAATATATATTATATGTATTTCCCGCGAGATXXXXXXXXXXCAACGTGCCGCAAAGCAGGAGAAGCGGAGGTTTGTGCGTCGATATGTCTTCAGCACTTGGGGAGCCACGTGGTGCCGCATGCTCCGTAAAAACTTGTTGG	P,aa,ab,ad,af,ai,aj,ak,al,aq,ar,at,ba,bb,bc,bd,be,bg,bh,bi,bl,bm,bp,bq,br,bt,bu,bv,bw,bx,bz,ca,cf,cn,cq,cr,cx,cz,de,df,dg,dh,di,dl,dn,dp,dr,ds,dt
>Marker12712	aaxbb
CCACCATTTGCATCTGCCCCCCTACGATTGCGATCGTTTTCTCGCTAGTACTCAGTGTGCCAAACTTGGTCATGTCACATCCGTCTATTCTCCCCATATCXXXXXXXXXXCTCCTCCACCCGACTGCTAGTGCACCTCTTTCTCCTTTTCGGCAGGTTCAGGTCCCCTACAAGAAAACGCAGTGTCAGCGTTTTCGAGGAGCCCATTGGG	P,aa,ad,ag,ah,ai,aj,ak,al,am,ao,aq,ar,av,aw,ax,az,ba,bb,bd,bg,bj,bl,bm,bn,br,bs,bt,ca,cb,cc,ce,cl,cn,co,cp,cr,cv,cw,da,db,dc,de,dj,dm,do,dq,dt,du,dw
CCACCATTTGCATCTGCCCCCCTACGATTGCGATCGTTTTCTCGCTAGTTCTCAGTGTGCCAAACTTGGTCATGTCACATCCGTCTATTCTCCCCATATCXXXXXXXXXXCTCCTCCACCCGACTGCTAGTGCACCTCTTTCTCCTTTTCGGCAGGTTCAGGTCCCCTACAAGAAAACGCAGTGTCAGCGTTTTCGAGGAGCCCATTGGG	M,ab,ac,ae,af,an,ap,aq,as,at,au,ay,bc,be,bf,bg,bh,bi,bk,bo,bp,bq,bu,bv,bw,bx,by,bz,cd,cf,cg,ch,ci,cj,ck,cm,cq,cs,ct,cu,cx,cy,cz,db,dd,df,dg,dh,di,dk,dl,dn,dp,dr,ds,dv,dw
>Marker2662	aaxbb
CCCACCTCAAAACGCAATACCAGTATGTGTGCTGCTATAGGGGTAGCACTTTTCCGCCAAAAAAAAACTTGGACTCGCGCTACGATAGGAGTATTTTCACXXXXXXXXXXTATCAGGAATAAATAAAAAGCGGCAAAATCAGGTGTGTAAAAAAAACGTAAACCGGCACTATTGAGGGGGGGCGTAGTGCCAATATCGGCAATATAAAGG	P,ac,ad,ae,af,ag,ah,ai,am,ao,ap,as,aw,az,ba,bb,bc,bd,bj,bm,bn,bo,bp,bq,bt,bu,bv,bw,bx,by,cb,cd,ce,ch,ci,cm,cn,co,cp,cq,cr,cv,cw,da,de,df,dh,di,dj,dk,dl,do,dp,dq,dr,du,dv,dw
CCCACCTCAAAACGCAATACCAGTATGTGTGCTGCTATAGGGGTAGCACTTTTCCGCCAAAAAAAACTTGGACTCGCGCTACGATAGGAGTATTTTCACGXXXXXXXXXXTATCAGGAATAAATAAAAAGCGGCAAAACCAGGTGTGTAAAAAAAACGTAAACCGGCACTATTGAGGGGGGGGGTAGTGCCAATATCGGCAATATAAAGG	M,aa,ab,aj,ak,al,an,aq,ar,as,at,au,av,ax,ay,be,bf,bg,bh,bi,bk,bl,br,bs,bt,bz,ca,cc,cf,cg,cj,ck,cl,cs,ct,cu,cx,cy,cz,db,dc,dd,de,dg,dh,dm,dn,dq,ds,dt,dw
>Marker3540	aaxbb
CCTCATGACTGGTGTGCGGCAAGTGCTGGTCACGTGTACCGTCGCCAAACGGACCCCCAGATCATGTGAAAGCTAGATATACACCATAGCCGACGCGTGCXXXXXXXXXXAAAAAAATACCGAGCTTAAAACATGTCCTTCTTGAACCAAAAAAACTGATTTGGAGGAAAAAAACAAACAAAATGCTGAACCGGATGAAAAATCCAAAGG	M,aa,ac,ad,ag,ah,am,an,ao,ap,as,au,av,aw,ax,ay,az,ba,bf,bi,bj,bk,bn,bo,br,bs,bt,bu,bx,by,cb,cc,cd,ce,cg,ch,ci,cj,ck,cl,cm,co,cp,cr,cs,ct,cu,cv,cw,cy,da,db,dd,de,dj,dk,dm,do,dq,du,dv,dw
CCTCATGACTGGTGTGCGGCAAGTGCTGGTCACGTGTACCGTCGCCAAACGGACCCCCAGATCATGTGAAAGTTAGATATACACCATAGCCGACGCGTGCXXXXXXXXXXAAAAAAATACCGAGCTTAAAACATGTCCTTCTTGAACCAAAAAAACTGATTTGGAGGAAAAAAACAAACAAAATGCTGAACCGGATGAAAAATCCAAAGG	P,aa,ab,ad,ae,af,ai,aj,ak,al,aq,ar,at,bb,bc,bd,be,bg,bh,bi,bl,bm,bp,bq,bt,bv,bw,bz,ca,cf,cn,cq,ct,cx,cy,cz,dc,de,df,dg,dh,di,dl,dn,dp,dr,ds,dt
>Marker6109	aaxbb
CCTATTAATAGGCATACAACGAGAATCATATAAAAAAATAAAGTGCCTATTTTTTCCGACGATTTTGGGTCAAGGAGCCCCGTCATTCAGAAAGTGGTTTXXXXXXXXXXTAGCGTGTGCTGTGAAAATTTATCCAGGCTGCGGCAGGGGGGGGTCCCTTTTTTGGGGACCTCTTTCAGGCAATGGCTCGGGGTCACTCGCGCGAGTGGG	M,aa,af,ag,ai,ak,am,an,ao,ar,as,au,aw,ax,ay,az,bb,bc,bd,bm,br,bs,bt,bu,bw,bx,cb,cc,ce,cg,ch,ci,cj,cl,cn,co,cp,cs,ct,cv,cw,cx,cz,da,db,df,dh,dj,dk,dl,dm,dp,ds,du,dw
CCTATTAATAGGTATACAACGAGAATCATATAAAAAAATAAAGTGCCTATTTTTCCGACGATTTTGGGTTAAGGAGCCCCGTCATTCAGAAAGTGATTTCXXXXXXXXXXTAGCGTGTGCTGTGAAAAATTATCCAGGCTGCGGCAGGGGGGGGTCCCTTTTTTGGGGACCTTTTTCAGGCAATGGCTCGGGGTCACTCGCGCGAGTGGG	P,ab,ac,ad,ae,ah,aj,al,am,ap,aq,at,av,az,ba,be,bf,bg,bh,bi,bj,bk,bl,bn,bo,bp,bq,bs,bt,bv,by,bz,ca,cb,cd,cf,cj,ck,cm,cq,cr,cu,cy,dc,dd,de,dg,dh,di,dn,do,dq,dr,dt,dv
>Marker19511	aaxbb
CCTAGGGTTAGACTAATATGTATGACATTCGTCGGTTTCAATACCATCGTTGTTATGTGTTTTCCCACCCAAGCAAACTGGGTGTTTCCGCAAACACCCTXXXXXXXXXXTAGGGTGTTTGCGATGTGCAAAACTTCGGTTGGTTAGGAGTTGTGCGTAGGAAAATATGAATAATTTGTATTGAAACCGTCGAACGTGACTTATCTAAGG	M,ab,ac,ad,ag,ah,aj,ak,al,an,aq,as,au,aw,ax,ay,az,ba,bb,bc,bd,bg,bh,bm,bn,bp,bt,bw,by,ca,cc,cd,ce,cf,ch,cl,co,ct,cu,cw,cy,cz,da,dg,dh,dl,dm,do,dq,dr,dt,dw
CCTAGGGTTAGACTAATATGTATGACATTCGTCGGTTTCAATACCATCGTTGTTATGTGTTTTCCCACCCAAGCAAACTGGGTGTTTCCGCAAACACCCTXXXXXXXXXXTAGGGTGTTTGCGATGTGCAAAACTTCGGTTGGTTAGGAGTTGTGCGTAGGAAAATATGAATCATTTGTATTGAAACCGTCGAACGTGACTTATCTAAGG	P,aa,ae,af,ag,ai,am,ao,ap,ar,as,at,au,av,be,bf,bi,bj,bk,bl,bo,bq,br,bs,bu,bv,bw,bx,bz,cb,cd,cg,ci,cj,ck,cm,cn,co,cp,cq,cr,cs,cv,cx,db,dc,dd,de,df,dh,di,dj,dk,dn,dp,dr,ds,du,dv
>Marker44442	aaxbb
CCCATTTATTTCATTATGGGTCCATCGCTCTGTTTCACGTGAGTTTTTCTACGCCATGCATCTGGATGCGATATGCGATTAACAGGTGGACTTTGACGATXXXXXXXXXXCGCGCGCGCCTCTGAGACCAAGCGTGCGGTATTATAGTATTATATACAGTAGTAGATAAGTATACCATTATGCGCCCATTTGCACTGTACCCCGTTTAGG	P,aa,ai,aj,ak,al,am,aq,as,av,aw,az,ba,bd,be,bo,bq,bt,bu,bw,bx,by,ca,cb,cc,cd,cf,cj,ck,cm,cn,co,ct,cw,cx,cy,cz,da,de,df,dg,di,dj,dm,dn,do,ds,dv,dw
CCCATTTATTTCATTATGGGTCCATCGCTCTGTTTCACGTGAGTTTTTCTACGCCATGCATCTGGATGCGATATGCGATTAACAGGTGGACTTTGACGATXXXXXXXXXXCGCGCGCGCCTCTGAGACCAAGCGTGCGGTATTATAGTATTATATACAGTAGTAGATAAGTATACCATTATGCGCCCGTTTGCACTGTACCCCGTTTAGG	M,ab,ac,ad,ae,af,ag,ah,an,ao,ap,aq,ar,at,au,ax,ay,bb,bc,bf,bg,bh,bi,bj,bk,bl,bm,bn,bp,bq,br,bs,bt,bv,bz,cc,ce,cg,ch,ci,cl,cp,cq,cr,cs,cu,cv,db,dc,dd,dh,dk,dl,dp,dq,dr,dt,du
>Marker10211	aaxbb
CCTAGGTGTACAACTAGAATTAACATGTTGTATGTGCCAAACAAAAACAAATCCTATTTCTCGGAAGATTGTGGGTTAAGACGAAGCCCCATCATCCAGAXXXXXXXXXXAGTAGGTCACCCTACTGCTGTAGTAGCCTACATACAGTAGATCAGTCTACTGTCGGTTGCTACAATAGATCACCCTACTACTGTAGTAACCTACAGTAGG	P,aa,ab,ac,af,ag,ah,ai,ak,an,ao,ar,at,aw,ax,ay,az,bb,bc,be,bf,bh,bj,bk,bq,bt,bv,bw,ca,cb,cd,ce,ch,ci,ck,cn,co,cr,cs,dc,dd,df,di,dj,dn,do,dr,ds,dt,dw
CCTAGGTGTACAACTAGAATTAACATGTTGTATGTGCCAAACAAAAACAAATCCTATTTCTCGGATGATTGTGGGTTAAGACGAAGCCCCATCATCCAGAXXXXXXXXXXAGCAGTAGGGTGACCTGCTGTAGTAGCCTACATACAGTAGATCAGTCTACTGTCGGTTGCTACAATAGATCACCCTACTACTGTAGTAACCTACAGTAGG	M,aa,ad,ae,ah,aj,al,am,ap,aq,as,au,av,az,ba,bd,bg,bi,bl,bm,bn,bo,bp,br,bs,bu,bw,bx,by,bz,cb,cc,cf,cg,cj,cl,cm,cp,cq,ct,cu,cv,cw,cx,cy,cz,da,db,de,dg,dh,dk,dl,dm,dp,dq,du,dv,dw
>Marker9099	aaxbb
CCATTTGTTTTTACTCTTGTTCGATTTTTTGAAAAGTATATCTTGATTTTAGTGTGGAAAATATTTATTGAAATCAGTGTGTGGATATTTATGTTGAAGCXXXXXXXXXXGTCCTTGAAATATTTTTATAAAACCGCCGGGAAGGTTCTCCGGTAAGAAGAGGGTTTTGGCTGGCGTGTTCCGGGTGGGATTGCTGAGAGCGAAGCAGGG	M,aa,ad,ai,am,ap,au,av,aw,ax,az,bc,bd,bf,bg,bi,bj,bn,bo,bq,bt,bv,cb,cc,cd,ce,cg,ch,cj,cn,cp,cq,ct,cu,cv,cx,cz,db,dc,dd,de,dn,dq,ds,dt,dw
CCATTTGTTTTTACTCTTGTTCGACTTTTTCAAAAGTATATCTTGATTTTAGTGTGGAAAATATTTATTGAAATTAGTGTGTGGATATTTATGTTGAAGCXXXXXXXXXXGACGTCCTTGAAATATTTTTATAAAACCGCCGGGAAGGTTCTCCGATAAGAGGGTTTTGGCTGGCGTGTTTCGGGTGGGATTGCTGAGAGCGAAGCAGGG	P,ab,ac,ae,af,ag,ah,aj,ak,al,an,ao,aq,ar,as,at,au,ay,ba,bb,be,bh,bk,bl,bm,bp,br,bs,bt,bu,bw,bx,by,bz,ca,cd,cf,cg,ci,ck,cl,cm,co,cr,cs,ct,cw,cy,da,df,dg,dh,di,dj,dk,dl,dm,do,dp,dq,dr,du,dv
>Marker11171	aaxbb
CCATAAAACGCCCGCTCGTTAAATACAATCGCTGGTTTGAAGGGAGGGGCTACCGCAGAAACAGTCGGTGGTCTCTGCATACCGGTATATGTTTCGTGTGXXXXXXXXXXTCCGCATATCGAATACGTCTCTTGTGTGCCGTAGTGTATAATTGCAGTGTGGAGCGGGGCATGCAGCAGTTACTTGCAGCTCGGTTGTAACAGCGATAGG	P,aa,ac,ad,ag,an,ar,as,ba,bc,bd,bf,bj,bk,bl,bo,bp,bq,br,bu,bv,bw,bx,by,bz,cb,cc,cg,ci,cj,ck,cl,cm,cn,cp,cq,cr,ct,cu,cw,cy,dc,dd,df,dg,di,dm,dn,dp,dr,ds,du
CCATAAAACGCCCGCTCGTTAAATACAATCGCTGGTTTGAAGGGAGGGGCTACCGCAGAGAACCAGTCGGTGGTCTCTGTGCATACCGGTATATATTTCGXXXXXXXXXXTCCGCATATCGAATACGTCTCTAGTTTGCCGTAGTGTATAATTGCAGTGTGGAGCGGGGCATGCAGCAGTTACTTGCAGCTCGGTTGTAACAGCGATAGG	M,ab,ae,af,ag,ah,ai,aj,ak,al,am,ao,ap,aq,at,au,av,aw,ax,ay,az,bb,be,bg,bh,bi,bk,bm,bn,bs,bt,bw,ca,cd,ce,cf,ch,co,cs,cv,cx,cy,cz,da,db,de,dh,dj,dk,dl,do,dp,dq,dt,dv,dw
>Marker9989	aaxbb
CCAAAGCATTTTTTCGGACTGAAGAGGAGTCATCCATCTCACGGTGGTATTAACAGTAGAGGTGCAGCGGAATTTTCCTGAGAGCTCCTAAAAAAGACGAXXXXXXXXXXTAGCCCGAAAACAAATACTGCCACTATTATTATACTCTCTCGTAAAGGTACCAGGCTAACCGGTAGTTTCTCACTCGAGGACCTCAACCAAATCAGAAGG	P,ab,ad,ae,ah,al,am,an,ao,ap,ar,as,ba,bd,be,bf,bg,bh,bi,bk,bo,bq,bs,bt,bu,bv,bw,bx,by,bz,ca,cb,cd,cf,ch,ci,cj,ck,cl,cm,cn,cq,cr,cs,ct,cw,cy,db,dc,de,dg,di,dl,dn,do,dq,dr,dt,du,dv,dw
CCAAAGCATTTTTTCGGACTGAAGAGGAGTCATCCATCTCACGGTGGTATTAACAGTAGAGGTGCAGCGGAATTTTCCTGAGAGCTCCTAAAAAAGACGAXXXXXXXXXXTAGCCCGAAAACAAATACTACTACTATTATTATACTCTCTCGTAAAGGTACCAGGCTAACCGGTAGTTTCTCACTCGAGGACCTCAACCAAATCAGAAGG	M,aa,ac,af,ag,ai,aj,ak,aq,at,au,av,aw,ax,ay,az,bb,bc,bj,bl,bm,bn,bp,bq,br,bw,cc,ce,cg,co,cp,cu,cv,cx,cz,da,dd,df,dh,dj,dk,dm,do,dp,ds
>Marker63132	aaxbb
CCTAGACTGCTACATCTCTCCCGACAAAGGTGACACACAGATCAATCTGATGGAAACGTAATGGGCAAGACGTGCTACGTATAGGCGACTCAGACTCCAAXXXXXXXXXXGATTTTGAATTTCAAACTGTTCGCGGGTTTTCATGTACCGGTGTGGTTTTTTTATTATTGAGCAGACTGTCTGCTCAAAATAATCAGAAACGCCGAAAGG	P,aa,ah,aj,ao,ar,as,at,av,ay,ba,bb,bc,be,bf,bg,bh,bi,bj,bm,bn,bp,bq,br,bs,bt,bv,by,bz,ca,ce,cf,cg,ch,cj,cl,cr,ct,cu,cw,cx,cy,dc,dd,dh,di,dk,dl,dp,dq,dr,dt,du,dw
CCTAGACTGCTACATCTCTCCCGACAAAGGTGACACACAGATCAATCTGATGGAAACGTAATGGGCAAGACGTGCTACGTATAGGCGACTCAGACTCCAAXXXXXXXXXXATTTTGAATTTTCAAACTGTTCGCGGGTTTTCATGTACCGGTGTGGTTTTTTGATTATTGAGCAGACTGTCTGCTCAAAATAATCAGAAACGCCGAAAGG	M,ab,ac,ad,ae,af,ag,ai,ak,al,am,an,ap,aq,as,au,aw,ax,az,bd,bk,bl,bo,bu,bw,bx,cb,cc,cd,ci,ck,cm,cn,co,cp,cq,cs,cv,cy,cz,da,db,dc,dd,de,df,dg,dj,dm,dn,do,dq,ds,dv
>Marker7644	aaxbb
CCCCTCGTCTCACTACCCTGCACTACCGTGCCCTACATAGCCTAGCTCTGTTATATCTGTATGTTAGTATTTTTTTTAGGGAAATGATACATAAGCTTTGXXXXXXXXXXGGAGTACCGTCACATTTGGCGTGGTTAGGACATGTGTCGACCTTGGGCTTGCGCGACCTCCTCCCCGGTGCTCCTCTCTACCCAAAGCAAGCTCTTTTGG	P,ad,ah,aj,ak,al,am,an,ao,ap,aq,ar,au,ay,az,ba,bc,be,bf,bh,bi,bl,bm,bn,bo,bp,bt,bw,bz,ca,cb,cc,cd,ce,cf,ci,cl,co,cp,ct,cx,cy,cz,de,df,dh,di,dj,do,dp,ds,dt,dv,dw
CCCCTCGTCTCACTACCCTGCACTACCGTGCCCTACATAGCCTAGCTCTGTTATATCTGTATGTTAGTATTTTTTTTTGGGAAATGATACATAAGCTTTGXXXXXXXXXXGGAGTACCGTCACATTTGGCGTGGTTAGGACATGTGTCGACCTTGGGCTTGCGCGACCTCCTCCCCGGTGCTCCTCTCTACCCAAAGCAAGCTCTTTTGG	M,aa,ab,ac,ae,af,ag,ah,ai,ap,aq,as,at,av,aw,ax,az,bb,bd,bg,bj,bk,bl,bq,br,bs,bt,bu,bv,bx,by,ce,cg,ch,ci,cj,ck,cm,cn,cp,cq,cr,cs,cu,cv,cw,cz,da,db,dc,dd,de,dg,dk,dl,dm,dn,dp,dq,dr,du
>Marker32767	aaxbb
CCTCGTTTTAGTTTTGCCATCTTACCCTGGTACTTCTTGTAACCCTCTCTGAGGAAGAATCGGTACGGACACTAGATGTAACGGATGTGGATAGGTAGAAXXXXXXXXXXGTGAGCGGAGTGATGATAAAAATAGTCCGATGACCAATGCCCGAGTGGGTAGGGTGGACCGTAGCTTGACCAAGTCCGGCGTAAGGCTGTTTTCTCTTGG	P,aa,ab,ae,af,ag,an,aq,ar,av,aw,ax,ba,bc,bf,bg,bi,bk,bl,bm,bn,bt,bz,cb,cf,ck,cm,co,cp,cq,cs,ct,cu,cw,dc,dd,dg,di,dl,do,dp,dq,dr,du,dw
CCTCGTTTTAGTTTTGCCATCTTACCCTGGTACTTCTTGTAACCCTCTCTGAGGAAGAATCGGTACGGACACTAGATGTAACGGATGTGGATAGGTAGAAXXXXXXXXXXGTGGGCGAAGTGATGATAAAAATAGTCCAATGACCAATGCCCGAGTGGGTAGGGTGGACCGTAGCTTGACCAAGTCCGGCGTAAGGCTGTTTTCTCTTGG	M,ac,ad,ah,ai,aj,ak,al,am,an,ao,ap,aq,as,at,au,ay,az,bb,bc,bd,be,bh,bj,bo,bp,bq,br,bs,bt,bu,bv,bw,bx,by,ca,cc,cd,ce,cg,ch,ci,cj,cl,cn,cr,cv,cx,cy,cz,da,db,de,df,dh,dj,dk,dm,dn,ds,dt,dv,dw
>Marker4543	aaxbb
CCTCTCATGTATTATCTTCGTACTTCTTTATCGTTACTGGCTAGTTGTAACTCAGATCCGGGGTCTCTAGGCGGGCTATTCTCCCCCCTCCCCGCTACGGXXXXXXXXXXGTTACAGAAGTGTACCTTGTTCATACTCGTATGATGTATGATGAGTATTGATGTGGTGGCTGCAATACGGCGGGGGGGGTCGCTGTAGTGCCGGTATGGG	P,aa,ab,ac,ad,ae,ai,an,ao,ap,ar,as,at,au,aw,az,ba,bb,bc,bd,be,bf,bg,bj,bm,bn,bo,bp,bq,bs,bw,bx,by,bz,ca,cb,ce,cj,ck,cl,cm,co,cp,cq,cr,cs,ct,cu,cy,da,dc,dd,df,dg,dh,di,dk,dm,dn,do,dr,ds,dt,du
CCTCTCATGTATTATCTTCGTACTTCTTTATCGTTACTGGCTAGTTGTAACTCAGATCCGGGGTCTCTAGGCGGGCTATTTTCCCCCCTCCCCGCTACGGXXXXXXXXXXGTTACAGAAGTGTACCTTGTTCATACTCGTATGATGTATGATGAGTATTGATGTGGTGGCTGCAATACGGCGGGGGGGGTCGCTGTAGTGCCGGTATGGG	M,af,ag,ah,aj,ak,al,am,aq,as,at,av,ax,ay,bh,bi,bj,bk,bl,br,bt,bu,bv,bw,cc,cd,cf,cg,ch,ci,cn,co,cs,cv,cw,cx,cz,db,de,dj,dk,dl,dp,dq,dv,dw
>Marker2708	aaxbb
CCCAGAGCTAAAAACCATTATCTCGACGTTGAGCATTGTGTCACGACTGACGTTCAATCTCGAGACACAAGCACCCCAGGCAACCCAAGGCGACCCTTCAXXXXXXXXXXCGTGGTACGCAAAAAAAAAAAGTTTCTTCTCAGCTTGAGTTCAGGCAACGATTGATGCTCTGCTTAATGCGAAAAGCACACACAAACACACCCTGAGAGG	P,aa,ab,ac,ad,ag,ah,ai,aj,ak,an,ao,as,at,av,bd,bf,bg,bi,bn,bp,br,bs,bt,bv,bw,bx,by,bz,ca,cj,cn,cq,cr,cs,cu,cv,cx,cy,db,dc,de,df,di,dm,dn,dp,ds,dt,du,dv
CCCAGAGCTAAAAACCATTATCTCGACGTTGAGCATTGTGTCACGACTGACGTTCAATCTCGAGACACAAGCACCCCAGGCAACCCAAGGCGACCCTTCAXXXXXXXXXXCGTGGTACGCAAAAAAAAAAAGTTTCTTCTCAGCTTGAGTTCAGGCAACGATTGATGCTCAGCTTAATGCGAAAAACACACACAAACACACCCTGAGAGG	M,ae,af,al,am,ap,aq,ar,au,aw,ax,ay,az,ba,bb,bc,be,bh,bj,bk,bl,bm,bo,bq,bu,bw,cb,cc,cd,ce,cf,cg,ch,ci,cj,ck,cl,cm,co,cp,ct,cw,cz,da,dd,dg,dh,dj,dk,dl,do,dq,dr,dw
>Marker68900	aaxbb
CCCATGGGGCACACCATCAGAGTATGTGTCCCGTGGGATATCCCATGAGATTCGCCCCATGGCACGCGCCATGGCGTACCCCATAAACAAATCACCTGTGXXXXXXXXXXTCCCATGATTTTTTTTCATGCCATCGTGCGCCACACGGCGTACCCCGGGGTTATATCATTGGGTATATTATAGGGTGTCCCATGAAACACAAATGGATGG	P,ab,ac,ah,ai,ak,am,ao,aq,ar,as,av,aw,ax,az,ba,be,bf,bh,bi,bj,bo,bp,br,bs,bt,bu,bw,bz,ca,ce,cf,ch,ci,cj,cl,cp,cr,cy,cz,da,db,de,df,dl,dp,dq,dr,dt,du,dv,dw
CCCATGGGGCACACCATCAGAGAATGTGTCCCGTGGGATATCCCATGAGATTCGCCCCATGGCACGCGCCATGGCGTACCCCATAAACAAATCACCTGTGXXXXXXXXXXTCCCATGATTTTTTTTCATGCCATCGTGCGCCACACGGCGTACCCCGGGGTTATATCATTGGGTATATTATAGGGTGTCCCATGAAACACAAATGGATGG	M,aa,ad,ae,af,ag,aj,al,an,ap,as,at,au,ay,az,bb,bc,bd,bg,bi,bk,bl,bm,bn,bq,bt,bv,bx,by,cb,cc,cd,cg,ck,cm,cn,co,cq,cs,ct,cu,cv,cw,cx,cy,dc,dd,de,df,dg,dh,di,dj,dk,dl,dm,dn,do,ds,dt
>Marker7535	aaxbb
CCTTCTCATAAAGTATTGGTGTTTTATTCTTAGTAACGGCTAATCGCGGAACCCCCGCGCAATTCCTGAGGCAAGAGACTGTTGGGGGGGGAAATACCGCXXXXXXXXXXTCAAGGACAGGGAGTCGACAGGTGCCGTATCTCAGTGCACACCATGCCGTATCTCAGTGCTTACCTTACCTCCATACTTCATCAAGTTGTCCACGAAAGG	P,aa,ab,ad,ae,ah,ai,ak,al,am,an,ao,ap,aq,as,at,au,aw,ax,ay,ba,bd,be,bf,bg,bi,bj,bl,bm,bn,bo,bs,bt,bu,bv,bw,bx,by,ca,cb,cc,ce,ch,cj,ck,cl,co,cq,cr,cu,cy,db,dh,dk,dl,dm,dp,dq,ds,du,dv,dw
CCTTCTCATAAAGTATTGGTGTTTTATTCTTAGTAACGGCTAATCGCGGAACCCCCGCGCAATTCCTGAGGCAAGAGACTGTTGGGGGGGGAAATACCGCXXXXXXXXXXTCAAGGACAGGGAGTCGACAGGTGCCGTATCTCCGTGCACACCATGCCGTATCTCAGTGCTTACCTTACCTCCATACTTCATCAAGTTGTCCACGAAAGG	M,ac,af,ag,aj,ar,av,az,bb,bc,bh,bk,bp,bq,br,bz,ca,cc,cd,cf,cg,ci,cm,cn,cp,cs,ct,cv,cw,cx,cz,da,dc,dd,de,df,dg,dh,di,dj,dn,do,dr,dt
>Marker1997	aaxbb
CCTCCGACGGGCTAGGGGAGACGAGGATACACTAGAGCAGGTGTTGCAGATACACCAAGTATGGGGGAGATAAACGGCACTAGTTGTAAGCCTCATTGCAXXXXXXXXXXGTGTAAGACAGTCACGCGAAACATAGATCTCCTGGAGAACATAGGCAAAAAAAAACAACTCTAAACACGAAGTGAAAAGAGGAGGAGCATAAGAAGGGGG	M,aa,ab,ad,ah,am,an,ao,ap,ar,at,aw,bb,bd,bf,bg,bh,bj,bn,bo,bp,bq,br,bs,bt,bv,bx,by,bz,ca,cb,cc,cf,cg,ci,ck,cr,cs,ct,cu,cy,da,db,dd,de,dh,di,dj,dl,dp,dr,dt,dw
CCCCCGACGGGCTAGGGGAGACGAGGATACACTAGAGCAGGTGTTGCAGATACACCAAGTATGGGGGAGACAAACGGCACTAGTTGTAAGCCTCATTGCAXXXXXXXXXXGTGTAAGACAGTCACGCGAAACATAGATCTCCTGGAGAACATAGGCAAAAAAAAACAACTCTAAACACGAAGTGAAAAGAGGAGGAGCATAAGAAGGGGG	P,ac,ae,af,ag,ai,aj,ak,al,aq,as,au,av,ax,ay,az,ba,bb,bc,be,bi,bk,bl,bm,br,bu,bw,cd,ce,ch,cj,cl,cm,cn,co,cp,cq,cv,cw,cx,cz,dc,df,dg,dk,dm,dn,do,dq,ds,du,dv,dw
>Marker7182	aaxbb
CCTCTTCTTTCCGCCGCGTTCACAATTTGTTGTGGTCTTCCTTGGGAGCATAGCGGGCGGCGTCAGCCGCCCGCGGAGCGGAGCACTTGTACGTCCATGTXXXXXXXXXXATCCCAGTCAGGATACCAGATTCGGGATCGACCCTCGACCCTCTGCTAAAACGGAGAAGTCGCAGAATAAAATATCGGAGACGGACGGGCTTTTTTCAGG	P,aa,ae,af,aj,al,am,ap,at,av,ax,ay,ba,bb,bd,bf,bl,bn,bp,br,bs,bt,bv,bx,bz,cb,cd,ch,ci,cj,ck,cl,cm,cp,cq,cs,ct,cu,cv,cy,db,dc,dd,dh,di,dj,dl,do,dp,dq,dr,dv,dw
CCTCTTCTTTCCGCCGCGTTCACATTTTGTTGTGGTCTTTTTTGGGAGCATAGCGGGCGGCGTCAGCCGCCCGCGGAGCGGAGCACTTGTACGTCCATGTXXXXXXXXXXATCCCAGTCAGGATACCAGATTCGGGATCGACCCTCGACCCTCTGCTAAAACGGAGAAGTCGCAGAATAAAATATCGGAGACGGACGGGCTTTTTTCAGG	M,ab,ac,ad,ag,ah,ai,ak,an,ao,aq,ar,as,au,aw,az,bc,be,bg,bh,bi,bj,bk,bm,bo,bq,bu,bw,by,ca,cc,ce,cf,cg,cn,co,cr,cu,cw,cx,cz,da,de,df,dg,dh,dk,dm,dn,dq,ds,dt,du,dw
>Marker9233	aaxbb
CCCAACGCCCCATCACGCACACCACACATCTGAGTTCCAACGGACTTCATCCCTCTGTTACCGACGAAGACGCACCAAAACATCTGCTTGGTGTTTTATTXXXXXXXXXXATTCTACACTATTTCAGTACCAAAGTGGTCACGTTCTTATTCGTCACTCAAGTCGATCCTGAAATTCTTAGCCGTGGATGGTGCGTGATAGGCTCTTGGG	M,ac,ag,aj,ak,av,az,bb,bc,bd,bh,bj,bk,bl,bp,bq,br,bv,bz,cc,cd,cf,cg,ci,cl,cm,cn,cp,cs,ct,cv,cw,cx,cz,da,dc,dd,de,df,dg,di,dj,dk,dm,dn,do,dp,dr,dt
CCCAACGCCCCATCACGCACACCACATCTGAGTTTCAACGGACTTCATCCCTCTGTTACCGACGAAGACGCACAAAAACATCTGCTTGGTGTTTTATTATXXXXXXXXXXATTCTACACTATTTCAGTACCAAAGTGGTCACGTTCTTATTCGTCACTCAAGTCGATCCTGAAATTCTTAGCCGTGGATGGTGCGTGATAGGCTCTTGGG	P,aa,ab,ad,ae,af,ah,ai,al,am,an,ao,ap,aq,ar,as,at,au,aw,ax,ay,ba,be,bf,bg,bi,bj,bm,bn,bo,bs,bt,bu,bv,bw,bx,by,ca,cb,cc,ce,ch,cj,ck,co,cq,cr,cu,cy,db,dh,dl,dq,ds,du,dv,dw
>Marker29721	aaxbb
CCATGTTATTTAATTAGATTCTCGTTATGTGCCTAGACCATGGTGTTTTTCATCCATCCGGCATGTAGCGGTTTTGTTTTTCTCCAACTAAGGTTTTGGGXXXXXXXXXXTGCTGTGCAAGATCGTTACAACACGATACGGCGCCTTCTTCTACGATAAAAGGTACAGTACCTCTTTTTGTCTGAATCGTTTTCTGAATGAATGGATGGG	P,aa,ae,af,aj,al,am,ap,as,at,av,ax,ay,ba,bb,bd,bf,bl,bn,bp,bq,br,bs,bt,bv,bx,bz,cb,cd,ch,ci,cj,ck,cl,cm,co,cp,cq,cs,ct,cv,cy,db,dc,dd,dh,di,dj,dl,do,dp,dq,dr,dv,dw
CCATGTTATTTAATTAGATTCTCGTCATGTGCCTAGACCATGGTGTTTTTCATCCATCCGGCATGTAGCGGTTTTGTTTTTCTCCAACTAAGGTTTTGGGXXXXXXXXXXTATGAGGTGCTGTTCAAGATCGTTACAACACGATACGGCGCCTTCTACGATAGAGGGTACATTACCTCTTTTTGTCTGAATCGTTTTCTGAATGGATGGG	M,ab,ac,ad,ag,ah,ai,ak,an,ao,aq,ar,as,au,aw,az,bc,be,bg,bh,bi,bj,bk,bm,bo,bq,bu,bw,by,ca,cb,cc,ce,cf,cg,cn,co,cr,cu,cw,cx,cz,da,de,df,dg,dk,dm,dn,dq,ds,dt,du,dw
>Marker43541	aaxbb
CCCATTTTCTTCTGCCATTTTGCTTTAAAAAAATAGCATACTCGTTGGTCCTCTAAAATAAGCACATGACGAATATGCGAGAAAACATGAAAACATGATTXXXXXXXXXXTCCCGTACGTAACTGCATGTCGCTCATTAATACGATGTCCTAGGGACTGCTGTCTCCGCTGCACCGCGCCAGGAAACCGCTGACCTTAGCAGGGGCAAGG	M,ae,ah,ai,an,ap,as,au,av,aw,ax,ay,az,bb,be,bf,bg,bi,bj,bn,bp,bq,br,bs,bt,bu,bw,bz,cb,cc,cf,ck,co,cp,cr,ct,cu,cw,cx,cy,da,dc,dd,de,df,dg,di,dj,dl,do,dq,ds,dw
CCCATTTTCTTCTGCCATTTTGCTTTAAAAAAATAGCATACTCGTCGGTCCTCTAAAATAAGCACATGACGAATATGCGAGAAAACATGAAAACATGATTXXXXXXXXXXTCCCGTACGTAACTGCATGTCGCTCATTAATACGATGTCCTAGGGACTGCTGTCTCCGCTGCACCGCGCCAGGAAACCGCTGACGTTAGCAGGGGCAAGG	P,aa,ab,ac,ad,af,ag,aj,ak,al,am,ao,aq,ar,as,at,au,aw,ba,bc,bd,bh,bk,bl,bm,bo,bv,bw,bx,by,bz,ca,cc,cd,ce,cg,ch,ci,cj,cl,cm,cn,cq,cs,cv,cz,db,dh,dk,dm,dn,dp,dr,dt,du,dv
>Marker13786	aaxbb
CCCGTCTCATACCCAGACGTTACCGAAGCGAAGGTGTCGAGCACTCCGTGGATTGGATGCGGGGGCAGGCAAAATCATCCCAACCACCCTGCTCGTTTGTXXXXXXXXXXCATGTACTAGGTACGAACTACGGTAGAGTTGAACAATTACCACCGTAGTGAATAGGTTGGTAAACGATAACCCCTTTGCAACTTGAAACCCGTTTGTGGG	P,aa,ab,ac,ad,ag,ai,aj,ak,al,an,ao,as,at,av,bd,bf,bg,bi,bn,bp,br,bs,bt,bv,bw,by,bz,ca,ck,cn,cq,cr,cs,cu,cx,db,dc,de,df,di,dk,dm,dn,ds,dt,du,dv
CCCGTCTCATACCCAGACGTTACCGAAGCGAAGGTGTCGAGCACTCCGTGGATTGGATGCGGGGGCAGGCAAAGTCATCCCAACCACCCTGCTCGTATGTXXXXXXXXXXCATGTACTAGGTACGAACTACGGTAGAGTTGAACAATTACCACCGTAGTGAATAGGTTGGTAAACGATAACCCCTTTGCAACTTGAAACCCGTTTGTGGG	M,ae,af,ah,am,an,ap,aq,ar,as,au,av,aw,ax,ay,az,ba,bb,bc,be,bh,bj,bk,bl,bm,bo,bq,bu,bx,cb,cc,cd,ce,cf,cg,ch,ci,cj,cl,cm,co,cp,ct,cv,cw,cy,cz,da,dd,dg,dh,dj,dl,do,dp,dq,dr,dw
>Marker43392	aaxbb
CCTTAACGTTCTAGATTTTTTCAGCGTTGGGAGGCGGTCAGTCAAGGAGTCAAAACCGCGGCTTCCTACCGTTTTTCGCAGAAACAGAACTCGAAACGAAXXXXXXXXXXCACCGGAATCAGCTCGAACGCCTTTTCGACAAAGAACGCCCGCCGAAGAACTGGAGTCAAAAAAGCGAAACCGTCAGATAACCGTCGCCAGACAAAGAGG	P,ac,ae,ah,ai,aj,ak,al,ao,ap,aq,au,aw,ay,bc,bd,be,bf,bg,bk,bl,bo,bp,bq,br,bv,bw,by,bz,cb,cc,cd,ce,cf,ci,cj,cl,cm,cn,cp,cq,cr,cu,cv,cx,cz,db,dc,dd,dg,di,dj,dk,do,dp,dq,dr,ds,dt,du,dw
CCTTAACGTTCTAGATTTTTTTAGCGTTGGGAGGCGGTCAGTCAAGGAGTCAAAACCGCGGCTTCCTACCGTTTTTCGCAGAAACAGAACTCGAAACGAAXXXXXXXXXXCACCGGAATCAGCTCGAACGCCTTTTCGACAAAGAACGCCCGCCGAAGAACTGGAGTCAAAAAAGCGAAACCGTCAGATAACCGTCGCCAGACAAAGAGG	M,aa,ab,ad,af,ag,am,an,ar,as,at,av,ax,az,ba,bb,bh,bi,bj,bm,bn,bs,bt,bu,bv,bx,ca,cg,ch,ck,cl,co,cs,ct,cw,cx,cy,da,de,df,dh,dl,dm,dn,dq,dv
>Marker18487	aaxbb
CCCTCCATCCTTGGAGAATACACAATACGACAACAACCTGCAAATAATTACAGCAGTATACGAGTATGGTTTGCTTCTCGTTCGGAGTCGGTTGTTGTTGXXXXXXXXXXCCATCCCATTTCTGTCCTTGTGGATTCCCATGTGGTCTCCATTGATGAAAGGCGTCCCAGCTTCCCGTCTCATCCCCATCCCACATACAACCCAAGTGGG	M,aa,ab,ad,af,ag,ai,aj,ak,al,am,an,aq,ar,as,at,au,ay,be,bg,bj,bn,bo,bp,bu,bv,bz,cf,cg,ch,cl,co,cp,cq,cu,cv,cw,cx,cy,cz,dd,dg,di,dm,do,dr,dt,du,dv,dw
CCCTCCATCCTTGGAGAATACACAATACGACAACAACCTGCAAATAATTACAGCAGTATACGAGTATGGTTTGCTTCTCGTTCGGAGTCGGTTGTTGTTGXXXXXXXXXXCCATCCCATTTCTGTTCTTGTGGATTCCCATGTGGTCTCCATTGATGAAAGGCGTCCCAGCTTCCCGTCTCATCCCCATCCCACATACAACCCAAGTGGG	P,ac,ae,ah,ao,ap,av,aw,ax,az,ba,bb,bc,bd,bf,bh,bi,bk,bl,bm,bq,br,bs,bt,bw,bx,by,ca,cb,cc,cd,ce,ci,cj,ck,cm,cn,cr,cs,ct,da,db,dc,de,df,dh,dj,dk,dl,dn,dp,dq,ds,dw
>Marker46652	aaxbb
CCTGTTTTGTTGTGTTCTAGAATTCGGTACGCTAGCGTTGCACTGCTTTTGACCTTGATTAATTGCGATTGTTTGGTTTACTCTGTCTCACAATTTGTGAXXXXXXXXXXAAGGAACGGCTCCCCTCGAAGACAACGCTCAAACAAAGGCATTCGACCATGAAATCCGATATCAAGAGGCAACGACACAACAGTCGTACGATAATATAGG	P,aa,ab,ac,ad,ae,ai,an,ao,ap,ar,as,au,av,aw,az,ba,bb,bc,bd,be,bf,bg,bm,bn,bo,bp,bq,bt,by,bz,ca,cb,cc,cd,ce,ci,cj,ck,cl,cm,cp,cq,cr,cs,ct,cu,cy,cz,da,dc,dd,dg,dh,di,dm,dn,do,dr,ds,dt,du,dw
CCTGTTTTGTTGTGTTCTAGTATACGGTACGCTAGCGTTGCACTGCTTTTGACCTTGATTAATTGCGATTGTTTAGTTTACTCTGTCTCACAATCTGTGAXXXXXXXXXXAAGGAACGGCTCCCCTCGAAGACAACGCTCAAACAAAGGCATTCGACCATGAAATCCGATATCAAGAGGCAACGACACAACAGTCGTACGATAATATAGG	M,aa,af,ag,ah,aj,ak,al,am,aq,at,av,ax,ay,bf,bh,bi,bj,bk,bl,bq,br,bs,bt,bu,bv,bw,bx,cc,cf,cg,ch,cn,co,cv,cw,cx,db,de,df,dj,dk,dl,dp,dq,dv,dw
>Marker60082	aaxbb
CCTGTGGTGTTACGTTACAGACAGTATGTACAAAACGAAAACATATTCAATATACAAATCTATGATGTTACGGTGATTTTGGCATGAATGATGAGGAGCAXXXXXXXXXXGAGCCAAACTCTACAACGGTGTGACTTAAGTTTTCGCGGGCTGGCTTTGCTATTTTCGACGACATGAAATTTCGCATGGAGGCAGAACAAGGTTTATAGG	M,aa,ad,ag,ai,am,at,au,aw,az,bc,bd,bf,bg,bo,bq,bt,bv,cb,cc,cd,ce,ch,cj,cn,cp,cq,cr,ct,cu,cv,cx,cz,db,dc,dd,de,dh,dn,ds,dw
CCTGTGGTGTTACGTTACAGACAGTATGTACAAAACGAAAACATATTCAATATACAAATCTATGATGTTACGGTGATTTTGGCATGAATGATGAGGAGCAXXXXXXXXXXGAGCCAAACTCTACAACGGTGTGACTTAAGTTTTCGCGGGCTGGCTTTGCTATTTTCGACGACATGAAATTTCGCATGGAGACAGAACAAGGTTTATAGG	P,ab,ac,ae,af,ah,aj,ak,al,an,ao,ap,aq,ar,as,av,ax,ay,ba,bb,be,bh,bi,bj,bk,bl,bm,bn,bp,br,bs,bt,bu,bw,bx,by,bz,ca,cf,cg,ci,ck,cl,cm,co,cs,cw,cy,da,df,dg,di,dj,dk,dl,dm,do,dp,dq,dr,dt,du,dv
>Marker55134	aaxbb
CCCAAGGGTTAGGGTTAGGTAAAGCCACCCACGAGTTGAGTTGGAAAGTAAAACTGATGACAACATAAAGGACAAAACGAAAAAAGAGGAGATAGGAAACXXXXXXXXXXGTTGAACGCTTGCTTACTTTTTCTTCGTCCCATTTATTATCCTCGCACTTCGCTCGCGCTCCCTCGCAGTAGTAACTCAGAACCGGGGCAACATAGCGGG	M,aa,ac,ae,ah,ai,ak,am,ap,ar,as,au,av,ax,ba,bb,bd,bg,bl,bm,bp,bq,bt,bu,bw,bx,by,bz,cc,cf,cj,cm,cq,ct,cv,cw,cx,cy,cz,da,de,df,di,dj,dk,do,dq,du,dv
CCCAAGGGTTAGGGTTAGGTAAAGCCACCCACGAGTTGAGTTAGAAAGTAAAACTGATGACAACATAAAGGACAAAACGAAAAAAGAGGAGATAGGAAACXXXXXXXXXXGTTGAACGCTTGCTTACTTTTTCTTCGTCCCATTTATTATCCTCGCACTTCGCTCGCGCTCCCTCGCAGTAGTAACTCAGAACCGGGGCAACATAGCGGG	P,aa,ab,ad,af,ag,aj,ak,al,an,ao,aq,at,aw,ay,az,bc,be,bf,bh,bi,bj,bk,bn,bo,bq,br,bs,bv,bw,ca,cb,cd,ce,cg,ch,ci,ck,cl,cn,co,cp,cr,cs,cu,da,db,dc,dd,df,dg,dh,dl,dm,dn,dp,dq,dr,ds,dt,dw
>Marker54752	aaxbb
CCTGCCTCTAGTGTGCCCGATTTACAGGAACAAAGTTTCTGTCGCGGGACATAGCACTACAAACTTTATACAAGGAAAAAATTATGTCTCCGCACATTCAXXXXXXXXXXCCGTAGGAAGCAGCATGTCTCAACAACGATCAGCCAAGACTTTGGTCATCGAATACCACGGCATACGCCATACTGTCAAGCCGCGCCGGAAAGTCAAAGG	M,ac,ad,ae,af,ag,ah,ai,aj,al,an,ao,ap,at,aw,bc,bf,bg,bo,bs,bt,bu,bv,bw,bx,by,ca,cb,cc,ce,cf,cg,ci,cj,cm,cs,cu,cw,cx,cy,cz,da,db,dd,df,di,dj,dl,dn,dq,dr,du,dv,dw
CCTGCCTCTAGTGTGCCCGATTTACAGGAACAAAGTTTCTGTCGCGGGACATAGCACTACAAACTTTATACAAGGAAAAAATTATGTCTCCGCACATTCAXXXXXXXXXXCCGTAGTAAGCAGCATGTCTCAACAACGATCAGCCAAGACTTTGGTCATCGAATACCACGGCATACGCCATACTGTCAAGCCGCGCCGGAAAGTCAAAGG	P,aa,ab,ac,ak,am,aq,ar,as,au,av,ax,ay,az,ba,bb,bd,be,bf,bh,bi,bj,bk,bl,bm,bn,bp,bq,br,bu,bz,cc,cd,ch,ci,ck,cl,cn,co,cp,cq,cr,ct,cv,dc,de,dg,dh,dj,dk,dm,do,dp,dq,ds,dt,dw
>Marker3077	aaxbb
CCTACACTACTGTACAGTAGTAGGTGTACAACGAGAATATCATGCAAAAAATTAAGGGGGCGTATTTTCCGGCGATTTGGGGTTAAGGAGCACCCCGTCAXXXXXXXXXXAATGTGATATAGCTACACAAAAATAGATTTGGCAAAAACAAAAAAAGCGACTTTCTCTGACAAACATTCCAATGAACGGGAAAAACAAAAACAAAAAAGG	M,aa,ab,ad,ae,af,ag,aj,al,am,an,ao,ap,as,at,au,ay,az,bb,bc,bd,bg,bl,bm,bn,bp,bq,bt,bv,bx,by,cb,cg,ck,cm,co,cq,cs,ct,cu,cw,cx,cy,dd,de,dg,dh,di,dk,dl,ds,dv
CCTACACTACTGTACAGTAGTAGGTGTACAACGAGAATATCATGCAAAAAATTAAGGGGGCGTATTTTCCGGCGATTTTGGGTTAAGGAGCACCCCGTCAXXXXXXXXXXAATGTGATATAGCTACACAAAAATAGATTTGGCAAAAACAAAAAAAGCGACTTTCTCTGACAAACATTCCAATGAACGGGAAAAACAAAAACAAAAAAGG	P,ab,ac,ae,ag,ah,ai,ak,aq,ar,as,av,aw,ax,az,ba,be,bf,bh,bi,bj,bk,bo,br,bs,bu,bw,bz,ca,cc,cd,ce,cf,ch,ci,cj,cl,cn,cp,cr,cv,cz,da,db,dc,df,dj,dm,dn,do,dp,dq,dr,dt,du,dw
>Marker76547	aaxbb
CCCCTGTTCCCTTTCTACGATCCGCTGCCATTGCTGTTGAAGAGCCTCGCTTGCTAGCGCCCTCCAACGTAGCTAGTATTGAAGATGCATAAAAACCCTGXXXXXXXXXXCGTAGGAATATGTGTAGCACGCACGTCCACTACAGTTGTATCCCGCTTTGACATCTCATACACGTAACGCGGTTTGTGGTACTCGTACGTACGAGCTGGG	M,ac,af,ag,aj,ak,ar,av,az,bb,bc,bh,bk,bp,bq,br,bu,bw,bz,ca,cd,cf,cg,ci,cm,cn,co,cp,cs,ct,cv,cw,cx,cz,da,dc,dd,de,df,dg,di,dj,dn,do,dr,dt
CCCCTGTTCCCTTTCTACGATCCGCTGCCATTGCTGTTGAAGAGCCTCGCTTGCTAGCGCCCTCCAACGTAGCTAGTATTGAAGATGCATAAAAAACCTGXXXXXXXXXXCGTAGGAATATGTGTAGCACGCACGTCCACTACAGTTGTATCCCGCTTTGACATCTCATACACGTAACGCGGTTTGTGGTACTCGTACGTACGAGCTGGG	P,aa,ab,ad,ae,af,ah,ai,al,am,an,ao,ap,aq,as,at,au,aw,ax,ay,ba,bd,be,bf,bg,bi,bj,bl,bm,bn,bo,bs,bt,bu,bv,bw,bx,by,ca,cb,cc,ce,ch,cj,ck,cl,cm,co,cq,cr,cu,cy,db,dh,dk,dl,dm,dp,dq,ds,du,dv,dw
>Marker9480	aaxbb
CCCCCAATCAGGCTGTACAGTACGAGCGATCGACACACACGTACGGTATCGCAATATGATACATAATTCGAAGGATGAATATATCGTATCTTTACCATAGXXXXXXXXXXATCCTGCCACCACAAGCAACAGGCTCGGCTTGTGTTGCTCACGAGCCCCCACGCCTCCCGTCCTGGGCAGGAACGAGCTTCATGGCAAAAACGAAGCAGG	M,aa,ab,ac,ad,ae,ag,ah,ai,aj,ak,al,an,ao,ap,aq,as,at,au,aw,ay,bc,bd,be,bi,bj,bk,bq,bt,bu,bv,bx,by,bz,ca,cc,cd,ce,cf,cg,ch,cl,cm,cn,co,cp,cq,cr,ct,cu,cw,cy,dc,dh,di,dj,dp,dr,dt,du,dv,dw
CCCCCAATCAGGCTGTACAGTACGAGCGATCGACACACACGTACGGTATCGCAATATGATACATAACTCGAAGGATGAATATATCGTATCTTTACCATAGXXXXXXXXXXATCCTGCCACCACAAGCAACAGGCTCGGCTTGTGTTGCTCACGAGCCCCCACGCCTCCCGTCCTGGGCAGGAACGAGCTTCATGGCAAAAACGAAGCAGG	P,ae,af,am,ar,as,at,av,ax,az,ba,bb,bf,bg,bh,bl,bm,bn,bo,bp,br,bs,bt,bw,cb,cc,cf,ci,cj,ck,cq,cs,cv,cx,cz,da,db,dd,de,df,dg,dk,dl,dm,dn,do,dq,ds
>Marker60262	aaxbb
CCTTCAGCCATGAGGTCTAGAGTCATGTGGTGAGACAAACATGGATGCATAGTTGGTCCTGGAGATTAGCAATCACTTACCATCTATCCTTTCCGCTCTGXXXXXXXXXXTATGCATCTGTGTTGTTCAATAGTCCGAGCCTGTATCGCCTGTACGAAGGGCTGTGGTCTGGAGAAGTGTGAGGGGCTTATTTGGTGTTCAGGTTGTGGG	P,ab,ac,ae,af,ag,ah,aj,ak,al,an,ao,aq,ar,as,at,ay,ba,bb,be,bh,bj,bk,bl,bm,bp,br,bs,bt,bu,bw,bx,by,bz,ca,cf,ci,ck,cl,cm,co,cr,cs,cw,cy,da,df,dg,dh,di,dj,dk,dl,dm,do,dp,dq,dr,du,dv
CCTTCAGCCATGAGGTCTAGAGTCATGTGGTGAGACAAACATGGATGCATAGTCGGTCCTGGAGATTAGCAATCACTTACCATCTATCCTTTCCGCTCTGXXXXXXXXXXTATGCATCTGTGTTGTTCAATAGTCCGAGCCTGTATCGCCTGTACGAAGGGCTGTGGTCTGGAGAAGTGTGAGGAGCTTATTTGGTGTTCAGGTTGTGGG	M,aa,ad,ai,am,an,ap,as,au,av,aw,ax,ay,az,bc,bd,bf,bg,bi,bm,bn,bo,bq,bt,bv,cb,cc,cd,ce,cf,cg,ch,cj,cn,cp,cq,ct,cu,cv,cx,cz,db,dc,dd,de,dn,dq,ds,dt,dw
>Marker18826	aaxbb
CCCAAACGCCGCTGACCAAGTACATTACAATCTAAATTATAAAAAAATAAAACACACCCCAGCCAGTGTGAGATCGATCGGCGATTTTCGTCGAAAGTCGXXXXXXXXXXGTGAAACGGACGAGCAGTGAGCAACTGACCCCTCGCGTGATGTTTGGGACGATGGCTGGTGGGGTGAACCCGGAACGAGATCGACCAGAACAGAACTGGG	M,aa,ab,ac,ad,ae,ag,ah,ai,aj,ak,an,ap,aq,as,av,aw,ay,bb,bc,bd,be,bf,bh,bi,bj,bk,bm,bq,bs,bt,bu,bw,bx,by,bz,ca,cb,cd,ce,cf,cg,cl,cn,co,cp,cq,cr,cs,ct,cv,cy,da,db,dc,di,dj,dm,dn,dq,dr,dt,du,dv,dw
CCCTAACGCCGCTGACCAAGTACATTACAATCTAAATTATACAAAAATAAAACACACCCCAGCCAGTGTGAGATCGATCGGCGATTTTCGTCGAAAATCGXXXXXXXXXXGTGAAACGGACGAGCAGTGAGCAACTGACCCCTCGCGTGATGTTTGGGACGATGGCTGGTGGGGTGAACCCGGAACGAGATCGACCAGAACAGAACTGGG	P,af,al,am,ao,ar,as,at,au,av,ax,az,ba,bg,bl,bn,bo,bp,bq,br,bs,bt,bv,bw,cc,ce,ch,ci,cj,ck,cm,cu,cv,cw,cx,cy,cz,da,dd,de,df,dg,dh,dk,dl,do,dp,dq,ds
>Marker5307	aaxbb
CCCTTCTCCCCCCTCCCCAGTACGGTACGCACGTGCCTTCCTTTTTGTCGCGAGAAGAGTTCAGCATTTTTTTCCCTCGTCGATTCGCGTCAAATAGTGCXXXXXXXXXXTCCTGTATAACTCATACATTCCAAATAATTGCATTTGTATCAATAGGGCTCCAAATTCAAGAATGATGACCATGGTCAGAATCTAAAATGGCAAGTAGGG	P,ab,ac,ah,ai,ak,am,aq,ar,av,aw,ax,ba,be,bf,bh,bi,bj,bk,bo,bp,br,bs,bt,bu,bw,bz,ca,cc,cd,ce,cf,ch,ci,cj,cl,cp,cr,cz,da,db,df,dj,dn,do,dp,dq,dr,dt,du,dw
CCCTTCTCCCCCCTCCCCAGTACGGTACGTACGTGCCTTCCTTTTTGTCGCGAGAAGAGTTCAGCATTTTTTTCCCTCGTCGATTCGCGTCAAATAGTGCXXXXXXXXXXTCCTGTATAACTCATACATTCCAAATAATTGTATTTGTATCAATAGGGCTCCAAATTCAAGAATGATGACCATGGTCAGAATCTAAAATGGCAAGTAGGG	M,aa,ad,ae,af,ag,ah,aj,al,an,ao,ap,as,at,au,ay,az,bb,bc,bd,bg,bl,bm,bn,bq,bt,bv,bx,by,ca,cb,cg,ck,cm,cn,co,cq,cs,ct,cu,cv,cw,cx,cy,dc,dd,de,df,dg,dh,di,dk,dl,dm,ds,dv
>Marker18979	aaxbb
CCTGAATACGTATTGCCGCCGGAGTGGCATAAGTGGGTGGGTGAACCCTGTGTTAAATGTTTAAATTGTTATTGCCACCAGGCTTCACCCTTTCAGGACTXXXXXXXXXXCGTGCCCAAACCGCGATGTGAGGAGCTGTGCCACACCCGCGCATCGTTGCGATACTATGAATACTGCTGCTCGCTTTTCCTAGACTTATGACAAGATGGG	P,ac,ad,ae,af,ag,ah,ai,am,ao,ap,as,aw,ax,az,ba,bb,bc,bd,bj,bm,bn,bo,bp,bq,bt,bu,bv,bw,bx,by,cb,cd,ce,ch,ci,cm,cn,co,cp,cq,cr,cv,cw,da,df,dh,di,dj,dk,dl,do,dp,dq,dr,du,dv,dw
CCTGAATACGTATTGCCGCCGGAGTGGCATAAGTGGGTGGGTGAACCCTGTGTTAATTGTTCAAATTGTTATTGCCACCAGGCTTCACCCTTTCAGGACTXXXXXXXXXXCGTGCCCAAACCGCGATGTGAGGAGCTGTGCCACACCCGCGCATCGTTGCGATACTATGAATACTGCTGCTCGCTTTTCCTAGACTTATGACAAGATGGG	M,aa,ab,aj,ak,al,an,aq,ar,at,au,av,ax,ay,be,bf,bg,bh,bi,bk,bl,br,bs,bz,ca,cb,cc,ce,cf,cg,cj,ck,cl,cs,ct,cu,cx,cy,cz,db,dc,dd,de,dg,dm,dn,dq,ds,dt,dw
>Marker26124	aaxbb
CCCGTCGCATCAAGGCGGAAAGGGCGGGCGTTCCTCCGGAAGACTTCAAAGAGCCCAAGCGCGAGTCTGTGACGGAAGTCGAGCAGCGAGCGCGGCAGTTXXXXXXXXXXATAAAGAGGATGGTGGGGATGCTGACGGTGGACGCGAGAGGCTTGCGTTGGTGGTGTCCCACGGGGGGATCCTGAACGTGATGATGTCGGTGGTGATGGG	M,ac,ae,al,au,ax,bb,bd,be,bf,bg,bk,bq,bt,bu,bw,by,bz,ca,cf,cg,ch,cj,cl,cm,cn,cp,cq,cr,cy,cz,da,db,de,df,dh,dj,dk,dl,dm,do,dp,dq,dr,dv,dw
CCCGTCGCATCAAGGCGGAAAGGGCGGGCGTTCCTCCGGAAGACTTCAAAGAGCCCAAGCGCGAGTCTGTGACGGAAGTCGAGCATCGAGCGCGGCAGTTXXXXXXXXXXATAAAGAGGATGGTGGGGATGCTGACGGTGGACGCGAGAGGCTTGCGTTGGTGGTGTCCCACGGGGGGATCCTGAACGTGATGATGTCGGTGGTGATGGG	P,aa,ab,ad,af,ag,ah,ai,aj,ak,al,am,an,ao,ap,aq,ar,as,at,av,aw,ay,az,ba,bc,bf,bh,bi,bj,bl,bm,bn,bo,bp,br,bs,bv,bw,bx,cb,cc,cd,ce,cf,ci,ck,cm,co,cs,ct,cu,cv,cw,cx,db,dc,dd,dg,di,dn,dq,ds,dt,du
>Marker14240	aaxbb
CCTCCACACCGTTGAAAACCACCCGTACAAGACTTGCCCCATGCACGTCATTGGCAATGTCCAGACTTATGTAGCTGTTCGCACGAGCAGCGGCAGACGGXXXXXXXXXXCGATAGGGGTAGCGCGTTTGAACCAAAATAGCCTGCTCGTCACTGGCGATGGTCAGACGTATGTAGCTGTTCACGAGCGAGGTGGCAGCGGATAGAGGGG	P,ac,ad,ae,af,ag,ah,ai,am,ao,ap,as,aw,ay,az,ba,bb,bc,bd,bj,bm,bn,bo,bp,bq,bu,bv,bw,bx,by,cb,cd,ce,ch,ci,cm,cn,co,cp,cq,cr,cv,cw,da,df,dh,di,dj,dk,dl,do,dp,dq,dr,du,dv,dw
CCTCCTCACCGTTGAAAACCACCCGTACAAGACTTGCCCCATGCACGTCACTGGCAATGTCCAGACTTATGTAGCTGTTCGCACGAGCAGCGGCAGACGGXXXXXXXXXXCGATAGGGGTAGCGCGTTTGAAACAAAATAGCCTGCTCGTCACTGGCGATGGTCAGACGTATGTAGCTGTTCACGAGCGAGGTGGCAGCGGATAGAGGGG	M,aa,ab,ah,aj,ak,al,an,aq,ar,at,au,av,ax,ay,be,bf,bg,bh,bi,bk,bl,br,bs,bt,bw,bz,ca,cc,cf,cg,cj,ck,cl,cs,ct,cu,cx,cy,cz,db,dc,dd,de,dg,dm,dn,dq,ds,dt,dw
>Marker8323	aaxbb
CCTGTGTTACGAGCCTCCAACCCCAGGATCAGCAGTTAGTACTGGTCATAGCGACGCAACCATATGACAGAGCTAGGAGATGAGTTAGGGATAGCGAGTGXXXXXXXXXXACCGACCTCAGCGATACAGAGGATGCAGTTACTACTGAACCGGTCGACGGACAAAGAGCCAGTTCCAGCTGTCGAGGGAAGAAACGCAGAAGTGGAGAGG	M,aa,ab,aj,ak,al,an,aq,ar,as,at,au,av,ax,ay,be,bf,bg,bh,bi,bk,bl,br,bs,bt,bw,bz,ca,cb,cc,cf,cg,cj,ck,cl,cs,ct,cu,cx,cy,cz,db,dc,dd,de,df,dg,dm,dn,dq,ds,dt,dw
CCTGTGTTACGAGCCTCCAACCCCAGGATCAGCAGTTAGTACTGGTCATAGCGACGCAACCATATGACAGAGCTAGGAGATGAGTTAGGGATAGCGAGTGXXXXXXXXXXACCGACCTCAGCGATACAGAGGATGCGGTTACTACTGAACCGGTCGACGGACAAAGAGCCAGTTCCAGCTGTCGAGGGAAGAAACGCAGAAGTGGAGAGG	P,ac,ad,ae,af,ag,ah,ai,am,ao,ap,as,aw,ay,az,ba,bb,bc,bd,bj,bm,bn,bo,bp,bq,bu,bv,bw,bx,by,cb,cd,ce,ch,ci,cj,cm,cn,co,cp,cq,cr,cv,cw,cx,da,df,dh,di,dj,dk,dl,do,dp,dq,dr,dt,du,dv,dw
>Marker12914	aaxbb
CCCCTCTTGCCAGCCTTCATCTTATCGCGAGAAACACTCAGTTTTTACTTCCCTCGTCACCTCGCGTCGATTTGTGCGTACCCACGATGCTAGGCGCTCTXXXXXXXXXXAACTCAAGGAAGGACCAACGCTGCGACAATATAAATACATTACTATAAATAGTACAATACAGTACAATGATATGTAGTGTATTCGAGAAAAACCACTGGG	M,aa,ab,aj,ak,al,an,aq,ar,at,au,av,ax,ay,ba,be,bf,bg,bh,bk,bl,br,bs,bt,bw,bz,ca,cc,cf,cg,cj,ck,cl,cs,cu,cx,cy,cz,db,dc,dd,de,dg,dm,dn,dq,ds,dt,dw
CCCCTCTTGCCAGCCTTCATCTTATCGCGAGAAACACTCAGTTTTTACTTCCCTCGTCACCTCGCGTCGATTTGTGCGTACCCACGATGCTAGGCGCTCTXXXXXXXXXXAACTCAAGGAAGGACCAACGCTGCGACAATATAAATACATTACTATAAATAGTACAATATAGTACAATGATATGTAGTGTATTCGAGAAAAACCACTGGG	P,ac,ad,ae,af,ag,ah,ai,am,ao,ap,as,aw,az,bb,bc,bd,bi,bj,bm,bn,bo,bp,bq,bt,bu,bv,bw,bx,by,cb,cd,ce,cf,ch,ci,cm,cn,co,cp,cq,cr,ct,cv,cw,da,df,dh,di,dj,dk,dl,do,dp,dq,dr,du,dv
>Marker14932	aaxbb
CCCTCCTCCCCCGTCCCCACCACGGTGCGTGCCCTCACTTGTTATCGCGCGCGTATAACTCCGGTCGCCCCGGTGGCGTCTCAGGTTATCCTCGAGCCTGXXXXXXXXXXTGCCCTCATCTACTAGCGATAGATGAGGTGGTTTTACAAACTGCTAACACCAAGTCGCCAACCCTTGACCCGAGCATTGTGGACGAGCTTAAGCAGTGGG	M,ac,ae,af,ah,ai,aj,al,an,ao,ap,aq,ar,at,av,aw,ax,ay,bg,bi,bo,bq,bt,bv,bw,by,ca,cb,cd,ce,cf,cg,cl,cm,cp,cs,cu,cw,cx,cy,da,db,dc,df,di,dj,dk,dn,dq,dr,dv,dw
CCCTCCTCCCCCGTCCCCACCACGGTGCGTGCCTTCACCTTTTGTCGCGCGCGTATAACTCCGGTCGCCCCCGGTGGCGTCTCAGGTTATCCTCGAGCCTXXXXXXXXXXTGCCCTCATCTACTAGCGATAGATGAGGTGGTTTTACAAACTGCTAACACCAAGTCGCCAACTCTTGACCCGAGCATTGTGGACGAGCTTAAGCAGTGGG	P,aa,ab,ad,ag,ak,am,as,au,az,ba,bb,bc,bd,be,bf,bh,bj,bk,bl,bm,bn,bp,br,bs,bt,bu,bw,bx,bz,cc,ch,ci,cj,ck,cn,co,cq,cr,ct,cv,cz,dd,de,dg,dh,dl,dm,do,dp,ds,dt,du
>Marker25471	aaxbb
CCCCTTGGGTACAAGTTGTAACGGAGGCACGGCGAAGCACAGTATGTGACGGGTTCAGTCCGTTTAAAACGATCAGAGGTCACGGATGTTTTTCCCACAAXXXXXXXXXXAGCCAGGAGAAGGATCCCTGGCTGCTGTGAGCCTGGATCCAACCAGGATTTGGTCGCGGCGACGCCGCGACCATCGACCCTCCCCGGCTGGTGAGGGGGG	P,ab,ac,ag,ah,ai,ak,aq,av,aw,ax,ba,bd,be,bf,bh,bi,bj,bk,bo,bs,bu,bw,ca,cc,cd,ce,cf,ch,ci,cj,cl,cn,cr,cs,cu,cv,cw,cy,cz,da,db,dc,df,dj,dk,dm,dn,do,dp,dq,dr,dt,du,dw
CCCCTTGGGCACAAGTTGTAACGGAGGCACGGCGAAGCACAGTAAGTGACGGGTTCAGCCCGTTTTAAACGATCAGAGGTCACGGATGTTTTTCCCACAAXXXXXXXXXXAGCCAGGAGAAGGATCCCTGGCTGCTGTGAGCCTGGATCCAACCAGGATTTGGTCGCGGCGACGCCGCGACCATCGACCCTCCCCGGCTGGTGAGGGGGG	M,aa,ad,ae,af,aj,al,am,an,ao,ap,ar,as,at,au,ay,az,bb,bc,bg,bl,bm,bn,bp,bq,br,bt,bv,bw,bx,by,bz,cb,cf,cg,ck,cm,cn,co,cp,cq,ct,cx,dd,de,dg,dh,di,dl,do,ds,dv
>Marker1328	aaxbb
CCATATTCATGTTCGGTAGGGTACGTCTTGGGCTGGAATACTTTTTTTTTTTTACGTTAATCTTGAATTCAGTGTCACAAAACTGAATGTGGCACATGCAXXXXXXXXXXGCTTGATTTTTCCCACTTTTGAAACGCCGCAATCTTGTATGGAACTCCATGAAGCAGTGATTTATGCGATCATGGAGGCTGCCTGAGATAATATACAAGG	M,ac,ad,ae,af,ag,ah,ai,aj,al,an,ao,ap,at,aw,bc,bg,bo,bq,bs,bt,bv,bw,bx,by,ca,cb,cc,cd,ce,cf,cg,cj,cm,cs,cu,cw,cx,cy,cz,da,db,dd,df,di,dl,dn,dq,dr,dv,dw
CCATATTCATGTTTGGTAGGGTACGTCTTGGGCTGGAATACTTTTTTTTTTTTACGTTAATCTTGAATTCAGTGTCACAAAACTGAATGTGGCACATGCAXXXXXXXXXXGCTTGATTTTTCCCACTTTTGAAACGCCGCAATCTTGTATGGAACTCCATGAAGCAGTGATTTATGCGATCATGGAGGCTGCCTGAGATAATATACAAGG	P,aa,ab,ak,am,aq,ar,as,au,av,ax,ay,az,ba,bb,bd,be,bf,bh,bi,bj,bk,bl,bm,bn,bp,br,bu,bz,cd,ce,ch,ci,ck,cl,cn,co,cp,cq,cr,ct,cv,dc,de,dg,dh,dj,dk,dm,do,dp,dq,ds,dt,du,dw
>Marker16698	aaxbb
CCTGCAATGTCCTCTTCTGGGAACATCAGTCCTCCGCTTGTTGAGCCTGTAGTGTTCCCTTGCGGGAGCACCAAGCCTCGGAAGCAAGATGGGAGTCCGAXXXXXXXXXXATAGAATCCACCACCGACGGTGCCAACCCGTCGGTAGCCTTGTTGGACATTTGTGTCTGCAATGTCCCCCTCTGGGAACACCAGTCCTCGGCTCTTTGGG	P,aa,ac,ad,ae,af,ah,ai,aj,al,am,ao,aq,ar,as,at,au,av,aw,ax,ay,az,ba,bc,bp,br,bt,bu,bv,bw,bx,by,bz,ca,cb,cc,cd,ce,cf,cg,ch,ci,cj,cn,dd,dg,dj,dk,dl,dm,dn,do,dp,dq,dv,dw
CCTGCAATGTCCTCTTCTGGGAACATCTATCCTCGGCTTGTTGAGCCTGTAGTGTTCCCTTGCGGGAGCACCAAGCCTCGGAAGCAAGATGGAAGTCCGAXXXXXXXXXXATAGAATCCAACACCGACGGTGCCAACCCGTCGGTAGCCTTGTTGGACATTTGTGTCTGCAATGTCCCCCTCTGGGAACACCAGTCCTCGGCTCTTTGGG	M,ab,ag,ak,an,ap,bb,bd,be,bf,bg,bh,bi,bj,bk,bl,bm,bn,bo,bq,bs,bt,ck,cl,cm,co,cp,cq,cr,cs,ct,cu,cv,cw,cx,cy,cz,da,db,dc,dd,de,df,dg,dh,di,dq,dr,ds,dt,du
>Marker67224	aaxbb
CCTCGTGAATGTATGCGGCGTAACCTCAACGGGGTGTGCTATCTTACGTGAACCCGGGTGATAGTTCACCTCCTCGTGTGAAACACCAAAACATATCACCXXXXXXXXXXAAATATTAACAAATGTTGTTTGTTGTTGGGCGTTGTTGATGTTGCCAGGGGTTTTCTCTCCGCGTCCGCGTCAGCTTTTGGTCCAAGGGAAGAAGTGAGG	P,ab,ac,ad,ag,ah,ai,ak,al,am,ao,ap,aq,as,at,av,ax,az,ba,bb,bc,bd,be,bf,bh,bi,bj,bo,bp,bq,br,bt,bu,by,ca,cd,cg,ch,ci,ck,cn,co,cr,cs,ct,cw,cx,cy,cz,da,db,dc,de,df,dk,dm,ds,dt,du,dw
CCTCGTGAATGTATGCGGCGTAACCTCAACGGGGTGTGCTATCTTACGTGAACCCGGCTGATAGTTCACCTCCTCGTGTGAAACACCAAAACATATCACCXXXXXXXXXXAAATATTAACAAATGTTGTTTGTTGTTGGGCGTTGTTGATGTTGCCAGGGGTTTTCTCTCCGCGTCCGCGTCAGCTTTTGGTCCAAGGGAAGAAGTGAGG	M,aa,ae,af,aj,an,ar,au,av,aw,ay,bg,bk,bl,bm,bn,bs,bt,bv,bw,bx,by,bz,cb,cc,cd,ce,cf,cj,cl,cm,cp,cq,cu,cv,dd,dg,dh,di,dj,dl,dn,do,dp,dq,dr,dv,dw
>Marker17434	aaxbb
CCTATTTTCTGACGATTTGGGTTAAGGAGCCCCTTCGTTCAGAAACCATTTCTTCAGGCGAAAAGTGCTATACCTCTACCGTAGCACGCGTCTAAGTTGCXXXXXXXXXXTGAATGATGGAGCTCCTTAACACGTCTTGACCCAAAATCGGTGGAACTATTATTATTTTTGTTCTTGTTTTTGGCGATTCTATGATTTGGTACACCTAGG	M,ad,ae,ah,aj,al,am,ap,aq,ar,as,au,av,ba,bc,bd,bg,bh,bi,bl,bm,bp,bq,br,bs,bu,bx,by,bz,cc,cf,cg,cj,cl,cm,cp,cq,ct,cu,cv,cw,cx,cy,cz,da,db,de,dh,di,dk,dl,dm,dp,dq,du,dv,dw
CCTATTTTCTGACGATTTGGGTTAAGGAGCCCCTTCGTTCAGAAACCATTTCTTCAGGCGAAAAGTGCTACACCTCTACCGTAGCACGCGTCTAAGTTGCXXXXXXXXXXTGAATGATGGAGCTCCTTAACACGTCTTGACCCAAAATCGGTGGAACTATTATTATTTTTGTTCTTGTTTTTGGCGATTCTATGATTTGGTACACCTAGG	P,aa,ab,ac,af,ag,ai,ak,an,ao,at,aw,ax,ay,az,bb,bc,be,bf,bh,bj,bk,bn,bo,bt,bv,bw,bz,ca,cb,cc,cd,ce,ch,ci,ck,cn,co,cr,cs,dc,dd,df,dg,dj,dn,do,dr,ds,dt,dw
>Marker8754	aaxbb
CCTGCTATGTGACCCCGGATCTGAGTTACCGCTCAGAGGGAGGTACTGCCAGGGAAGTTTGCGTGAAAGTTCCGACGGAAACCTTCGTGGAAGCTTCCGAXXXXXXXXXXGAGGCTTCCACCAAAAGAAACAGTAGTGCATCTCCTTGCCGGAACGTTTCCGTCCTAACTTACCAAAAAAAATGTTAGCACAAAATACCTTACCCGAAGG	P,ac,af,ah,am,av,ax,az,ba,bb,be,bf,bg,bh,bk,bl,bm,bn,bp,br,bs,bt,bw,bx,ca,cb,cc,ci,cj,ck,cs,cv,cw,cx,cz,da,db,dd,de,df,dl,dm,dn,dq,ds,dw
CCTGCTATGTGACCCCGCATCTGAGTTACCGCTCAGAGGGAGGTACTGCCAGGGATGTTTGCGTGAAAGTTCCGACGGAAACCTTCGTGGAAGCTTCCGAXXXXXXXXXXGAGGCTTCCACCAAAAGAAACAGTAGTGCATCTCCTTGCCGGAACGTTTCCGTCCTAACTTACCAAAAAAAATGTTAGCACAAAATACCTTACCCGAAGG	M,aa,ab,ad,ae,ag,ah,ai,aj,ak,al,an,ao,ap,aq,ar,as,at,au,aw,ay,bc,bd,bi,bj,bo,bq,bu,bv,by,bz,cc,cd,ce,cf,cg,ch,cj,cl,cm,cn,co,cp,cq,cr,ct,cu,cy,dc,dg,dh,di,dj,dk,do,dp,dr,dt,du,dv
>Marker4899	aaxbb
CCATGTCACGTTCTGATCGGAAGTAGGGCGGGTGTAGTTTGCAGAGAAAAAAATGCGAAGGGAACCGAGATGGAGAACAAAATCAACGAGGAAAGAAAAAXXXXXXXXXXAAGCACAGGACTCCGCTCCGCGGGCGGCTGACGCCGCCCGCTATGCTCGCGCACGGAAGAATGCAACTGAAACATATGTAAAGAGGGCAGGAAGAAGAGG	M,ab,ac,ae,af,ah,am,an,aq,as,at,au,ay,be,bi,bj,bk,bn,bp,bq,bu,bv,bw,bx,by,cb,cc,cf,cg,ch,ci,cj,ck,cl,cm,co,cq,cs,ct,cu,cx,cy,cz,da,db,dd,de,df,dg,dh,di,dk,dl,dn,dp,dr,ds,dt
CCATGTCACGTTCTGATCGGAAGTAGGGCGGGTTTAGTTTGCAGAGAAAAAAATGCGGAGGGAACCGAGATGGAGAACAAAATCAACGAGGAAAGAAAAAXXXXXXXXXXAAGCACAGGACTCCGCTCCGCGGGCGGCTGACGCCGCCCGCTATGCTCGCGCACGGAAGAATGCAACTGAAACATATGTAAAGAGGGCAGGAAGAAGAGG	P,aa,ad,ag,ai,aj,ak,al,am,ao,ap,ar,av,aw,ax,ay,az,ba,bb,bc,bd,bf,bg,bh,bl,bm,bo,br,bs,bt,bz,ca,cb,cd,ce,cn,cp,cr,cv,cw,dc,dj,dm,do,dq,du,dv,dw
>Marker11518	aaxbb
CCTCTTCTTTCTGCCCCCTTCACTGTACAGGACATGTTCTTAGTTGCATTCTTCGTTGCCTTGCGCGAGCGTAGCGGGCGGCATCAGCCTCCCGCGGAGCXXXXXXXXXXTAGTGCGGGCTTACCTTCCAGTCTGCCCCGAGAACTCCCGCGTACAGCGCGAAACTGATCAGCGTGGGGAGGAGCACGCCAGCTGTCCCAGCCAGGAAGG	P,aa,ac,ae,ag,ah,aj,am,ao,ap,as,au,av,ax,az,ba,bb,bd,bf,bh,bj,bl,bp,bq,bs,bu,bv,bx,by,bz,cc,cd,ce,cj,ck,cm,cn,cr,cs,ct,cu,cv,db,dc,df,dg,dh,dj,dk,dl,dm,dn,do,dq,dt,dv,dw
CCTCTTCTTTCTGCCCCCTTCACTGTACAGGACATGTTTTTAGTTGCATTCTTCGTTGCCTTGCGCGAGCGTAGCGGGCGGCATCAGCCTCCCGCGGAGCXXXXXXXXXXTAGTGCGGGCTTACCTTCCAGTCTGCCCCGAGAACTCCCGCGTACAGCGCGAAACTGATCAGCGTGGGGAGGAGCACGCCAGCTGTCCCAGCCAGGAAGG	M,ab,ad,af,ah,ai,ak,al,an,aq,ar,at,av,aw,ay,bc,be,bg,bi,bk,bm,bn,bo,bq,br,bt,bw,bz,ca,cb,cc,cf,cg,ch,ci,cl,co,cp,cq,cs,cw,cx,cy,cz,da,dd,de,di,dp,dr,ds,dt,du
>Marker8315	aaxbb
CCTGTCGTCGGGTTGCAGCAAGGGGTAACAGAATGTTGACAAGTTAGTTAACAGGGTTAGGAGATGGACAGGCAGGCAGGCGGGGGTGAGCGACAGCGGTXXXXXXXXXXTAGCAGAATCGCACAGTTGAATAGCACCCAGATCAAGTGACACCATAGACATCTCTCAACCCCTATCGCACATAAGCGTTGACAAACGAAAACAAGAAGG	P,aa,ab,ac,ag,ah,ai,ak,ao,ap,aq,at,au,av,aw,ax,ay,be,bf,bh,bl,bo,bq,br,bt,bw,bx,by,bz,ca,cb,cc,cd,ce,cf,cj,ck,cm,cx,cy,cz,da,db,dc,dd,df,dh,di,dk,dl,dm,dq,dr,ds,dt,du
CCTGTCGTCGGGTTGCAGCAAGGGGTAACAGAATGTTGACAAGTTAGTTAACAGGGTTGGGAGATGGACAGGCAGGCGGGGGTGAGCGACAGCGGTAGCAXXXXXXXXXXTAGCAGAATCGCACTGTTGAATAGCACCCAGATCGAGTGACACCATAGACATGTTTCAACCCCTATCGCACATAAGCGTTGACAAACGAAAACAAGAAGG	M,ab,ad,ae,af,aj,al,am,an,ar,as,az,ba,bb,bc,bd,bg,bi,bj,bk,bm,bn,bp,bs,bt,bu,bv,cc,cg,ch,ci,cj,cl,cn,co,cp,cq,cr,cs,ct,cu,cv,cw,de,dg,dj,dn,do,dp,dv,dw
>Marker19937	aaxbb
CCATATTGTTTTGTTGAAAAAACACTTATATATACGAGTAGTCTATATACATATCTTATACAAAATGTTTCAAGGACGTCAGCCGTGAGAATTATAATATXXXXXXXXXXTCGAACTCACGGCTGACGTCCTTGAAATTATTTTATTAAATTATTACAACAACTAACTGATGATGTAGAAGGCAAGTACTGGGTTGAGAAACCTAGTGGG	M,aa,ab,ac,ae,af,ag,ai,ak,an,ao,ap,aq,ar,as,av,az,bb,bc,be,bg,bj,bk,bl,bn,bp,bq,br,bs,bu,bv,bx,by,cc,cd,cg,ci,cj,cn,co,cq,cx,de,df,dh,di,dp,dq,dt,du,dv,dw
CCATATTGTTTTGTTGAAAAAACACATATATATACGAGTAGTCTATATACATATCTTATACAAAATGTTTCAAGGACGTCAGCCGTGAGAATTATAATATXXXXXXXXXXTCGAACTCACGGCTGACGTCCTTGAAATTATTTTATTAAATTATTACAACAACTAACTGATGATGTAGAAGGCAAGTACTGGGTTGAGAAACCTAGTGGG	P,ad,ag,ah,aj,al,am,an,as,at,au,aw,ax,ay,ba,bd,bf,bh,bi,bm,bo,bs,bt,bw,bz,ca,cb,cd,ce,cf,ch,ci,ck,cl,cm,cp,cr,cs,ct,cu,cv,cw,cy,cz,da,db,dc,dd,dg,dj,dk,dl,dm,dn,do,dr,ds
>Marker11408	aaxbb
CCTGTCAATTTGTAACAACGAGTTCCTTGCGGGGTTCGAACCTACGACATCGATCTCAATAGTTACGCGGCTTACTATTGAAACCACCAGGGACGCCGGCXXXXXXXXXXTAGCGCCCACACCATTCGGGTTCCTGTCGAGGGAAACAAGAACAAGACAAGAGTAGAAAGGAATAAAGCATGCTTTCTTAGCCTTTTTCGTTACCACAGG	M,ac,ad,ae,af,ah,ai,aj,al,an,ao,ap,at,au,av,aw,bc,bg,bi,bo,bq,bs,bt,bv,bw,bx,by,ca,cb,cc,ce,cf,cg,cm,cs,cu,cw,cx,cy,da,db,df,di,dj,dn,dq,dr,dv,dw
CCTGTCAATTTGTAACAACGAGTTCCTTGCGGGGTTCGAACCTACGACATCGATCTCAATAGTTACGCGGCTTACTATTGAAACCACCAGGGACGCCGGCXXXXXXXXXXTAGCGCCCACACCATTCGGGTTCCTGTCGAGGGAAACAAGAACAAGACAAGAGTAGAAAGGAATATAGCATGCTTTCTTAGCCTTTTTCGTTACCACAGG	P,aa,ab,ag,ak,am,aq,ar,as,au,ax,ay,az,ba,bb,bd,be,bf,bh,bj,bk,bl,bm,bn,bp,br,bu,bz,cd,ch,ci,cj,ck,cl,cn,co,cp,cq,cr,ct,cv,cz,dc,dd,de,dg,dh,dk,dl,dm,do,dp,dq,ds,dt,du
>Marker19515	aaxbb
CCACTGTTTGTGGTACCCCGATGTAGGTCACAGATGTTCCCGAGATTCGTTTCGCCGCCTATTCAAGATCCCGATTTTAATATTTCCAAACATTGTGTATXXXXXXXXXXAACCCGAAACACCCACAAACGCGCCGTAGCGCCACAACACAACTACAGACCACGGCGATCGAGGTGTGCAAGGGTCAAGCGGCAGCAGCTCGGCAAATGG	M,ab,ac,ad,ae,af,ag,ah,ai,al,an,ap,aq,as,au,aw,ax,az,bd,be,bg,bi,bj,bl,bo,bu,bw,bx,bz,cd,ci,ck,cm,cn,co,cp,cq,cr,cs,cv,cy,cz,da,db,de,df,dg,dh,dj,dk,dm,dn,do,dq,ds,du,dw
CCACTGTTTGTGGTACCCCGATGTAGGTCACAGATGTTCCTGAGATTCGTTTCGCCGCCTATTCAAGATCCCGATTTTAATATTTCCAAACATTGTGTATXXXXXXXXXXAACCCGAAACACCCACAAACGCGCCGTAGCGCCACAACACAACTACAGACCACGGCGATCGAGGTGTGCAAGGGTCAAGCGGCAGCAGCTCGGCAAATGG	P,aa,aj,ak,am,ao,ar,at,av,ay,ba,bb,bc,bf,bh,bk,bm,bn,bp,bq,br,bs,bt,bv,by,ca,cb,cc,cd,ce,cf,cg,ch,cj,cl,cr,ct,cu,cw,cx,dc,dd,di,dl,dp,dq,dr,dt,dv,dw
>Marker67329	aaxbb
CCCCTACCCAACCGACGACAGGCGGCAGCTTAGGGGAAGACTCAGCGAAGGACGCCTCGTACATTGGCTGCTACGTCAATGACCCTAAGAACAAGGTTCTXXXXXXXXXXAACAGAAGGCTGCGTGTGACTAAACCCAAGTGTTCCAAATGCGTTGTAGTCTTTGCGTCGTATATATCGATATTTTAAGTAAAACGACACGTTGATTGGG	M,aa,ab,ak,aq,ar,as,at,av,ax,ay,ba,be,bf,bg,bh,bk,bl,br,bs,bv,bw,bz,cc,cf,cg,cj,ck,cl,cn,co,cr,cs,cu,cw,cx,cy,cz,db,dc,dd,de,dg,dl,dm,dn,dp,dq,ds,dt,dw
CCCCTACCCAACCGACGACAGGCGGCAGCTTAGGGGAAGACTCAGCGAAGGACGCCTCGTACATTGGCTGCTACGTCAATGACCCTAAGAACAAGGTTCTXXXXXXXXXXAACAGAAGGCTGCGTGTGACTAAACCCAAGTGTTCCAAATGCGTTGTAGTCTTTGCGTCGTATATATCGATATTTTAAGTAAAACGACACATTGATTGGG	P,ac,ad,ae,af,ag,ah,ai,aj,al,am,an,ao,ap,aq,as,au,aw,az,bb,bc,bd,bi,bj,bm,bn,bo,bp,bq,bt,bu,bv,bw,bx,by,ca,cb,cd,ce,ch,ci,ck,cm,co,cp,cq,ct,cu,cv,da,df,dh,di,dj,dk,do,dp,dr,du,dv
>Marker39390	aaxbb
CCCAACTATTATTGTATTGAATATCTGTCTGGGCTATCTGTTTGGGCTGACGGGCTTCTTTTTCATCACCGTCGGCATCATCATCCGTTTGTCAATGTCCXXXXXXXXXXCGCTGTATTTACCATTATGTGTCGCCTTGCGTACATGGTATTAGTAGCCCCTTACAGACCCCTCACCAACCCTGTCCAACCGCGACGCGCTCTCTTTTGG	M,aa,ab,ac,ae,ah,ai,aj,ak,al,am,ap,as,au,av,aw,ax,ay,az,ba,bb,bc,bd,bg,bi,bj,bk,bq,br,bs,bv,bw,bx,bz,cc,cd,cg,ck,cn,co,cp,cw,cy,dd,de,di,dk,dl,dn,do,dp,dq,ds,dv,dw
CCCAACTTTTATTGTGTTGAATATCTGTCTGGGCTATCTGTTTGGGCTGACGGGCTTCTTTTTCATCACCGTGGGCATCATCATCCGTTTGTCAATGTCCXXXXXXXXXXCGCTGTATTTACCATTATGTGTCGCCTTGCGTACATGGTATATGTAGCCCCTTACAGACCCCTCACCAACCCTGTCCAACCGCGACGCGCTCTCTTTTGG	P,ad,af,ag,an,ao,aq,ar,as,at,av,ay,az,be,bf,bh,bl,bm,bn,bo,bp,bt,bu,bx,by,bz,ca,cb,cc,ce,cf,ch,ci,cj,cl,cm,cq,cr,cs,ct,cu,cv,cx,cz,da,db,dc,df,dg,dh,dj,dm,dq,dr,dt,du,dw
>Marker36012	aaxbb
CCTAGGTATACGACGAGAATCAAGCAAAATAATCACCAATTTCCGCAGGTCAATGAGCCCTGTCGTTCAGAAAACTAGTCCTTCGAACACGGTTTTCCATXXXXXXXXXXAAATGTTCATGACGATTATGTGACGATTACGGCATCGACCACACACGTATCAGCCCGGGCTGCTGGAGTAAGAACGTGTCGAAACTGCAACGCGAAGGGG	M,aa,ac,ae,ag,ai,aj,am,an,ao,aq,au,av,aw,az,ba,bd,bi,bk,bl,bm,bo,bp,bq,bs,bt,bu,bv,bw,ca,cb,cc,cf,cj,ck,cl,cm,cn,co,cs,ct,cx,cy,cz,da,dc,dd,de,df,dg,di,dj,dn,do,dp,dq,dr,ds,du,dw
CCTAGGTATACGACGAGAATCAAGCAAAATAATCACCAATTTCCGCAGGTCAATGAGCCCTGTCGTTCAGAAAACTAGTCCTTCGAACACGGTTTTCCATXXXXXXXXXXAAATGTTCATGACGATTATGTGACGATTACGGCATCGACCACACACGTATCAGCCCGGGCTGCTGGAGTAAGAATGTGTCGAAACTGCAACGCGAAGGGG	P,ab,ad,af,ah,ak,al,an,ap,aq,ar,as,at,ax,ay,az,bb,bc,bd,be,bf,bg,bh,bj,bn,bp,br,bt,bw,bx,by,bz,cb,cd,ce,cg,ch,ci,cp,cq,cr,cu,cv,cw,cz,db,dh,dk,dl,dm,dq,ds,dt,dv,dw
>Marker977	aaxbb
CCTTTTTTTTTTGCACTCGTAAGATGCTATTCATGCGTAAACGCCGGGAATACGCACCACAGCAGTGGGTATCATACTTCGAACTATTGCACAACATTTTXXXXXXXXXXCATTTTTCTCCGTACGTACTGTTTTTTTTTTTACGGCAATGCGGCGGGACTCGTGTCCGACTTTAGGAGGAGAACGAACTGGCGCTCAACGTCCACAAGG	P,aa,ab,ac,ad,ae,af,ag,ai,aj,ak,al,am,an,ao,ap,aq,ar,as,at,av,ax,ba,bc,bf,bg,bh,bi,bk,bl,bm,bn,bo,br,bs,bt,bv,bx,ca,cb,cc,cd,ce,cf,cg,ch,cj,ck,cl,cm,cn,co,cq,cs,ct,cv,cx,cy,cz,dc,dh,di,dj,dk,dn,do,dp,dq,dt,du
CCTTTTTTTTTTGCACTCGTAAGATGCTATTCATGCGTAAACGCCGGGAATACGCACCACAGCAGTGGGTATCATACTTCGAACTATTGCACAACATTTTXXXXXXXXXXCATTTTTCTCCGTACGTACTGGTTTTTTTTTTACGGCAATGCGGCGGGACTCGTGTCCGACTTTAGGAGGAGAACGAACTGGCGCTCAACGTCCACAAGG	M,aa,ae,ah,au,aw,ax,ay,az,bb,bd,be,bg,bj,bp,bq,br,bt,bu,bw,by,bz,ca,cb,ci,ck,cp,cr,cs,cu,cw,da,db,dd,de,df,dg,dl,dm,do,dq,dr,ds,dv,dw
>Marker12813	aaxbb
CCCACAAATGGTTCGCGTCGCCAAACACCTCACGGCGCTTCGCGCTTGGTGCTAGCAGTGCCTACATGGTAGGTGAAAACCCGGTTTGCTCCGTCACGGCXXXXXXXXXXAAGGGTAGGGGTGGGCATGGGGGTACGGGTGCCACTACAGCAGCTGATATGAGGCGGTGTAGAGCCGGTCAAGTCATTGTCTTGCGAGCAAATACAATGG	P,ac,ae,ah,ao,ap,av,aw,ax,ay,az,ba,bb,bc,bd,bf,bh,bi,bk,bl,bm,bq,br,bs,bt,bw,bx,by,ca,cb,cc,cd,ce,ci,cj,ck,cm,cn,cr,cs,ct,da,db,dc,de,df,dh,dj,dk,dl,dn,dp,dq,ds,dw
CCCACAAATGGTTCGCGTCGCCACACGGCGCTTCGCGCTTGGTGCTAGCAGTGCCTACATGGTAGGTGAAAACCCGGTTTGCTCCGTCACGGCGTTTGCAXXXXXXXXXXAAGGGTAGGGGTGGGCATGGGGGTACGGGTGCCACTACAGCAGCTGATATGAGGCGGTGTAGAGCCGGTCAAGTCATTGTCTTGCGAGCAAATACAATGG	M,aa,ab,ad,af,ag,ai,aj,ak,al,am,an,aq,ar,as,at,au,ay,be,bg,bj,bn,bo,bp,bt,bu,bv,bw,bz,cf,cg,ch,cl,co,cp,cq,cu,cv,cw,cx,cy,cz,dd,dg,di,dm,do,dr,dt,du,dv
>Marker69178	aaxbb
CCATACATTTTTATATATGGAGACCGATCGTGTGTGTGGTTGTTGTCCTGGTTATGTGGCGAGGTACCCAGCAGCAGCAGTGCGGCGCTCGAGCGCACGCXXXXXXXXXXTTCCATGTTTGAAGCTGGGACGCGGCGAATCCGAGATTAACGCACAATGCGAGCTACTATAGTACATGCATTTTCCGTTATATTTGCAAACGGCACAGGG	P,ac,ad,ag,ah,ai,aj,ak,al,an,ao,ap,aq,as,at,au,av,aw,ay,az,ba,bc,be,bf,bg,bm,bn,bp,br,bs,bt,bv,bw,cb,cc,cd,ce,cg,ch,ck,cl,co,cp,cs,ct,cv,cz,db,dd,dg,dh,di,dj,dk,dl,dp,dq,ds,du,dv,dw
CCATACATTTTTATATATGGAGACCGATCGTGTGTGTGGTTGTTGTCCTGGTTATGTGGCGAGGTACCCAGCAGCAGCAGTGCGGCGCTCGAGCGCACGCXXXXXXXXXXTTCCATGTTTGAAGCTGGGACGCGGCGAATCCGAGATCAACGCACAATGCGAGCTACTATAGTACGAGCATTTTCCTTTATATTTGCAAACGGCACAGGG	M,aa,ab,ae,af,ah,am,ar,as,ax,az,bb,bd,bh,bi,bj,bk,bl,bo,bq,bs,bt,bu,bx,by,bz,ca,cc,cf,ci,cj,cm,cn,cq,cr,cu,cw,cx,cy,da,dc,de,df,dh,dm,dn,do,dr,dt
>Marker8127	aaxbb
CCTAATGTTGTGGACTTTGGCGTCGATGACAGGGCTGTGGCTCTTATGAAGCCTAGTAGTCCACACGCTACACAACAATACCAAAAACCGTCGTTCAGAAXXXXXXXXXXACACGAGGAGGCTCGGCTCTCCACGTCGTCCATCTACACAGTACTCGTATCCGACTTTCGAAAAGAACGAAACCGGGAACTCGACTTTTAAATCGAAAGG	P,aa,ab,am,aq,ar,au,av,ax,ay,az,ba,bb,bd,be,bf,bh,bi,bj,bk,bl,bm,bn,bq,br,bu,bz,cd,ch,ci,ck,cl,cn,co,cp,cq,cr,ct,cv,dc,de,dg,dh,dj,dk,do,dp,dq,ds,dt,dv
CCTAATGTTGTGGACTTTGGCGTCGATGACAGGGCTGTGGCTCTTATGAAGCCTAGTAGTCCACACGCTACACAACAATACCAAAAACCGTCGTTCAGAAXXXXXXXXXXACACGAGGAGGCTCGGCTCTCCACGTCGTCCATCTACACAGTACTCGTATCCGACTTTCGAAAATAACGAAACCGGGAACTCGACTTTTAAATCGAAAGG	M,ac,ad,ae,af,ag,ah,ai,aj,ak,al,an,ao,ap,as,at,aw,bc,bg,bo,bp,bq,bs,bt,bv,bw,bx,by,ca,cb,cc,ce,cf,cg,cj,cm,cs,cu,cw,cx,cy,cz,da,db,dd,df,di,dl,dm,dn,dq,dr,du,dw
>Marker60052	aaxbb
CCCCAAAATCGCTTTTCCCGATAAAGGAGAAATTGGTGTAGATGATCCTGAGGACACAAGGAGACGATAGATATCACTTGCGATTCCCAATTCGTGACCAXXXXXXXXXXCGCTCAATTTTGCGAGCTTCGATCTGAATTCGTTTTTGACCCGCATGTTCAAACAAACGTGAGACTCGCCTTTTTTTATTATTTCAAAAAAAAGATATGG	P,ad,ae,ag,ah,ai,ao,ap,aq,as,at,av,ax,az,ba,bb,bd,be,bf,bh,bi,bj,bl,bo,bp,br,bs,bt,bu,bx,cc,cd,cg,ch,ci,ck,cl,cn,co,cr,cs,ct,cw,cx,cy,cz,db,de,dl,dm,dq,dr,ds,dt,du,dv
CCCCAAAATCGCTTTTCCCGATAAAGGAGAAATTGGTGTAGATGGTCCTGAGGACACAAGGAGACGATAGATATCACTTGCGATTCCCAATTCGTGACCAXXXXXXXXXXCGCTCAATTTTGCGAGCTTCGATCTGAATTCGTTTTTGACCCGCATGTTCAAACAAACGTGAGACTCGCCTTTTTTTATTTTTTCGAAAAAAAGTTATGG	M,aa,ab,ac,af,aj,ak,al,am,an,ar,as,au,av,aw,ay,bc,bg,bk,bm,bn,bq,bt,bv,bw,by,bz,ca,cb,ce,cf,cj,cm,cp,cq,cu,cv,da,dc,dd,df,dg,dh,di,dj,dk,dn,do,dp,dq,dw
>Marker13980	aaxbb
CCTAATTTTCGTCTGGAATATTTTCTGAATGACGGGGCTCCTTAACCCAAAATCGTCGACAAATAATAGGTCATTTTTTTGCACCATTCTCGTCCTATCCXXXXXXXXXXAGCTCCCAAATTGACGAACCTTGAGCAGGAAAAAAAGGGTGCGCCTTTTATCGTAGCACGCGTCTGGTTACCTGGTACCAGGTCTTCTGGTCGTTTCGGG	P,aa,ab,ac,ad,ag,ah,ai,aj,ak,an,ao,as,at,av,bd,bf,bg,bi,bn,bp,br,bs,bt,bv,bw,bx,by,bz,ca,cj,cn,cq,cr,cs,cu,cv,cx,db,dc,de,df,di,dm,dn,ds,dt,du,dv
CCTAATTTTCGTCTGGAATATTTTCTGAATGACGGGGCTCCTTAACCCAAAATCGTCGACAAATAATAGGTCTTTTTTTGCGCCATTCTCGTCCTATCCTXXXXXXXXXXAGCTCCCAAATTGACGAACCTTGAGCAGGAAAAAAAGGGTGCGCCTCTTATCGTAGCACGCGTCTGGTTACCTGGTACCAGGTCTGCTGGTCGTTTTGGG	M,ae,af,al,am,ap,aq,ar,au,aw,ax,ay,az,ba,bb,bc,be,bh,bj,bk,bl,bm,bo,bq,bt,bu,cb,cc,cd,ce,cf,cg,ch,ci,cj,ck,cl,cm,co,cp,ct,cw,cy,cz,da,dd,dg,dh,dj,dk,dl,do,dp,dq,dr,dw
>Marker63134	aaxbb
CCATGAAAAAAGCATCGTCCTGAGGAAATTATATGCCATTTTGGAAATGATGCCGAGATTTGGAAACGATGTCCCTTATTTATTCGTTCAAGCTCTACATXXXXXXXXXXGATACGGCAGGGCAAGGGGCATTGAAGTCGCCCCCCGAAGGCGGCTCTCGAACGAAGCTGTTTAACCAAGGATTCCAGTTCCGAGAATCGCACATTAAGG	P,ac,ad,ag,ah,aj,ak,al,an,ao,aq,at,au,av,aw,ay,ba,bc,be,bf,bg,bi,bm,bs,bw,bz,ca,cb,cd,ce,cg,ch,ck,cl,cm,cp,cs,ct,cu,cv,cw,cz,da,db,dd,dg,dh,di,dj,dk,dl,dm,dr,ds,dv,dw
CCATGAAAAAAACATCGTCCTGAGGAAATTATATGCCATTTTGGAAATGATGCCGAGATTTGGAAACGATGTCCCTTATTTATTCGTTCAAGCTCTACATXXXXXXXXXXGATACGGCAGGGCAAGGGGCATTGAAGTCGCCCCCCGAAGGCGGCTCTCGAACGAAGCTGTTTAACCAAGGATTCCAGTTCCGAGAATCGCACATTAAGG	M,aa,ab,ae,af,ai,al,am,ao,ap,ar,as,ax,az,bb,bd,bh,bj,bk,bl,bn,bo,bp,bq,br,bt,bu,bv,bx,by,cb,cc,cf,ci,cj,cn,co,cq,cr,cx,cy,dc,de,df,dh,dn,do,dp,dq,dt,du
>Marker14194	aaxbb
CCACTTCCAGAGACAGCAATGGGAGTACTATGTAACTGTAACTGCCTCGTCGGTGCCTTGCTGTAAACGTTACGTGATACGATCATACATCATACCATCAXXXXXXXXXXAACGGTACCCTGGTGGTCTAGCTCATGTAGTGAGCGGCATGATTTACAAGAGACAGTGTCGTTGCCAACCGACGCCAACCCAACCTATATATAATATAGG	P,aa,ab,ad,ae,ag,ah,ai,al,am,an,ao,ap,aq,ar,as,at,au,aw,ax,ay,ba,bc,be,bf,bg,bi,bj,bm,bn,bo,bs,bt,bu,bv,bw,bx,by,ca,cb,cc,ce,ch,cj,ck,cl,co,cq,cr,cu,cy,db,dh,dk,dl,dp,dq,ds,du,dv,dw
CCACTTCCAGAGACAGCAATGGGAGTACTATGTAACTGTAACTGCCTCGTCGGTGCCTTGCTGTAAACGTTACGTGATACGATCATACATCATACCATCAXXXXXXXXXXAACGGTACCTTGGTGGTCTAGCTCATGTAGTGAGCGGCATGATTTACAAGAGACAGTGTCGTTGCCAACCGACGCCAACCCAACCTATATATAATATAGG	M,ac,af,ag,aj,ak,an,av,az,bb,bc,bd,bh,bk,bl,bp,bq,br,bz,cd,cf,cg,ci,cm,cn,cp,cs,ct,cv,cw,cx,cz,da,dc,dd,de,df,dg,di,dj,dm,dn,do,dr,dt
>Marker6854	aaxbb
CCTATACATACACACGCTCGGCGGTATCGCCTGTCAAAATGTTTTATCCGAGCATGCCACGGCAGGCGTGCTAACAATTTATTCCGATCCTGTTCGTTTGXXXXXXXXXXAATTGGGCATTCCCATGACCGATAGACCTACCACTACAAACATCGAAAACACATGCATAATCGGGTTTCCATAACCATGGGCAGCTTCTCAGTCAAGGGG	P,ac,af,ag,ai,aj,al,an,aq,as,au,av,aw,ax,ay,az,ba,bi,bk,bl,bm,bo,br,bt,bu,bw,bx,cd,ce,cg,ch,cj,cl,cm,cn,co,cp,cq,cv,cw,cx,cz,dc,df,dg,dk,dm,dn,do,dq,ds,du,dv,dw
CCTATACATACACACGCTCGGCGGTATCGCCTGTCAAAATGTTTTATCCGAGCATGCCACGGCAGGCGTGGTAACAATTTTTTCCGATCCTGTTCGTTCGXXXXXXXXXXAATTGGACATTCCCATGACCGATAGACCTACCACTACAAACATCGAAAACACATGCATAATCGGGTTTCCATAACCATGGGCAGCTTCTCAGTCAAGGGG	M,aa,ab,ad,ae,ah,ak,am,an,ao,ap,ar,at,bb,bc,bd,be,bf,bg,bh,bj,bn,bo,bp,bq,bs,bv,bx,by,bz,ca,cb,cc,cf,ci,ck,cr,cs,ct,cu,cy,da,db,dd,de,dh,di,dj,dl,dp,dr,dt
>Marker13507	aaxbb
CCAAATATGTCAAGTAAGATACCCCCTGTATGCCTTGGGTTTCGGGAGAGTATTATGGAAACAATTCCATGCTTGAAGTATGGCGAGACCTTGGAATTTTXXXXXXXXXXATTAAGGATGGTTCCCTTGGTGTACTAACAACGGATGCAGATTGCCTTAATTAAGCCATAATTAAGCAGAAAGATGCTGAAGCCGTACTTAAATTGCAGG	M,aa,ab,ad,af,ag,ai,aj,ak,al,am,an,aq,ar,as,at,au,ax,ay,be,bg,bj,bn,bo,bp,bu,bv,bw,by,bz,ca,cf,cg,ch,ck,cl,cn,co,cp,cq,cu,cv,cw,cx,cy,cz,dd,dg,di,dm,do,dr,dt,du,dv,dw
CCAAATATGTCAAGTAAGATACCCCCTGTATGCCTTGGGTTTCGGGAGAGTATTATGGAAACAATTCCATGCTTGAAGTATGGCGAGACCTTGGACTTTTXXXXXXXXXXATTAAGGATGGTTCCCTTGGTGTACTAACAACGGATGCAGATTGCCTTAATTAAGCCATAATTAAGCAGAAAGATGCTGAAGCCGTACTTAAATTGCAGG	P,ac,ae,ah,ao,ap,av,aw,ax,az,ba,bb,bc,bd,bf,bh,bi,bk,bl,bm,bq,br,bs,bt,bw,bx,by,bz,ca,cb,cc,cd,ce,ci,cj,ck,cm,cr,cs,ct,da,db,dc,de,df,dh,dj,dk,dl,dn,dp,dq,ds,dw
>Marker20774	aaxbb
CCCAGTCCTTTTAAGAGATAAAAGCATGCACGTTGCTGAGATAATGTGGTGCATTGTGGATTGACTACCGCCACATCGAGAGATCTGCACCTGCCGGTGCXXXXXXXXXXAGCTCCCAACTATGGGCTACCTGATATGACCGTGTACTGCTGTGCCAGGTCTGTGAGGGACCTGGGACACCGAGCACCAGGCAGGCAGGCAGCCCACAGG	M,ab,ac,ae,af,ah,ai,aj,al,an,ao,ap,aq,ar,at,av,aw,ax,ay,bg,bi,bo,bq,bt,bv,by,ca,cb,cc,cd,ce,cf,cg,cl,cm,cp,cs,cu,cw,cx,cy,cz,da,db,dc,df,di,dj,dk,dn,dq,dr,dv,dw
CCCAGTCCTTTTAAGAGATAAAAGCATGCACGTTGCTGAGATAATGTGGTGCATTGTTGTGGATTGACTACCGCCACATCGAGAGATCTGCACCTGCCGGXXXXXXXXXXAGCTCCCAACTATGGGCTACCTGATATGACCGTGTACTGCTGTGCCAGGTCTGTGAGGTACCTGGGACACCGAGCACCAGGCATGCAGGCAGCCCACAGG	P,aa,ab,ad,ag,ak,am,as,au,az,ba,bb,bc,bd,be,bf,bh,bj,bk,bl,bm,bn,bp,br,bs,bu,bw,bx,bz,ca,cc,ch,ci,cj,ck,cn,co,cq,cr,ct,cv,cz,dd,de,dg,dh,dl,dm,do,dp,ds,dt,du,dw
>Marker47855	aaxbb
CCTCATTCCTCAAAATCTCAATTTGTGAAACTAACGTGTATTAACAACCATATCGTAGGTTTAATTCACAAACACCATTCGTACGATATCATAACTGAAAXXXXXXXXXXTCAAATTTGTTCAAGTACACAAACTCACGGCTTGCCGTCCACGCCATTGTGGGAAGGCTAAAAAATGTTGATGAGCATGAGCTACTACGATACGAGTAGG	P,aa,ab,ac,af,aj,ak,al,an,ap,ar,as,av,ax,az,ba,bb,bd,be,bg,bh,bi,bj,bk,bn,br,bu,bw,bx,by,ca,ce,cf,cg,cj,ck,cl,cm,co,cq,ct,cu,cw,cy,da,dc,de,dg,di,dj,dk,dl,dm,dn,do,dp,dq,dr,du,dv
CCTCATTCCTCAAAATCTCAATTTGTGAAACTAACGTGTATTAACAACCATATCGTAGGTTTAATTCACAAACACCATTCGTACGATATCATAACTGAAAXXXXXXXXXXTCAAATTTGTTTAAGTACACAAACTCACGGCTTGCCGTCCACGCCATTGTGGGAAGGCTAAAAAATGTTGATGAGCATGAGCTACTACGATACGAGTAGG	M,aa,ad,ae,ag,ah,ai,am,ao,aq,at,au,av,aw,ay,az,bc,bf,bl,bm,bo,bp,bq,bs,bt,bv,bz,cb,cc,cd,ce,cf,ch,ci,cn,cp,cr,cs,cv,cx,cz,db,dc,dd,df,dh,dn,ds,dt,dw
>Marker15583	aaxbb
CCATGAGGTCGAGAGGCTTGAGCCGAAGTAAGTGCCGTCCCTCAGTCATTGCCTACGAAAGAGGATGTAAGGCGTAGCAAGCCGAAACCTTCCAACTGCGXXXXXXXXXXGTTCGGACGCCGAACGAACGTGCATGCGCATACATGCGCGGTCACAGCAGCAGTAGCGCGTACGGTCAACACATAGCTGAGAACCGTTCTTTTTCTTAGG	P,aa,ab,ae,af,ag,an,ar,av,aw,ax,az,ba,bc,bf,bg,bi,bk,bl,bm,bn,br,bt,bw,by,bz,cb,cf,ck,cm,co,cp,cq,cs,ct,cu,cw,db,dc,dd,dg,di,dl,do,dp,dq,dr,du,dw
CCATGAGGTCGAGAGGCTTGAGCCAAAGTAAGTGCCGTCCCTCAGTCATTGCCTACGAAAGAGGATGTAAGGCGTAGCAAGCCGAAACCTTCCAACTGCGXXXXXXXXXXGTTCGGACGCCGAACGAACGTGCATGCGCATACATGCGCGGTCACAGAAGCAGTAGCGCGTACGGTCAACACATAGCTGAGAACCGTTCTTTTTCTTAGG	M,ac,ad,ah,ai,aj,ak,al,am,an,ao,ap,aq,as,at,au,ay,bb,bd,be,bh,bj,bo,bp,bq,bs,bu,bv,bw,bx,by,bz,ca,cc,cd,ce,cg,ch,ci,cj,cl,cn,cr,cv,cx,cy,cz,da,db,de,df,dh,dj,dk,dm,dn,ds,dt,dv,dw
>Marker32461	aaxbb
CCCTTTGCGAAAAAAGGAAAAGTATGAAAACGTTTTATTTCTGGCATCCTTCCTCGTGTCGAGCAGCCATGAAACGTCCGTTAAGAAAAGAAATCCTCTGXXXXXXXXXXATTTACCGAGTGTATTTGTTGTTTTAAGACTTGGCGCATAGAAACGCTGATCGGGTTGCGCTAACAAACGAACGCCTTCGAAGTAGTGTTGCGAGTGAGG	P,ab,ac,ae,af,ag,ah,aj,ak,al,an,ao,aq,ar,as,at,ay,ba,bb,bh,bk,bl,bm,bp,br,bs,bt,bu,bw,bx,by,bz,ca,cc,cf,ch,ci,ck,cl,cm,co,cr,cs,ct,cw,cy,da,df,dg,dh,di,dj,dk,dl,dm,do,dp,dq,dr,du,dv,dw
CCCTTTGCGAAAAAAGGAAATGTATGAAAACGTTTTATTTCTGGCATCCTTCCTCGTGTCGAGCAGCCATGAAACGTCCGTTAAGAAAAGAAATCCTCTGXXXXXXXXXXATTTACCGAGTGTATTTGTTGTTTTAAGACTTGGCGCATAGAAACGCTGATCGGGTTGCGCTAACAAACGAACGCCTTCGAAGTAGTGTTGCGAGTGAGG	M,aa,ad,ai,al,am,ap,au,av,aw,ax,az,bc,bd,be,bf,bg,bi,bj,bn,bo,bq,br,bt,bv,cb,cc,cd,ce,cg,cj,cn,cp,cq,ct,cu,cv,cx,cy,cz,db,dc,dd,de,dn,dq,ds,dt,dw
>Marker69679	aaxbb
CCTACACTGTACGCGTGTTGTTTTTCTTCCTTTTCGTGCAAGTGCGCGACTGAGAGGGTATTTCTTTACACGACCGTTTCGATGTCTTATTCCCACCCTTXXXXXXXXXXCTTATCCATAGGCGTATATTGTGTATACATGTGTCGATTTTGTTCGTCTGTGCAGGTGCACGACCAAGAGGTGATCTACAAGAACGTTTCCATCGAGGGG	P,aa,ab,ac,ad,ag,ai,aj,ak,al,an,ao,as,at,av,bd,bf,bg,bi,bn,bp,bq,br,bs,bt,bv,bw,by,bz,ca,ck,cn,cq,cr,cs,cu,cx,db,dc,de,df,di,dk,dm,dn,ds,dt,du,dv,dw
CCTACACTGTACACGTGTTGTTTTTCTTCCTTTTCGTGCAAGTGCACGACCGAGAGGGTATTTCTTTACACGACCGTTTCGATGTCTTATTCCCACCCTTXXXXXXXXXXCTTATCCATAGGCGTATATTGTGTATACATGTGTCGATTTTGTTCGTTTGTGCAGGTGCACGACCAAGAGGTGATCTACAAGAACGTTTCCATCGAGGGG	M,ae,af,ah,am,ap,aq,ar,au,aw,ax,ay,az,ba,bb,bc,be,bh,bj,bk,bl,bm,bn,bo,bq,bt,bu,bw,bx,bz,cb,cc,cd,ce,cf,cg,ch,ci,cj,cl,cm,co,cp,ct,cv,cw,cy,cz,da,dd,dg,dh,dj,dl,do,dp,dq,dr,dw
>Marker10941	aaxbb
CCCTGTCTCCTCAAATACGGCGTCCCTTGCCACCCTGACGCCATCGTTCGATAGTCCTATGTTGCAAACAAGAGAATGTATGGAGGCGTTGTTTTCATTGXXXXXXXXXXCCTATACACGTAGCTAAACTGAACAGAGGTGGGGAAAGGAAGTAATAGATAAAACGAGAAGATGTGGGGAAAAGAACTGGGGAAATGGTCGGCAGAAAGG	M,aa,ad,af,ag,ah,ai,aj,ak,al,an,ap,as,at,au,aw,ay,bc,be,bg,bo,bp,br,bs,bt,bu,bv,bw,bx,by,bz,ca,cb,cc,ce,cf,cj,cm,cs,cv,cw,cx,cy,cz,da,db,dd,dh,di,dl,dm,dn,dq,dr,du,dw
CCCTGTCTCCTCAAATACGGCGTCCCTTGCCACCCTGACGCCATCGTTCGATAGTCCTATGTTGCAAACAAGAGAATGTATGGAGGCGTTGTTTTTATTGXXXXXXXXXXCCTATACACGTAGCTAAACTGAACAGAGGTGGGGAAAGGAAGTAATAGATAAAACGAGAAGATGTGGGGAAAAGAACTGGGGAAATGGTCGGCAGAAAGG	P,aa,ab,ac,ae,af,ah,am,ao,aq,ar,as,av,ax,az,ba,bb,bd,bf,bh,bi,bj,bk,bl,bm,bn,bq,cc,cd,cg,ch,ci,ck,cl,cn,co,cp,cq,cr,cs,ct,cu,dc,de,df,dg,dj,dk,do,dp,dq,ds,dt,dv,dw
>Marker5818	aaxbb
CCAAGTACTATAAACGTGAAATCGACAAATCGACGCCACGCACGCACGGTCAGCGCCTCATAAAAAGGAACACCAGGAAAACGCCTTCCGCCTCTCTGTCXXXXXXXXXXACCGACCTGCGTTCGTTTACGTACGGACTGTTTTTTTGACGCAAAATACAAGTTCCACCGAAGGGGGCAGACTCGAGAACCACACAAATGAAAAAAAAGG	M,ah,ai,an,ap,as,au,av,aw,ax,ay,az,bb,be,bf,bg,bi,bj,bp,bq,br,bs,bt,bu,bw,bz,cb,cf,ck,co,cp,cr,ct,cu,cw,cy,da,dc,dd,de,df,dg,di,dl,dm,do,dq,dr,ds,dv,dw
CCAAGTACTATAAACGTGAAATCGACAAATCGACGCCACGCACGCACGGTCAGCGCCTCATAAAAAGGAACACCAGGAAAACGCCTTCCGCCTCTCTCTGXXXXXXXXXXACCGACCTGCGTTCGTTTACGTACGGACTGTTTTTTTGACGCAAAATACAAGTTCCACCGAAGGGGGCAGACTCGAGAACCACACAAATGAAAAAAAAGG	P,aa,ab,ac,ad,ae,af,ag,aj,ak,al,am,ao,aq,ar,as,at,ba,bc,bd,bh,bk,bl,bm,bn,bo,bs,bv,bx,by,ca,cc,cd,ce,cf,cg,ch,ci,cj,cl,cm,cn,cq,cs,cv,cx,cz,db,dh,dj,dk,dn,dp,dt,du
>Marker44588	aaxbb
CCTCCGGTGTCGCTCGAAGGTTTCGCACGCTGTCTAAACGCTCCTTGGAATCCGCAAGCTCACTACCAGGTCCTACCATCCCGAGGACCACGGTGGGTCGXXXXXXXXXXCACGGTTTTGAACCCAAACAAGGTCCACATGGGTCGGCGTCCTCACCTCCCTCCTCACGTTTTTTGAACGCGCTGGGGTAGCCGGACATCAAAGAGTGGG	M,ab,af,ag,ah,ai,aj,ak,al,am,an,ao,aq,at,au,av,ax,ay,bb,be,bh,bi,bk,bm,bt,bv,bw,cc,cd,cf,ch,ci,cn,co,cv,cw,cx,cy,cz,da,db,de,dh,dj,dk,dl,dp,dq,dv,dw
CCTCCGGTGTCGCTCGAAGGTTTCGCACGCTGTCTAAACGCTCCTTGGAATCCGCAAGCTCACTACCAGGTCCTACCATCCCGAGGACCACGGTGGATCGXXXXXXXXXXCACGGTTTTGACCCCAAACAAGGTCCACATGGGTCGGCGTCCTCACCTCCCTCCTCACGTTTTTTGAACGCGCTGGGGTAGCCGGACATCAAAGAGTGGG	P,aa,ac,ad,ae,an,ap,ar,as,au,aw,ay,az,ba,bc,bd,bf,bg,bj,bl,bn,bo,bp,bq,br,bs,bu,bx,by,bz,ca,cb,ce,cg,cj,ck,cl,cm,cp,cq,cr,cs,ct,cu,cv,cy,dc,dd,df,dg,di,dm,dn,do,dp,dr,ds,dt,du,dw
>Marker3070	aaxbb
CCTTCTTCGGCAATGCCACCACCACCGCCGCCGCCCGGCTCGCAGGGAGCCCCCCCACCTCCTCCTAGGGGCGCCCCCCTTCTACCCACGCCCGCACCCAXXXXXXXXXXTCTCGACTCCTCTCGCGGTCGCTGATGCGCCGCCCCCGCCGCCGCGCCGCCGTGCTGCGTCCGGCAGCGATGAGCCAGCAGGATCGCCTGGGGAGGAGGG	P,aa,ad,ag,ah,ak,al,ao,ap,aq,as,at,au,av,aw,az,ba,bb,bc,bf,bg,bh,bv,bz,ca,cd,ce,cf,ci,cj,cn,cp,cs,ct,cu,cv,cy,cz,db,dc,dd,df,dh,dj,dk,dm,do,dt,du,dv,dw
CCTTCTTCGGCAATGCCACCACCACCGCCGCCGCCCGGCTCGCAGGGAGCCCCCCCACCTCCTCCTAGGGGCGCCCCCCTTCTACCCACGCCCGCACCCAXXXXXXXXXXTCTCGACTCCTCTCGCGGTTGCTGATGCGCCGCCCCCGCCGCCGCGCCGCCGTGCTGCGTCCGGCAGCGATGAGCCAGCAGGATCGCCTGGGGAGGAGGG	M,ab,ac,ae,af,ah,ai,aj,am,an,ar,ax,ay,az,bd,be,bi,bj,bk,bm,bn,bo,bp,bq,br,bu,bw,bx,by,cb,cc,cf,cg,ch,ck,cl,cm,cn,co,cq,cr,cs,cw,cx,da,de,dg,di,dl,dn,dp,dq,dr,ds
>Marker12344	aaxbb
CCCCGAAATTCCTTTAGACGGGGTATAGCCCCGGCAACAGGTATCTTCCATCCCTGACACGAAAAAAATGCGTTCGTCTTGACTCACAGATTCTCCTAACXXXXXXXXXXTCATCTAGCTCATATTTTTCGAGGCGACTTGTGGGTGCTAGATCGCTTTCTTGTTGAATACCTTTTCTTCGGTACGCCTCGAATGAAGCGCGTAAGGAGG	M,ab,ac,ad,ae,af,ag,ah,ai,ak,al,am,an,aq,as,au,aw,ax,az,bd,be,bj,bk,bl,bo,bp,bu,bw,bx,cb,cc,cd,cg,ci,ck,cm,cp,cq,cs,ct,cu,cv,cz,da,db,dd,de,df,dg,dj,dm,dn,do,dq,dv
CCCCGAAATTCCTTTAGACAGGGTATAGCCCCGGCAACAGGTATCTTCCATCCCTGACACGGAAAAAATGCGTTCGTCTTGACTCACAGATTCTCCAAACXXXXXXXXXXTCATCTAGCTCATATTTTTCGAGGCGACTTGTGGGTGCTAGATCGCTTTCTTGTTGAATACCTTTTCTTCGGTACGCCTCGAATGAAGCGCGTAAGGAGG	P,aa,ah,aj,ao,ap,ar,at,av,ay,ba,bb,bc,be,bf,bg,bh,bi,bj,bm,bn,bq,br,bs,bt,bu,bv,by,bz,ca,ce,cf,ch,cj,cl,cn,co,cr,cw,cx,cy,dc,dh,di,dk,dl,dp,dq,dr,ds,dt,du,dw
>Marker13010	aaxbb
CCAAAAAAATGTTTTTGGTGGGCAAATCAACACAACACCCCACTGCAGGATACCGCCTCCGTCGAAATAAAAGCAAACCCCATAACGTTTATCACCCGGGXXXXXXXXXXTGCTGTGCATCTCCAGCTTGAAAGAGCGAGCCATCAGGGTGGGTTCAGGCACCTATGATAATCACGCAACACGCCATAAATTAAGGTAACGCACGATGGG	P,aa,ab,ac,ad,af,ag,aj,ak,an,ap,au,av,ax,az,bc,bd,be,bg,bh,bi,bn,bo,bq,br,bs,bt,bu,bv,bw,bx,by,bz,cb,cc,cd,ck,cm,cn,co,cp,cq,cr,cs,ct,cy,cz,da,dc,dj,dm,dn,do,dq,ds,dt,dv
CCAAAAAAATGTTTTTGGTGGGCAAATCAACACAACACCCCACTGCAGGATACCGCCTCCATCGAAATAGAAGCAAACCCCATAACGTTTATCATCCGGGXXXXXXXXXXTGCTGTGCATCTCCAGCTTGAAAGAGCGAGCCATCAGGGTGGGTTCAGGCACCTATGATAATCACGCAACACGCCATAAATTAAGGTTACGCACGATGGG	M,ac,ae,ah,ai,al,am,an,ao,aq,ar,as,at,aw,ay,ba,bb,bf,bj,bk,bl,bm,bp,bt,by,bz,ca,cc,ce,cf,cg,ch,ci,cj,cl,cu,cv,cw,cx,db,dd,de,df,dg,dh,di,dk,dl,dp,dq,dr,du,dw
>Marker12162	aaxbb
CCTCCTGAAACACCAAACACCACGCGATGGGCAAGCGGAAGATTGAACGTAACCAGTATGGGATTCGTGGAGCAGTATTGAACCTTAATACATGGAAGGCXXXXXXXXXXCTATGGACACTAGAGAAGTGACGAATACGGCAGAGTACAAGAAAGCTGGCTGGTAACTGGTAACTAGTGGCAGAAACTGCTGCTATCGTGAGGATTAGGG	M,aa,ab,ae,af,aj,al,am,an,ao,ap,aq,ar,as,at,au,ax,ay,az,bb,bg,bl,bm,bn,bp,bq,br,bt,bv,bw,by,bz,cb,cf,cg,ch,ck,cm,co,cp,cq,ct,cx,de,dg,dh,di,dj,dq,dr,dv,dw
CCTCCTGAAACACCAAACACCACGCGATGGGCAAGCGGAAGATTGAACGTAACCAGTATGGGATTCGTGGAGCAGTATTGAACCTTAATACATGGAAGGCXXXXXXXXXXCTATGGACACTAGAGAAGTGACGAATACGGCAGAGTACAAGAAAGCTGGCTGGTAACTGGTAACTAGTGGCAGAAACTGCTGCTGTCGTGAGGATTAGGG	P,ac,ad,ag,ah,ai,ak,aq,as,av,aw,ba,bc,bd,be,bf,bh,bi,bj,bk,bo,bs,bu,bw,bx,ca,cc,cd,ce,cf,ci,cj,cl,cn,cr,cs,cu,cv,cw,cy,cz,da,db,dc,dd,df,dj,dk,dl,dm,dn,do,dp,dq,ds,dt,du,dw
>Marker60263	aaxbb
CCAACAATTTTGCAGTTTTTGGGCGGTACTCTCGATTGTTTTTTTGGATCTTGACGTAGTATGGAGAGCTTGAACAAATAAAACATGTGGATACTGTTTCXXXXXXXXXXTATTTCTCCTGGAGTGCCTGACCACGCTCGAGCAGCTTGACCCGCTGTGTAGCGCGGCTGTTCTCCCCGTAGTACCGGTACGAGCATGTGTATCTTTTGG	P,aa,ad,ag,ai,aj,ak,al,ao,ap,ar,as,av,aw,ax,az,ba,bb,bc,bd,bf,bg,bl,bm,bo,br,bs,bt,bz,ca,cb,cc,ce,cn,cp,cr,cv,cw,da,dc,de,dj,dm,do,dq,du,dw
CCAACAATTTTGCAGTTTTTGGGCGGTACTCTCGATTGTTTTTTTGGATCTTGACGTAGTATGGAGAGCTTGAACAAATAAAACATGTGGATACTGTTTCXXXXXXXXXXTATTTCTCCTGGAGTGCCTGACCACGCTCGAGCAGCTTGACCCGCTGTGTAGCGCGGCTGTTCTCCCCGTAGTACCGGTACGAACATGTGTATCTTTTGG	M,aa,ab,ac,ae,af,ah,am,an,ap,aq,as,at,au,ay,be,bh,bi,bj,bk,bn,bp,bq,bu,bv,bw,bx,by,cc,cd,cf,cg,ch,ci,cj,ck,cl,cm,co,cq,cs,ct,cu,cx,cy,cz,db,dd,df,dg,dh,di,dk,dl,dn,dp,dr,ds,dt,dv,dw
>Marker26292	aaxbb
CCTCCATCTATCTCCTAGGATAGCGATCGTTTTCTCGCTACTCTTGTCTACCGAACTCTTCCACGTCACATCCGTCTAATTTCCTCATCTCCTCTAACGCXXXXXXXXXXTTCCTCCCGTTTACTGGTATATACTTCGAAGTATATCTTTCTTAGGTCCAAGTCCCCTACACGAAATCGCAGTTTCCGCTTTTTCGCGTAGTCCACTGGG	P,ac,ad,ag,ah,ai,aj,ak,al,an,ao,ap,aq,as,at,au,av,aw,ay,ba,bc,be,bf,bg,bm,bn,bp,br,bs,bt,bv,bw,bx,cb,cd,ce,cg,ch,cj,ck,cl,co,cp,cs,ct,cv,cy,cz,db,dd,dg,dh,di,dj,dk,dl,dp,dq,ds,du,dv,dw
CCTCCATCTATCTCCTAGGATAGCGATCGTTTTCTCGCTACTCTTGTCTACCGAACTCTTCCACGTCACATCCGTCTAATTTCCTCATCTCCTCTAACGCXXXXXXXXXXTTCCTCCCGTTTACTGGTATATACTTCGAAGTATATATTTCTTAGGTCCAAGTCCCCTACACGAAATCGCAGTTTCCGCTTTTTCGCGTAGTCCACTGGG	M,aa,ab,ae,af,ah,ai,am,an,ar,as,ax,az,bb,bd,bh,bi,bj,bk,bl,bo,bq,bt,bu,bw,bx,by,bz,ca,cc,cf,ci,cj,cm,cn,cq,cr,cu,cw,cx,cy,da,dc,de,df,dm,dn,do,dq,dr,dt
>Marker66913	aaxbb
CCTTCAAAAAGGGGAACAACAGGTTCACTTTATACGATGCGAGCACCGAATACAGAAGGCTCTCGCAACTTCAATACTACCTCGAAATAGGCGTCAATTCXXXXXXXXXXACGGAATATATTCATAGTATGCGCCCGACCATGACCAACATGTCTGTCAAATCTCTAATTTTCCGCGAGAAAACGAGCCTCAATTTGCTACGGACGAAGG	M,aa,ab,ad,af,ag,ai,aj,ak,al,am,an,aq,ar,as,at,au,ay,be,bg,bh,bj,bk,bn,bo,bp,bu,bv,bz,cb,cf,cg,ch,cl,co,cp,cq,cu,cv,cw,cx,cy,cz,dd,dg,di,dm,do,dr,dt,du,dv
CCTTCAAAAAGGGGAACAACAGGTTCACTTTATACGATGCGAGCACCGAATACAGAAGGCTCTCGCAACTTCAATACTACCTCGAAATAGGCGTCAATTCXXXXXXXXXXACGGAATATATTCATAGTATGCGCCCGACCATGACCAACATGTCTGTCAAATCTCTAATTTTCCGCGAGAAAACGAGCCTCAAATTGCTACGGACGAAGG	P,ac,ae,ah,ao,ap,av,aw,ax,az,ba,bb,bc,bd,bf,bh,bi,bk,bl,bm,bq,br,bs,bt,bw,bx,by,bz,ca,cc,cd,ce,cg,ci,cj,ck,cm,cn,cr,cs,ct,da,db,dc,de,df,dh,dj,dk,dl,dn,dp,dq,ds,dw
>Marker49480	aaxbb
CCTTTTATTTCAGTGGCTAGGGGTCACTCGCGCGAGTAACCCCTATGTTACTATGCGATCTTGTGTTTTCTTCATGTTTTACATTGACGAAATAAATCCGXXXXXXXXXXCCCTACCGTAGCCTTGGTCAACGTTAGGAAATCGAAAGATTTTCTTGAAACAAAAATCGGCAAGTCGAGCCGTCTAAGGTCTGGGGCAGAAAGGGCAAGG	M,aa,ab,ad,ae,ag,ah,ai,aj,am,an,ao,aq,as,at,au,aw,ax,ay,bc,bf,bj,bk,bl,bm,bo,bp,br,bs,bt,bu,bv,bx,bz,cb,cc,cd,ce,ch,ci,cn,cp,cr,cs,cv,cx,cy,cz,dd,df,dh,dn,do,dq,ds,dt,du,dw
CCTTTTATTTCAGTGGCTAGGGGTCACTCGCGCGAGTAACCCCTATGTTACTATGCGATCTTGTGTTTTCTTCATGTTTTACATTGACGAAATAAATCCGXXXXXXXXXXCCCTACCGTAGCCTTGGTCAACGTTAGGAAATCGAAAGACTTTCTTGAAACAAAAATCGGCAAGTCGAGCCGTCTAAGGTCTGGGGCAGAAAGGGCAAGG	P,aa,ab,ac,af,aj,ak,al,ap,ar,av,az,ba,bb,bd,be,bg,bh,bi,bn,bq,bt,bw,by,bz,ca,cf,cg,ci,cj,ck,cl,cm,co,cq,ct,cu,cw,da,db,dc,de,dg,di,dj,dk,dl,dm,dp,dq,dr,ds,dv
>Marker21432	aaxbb
CCCTGTGTAAAGGTGAAATTGACGAGCAGCCCGGGCGATCCAATAGCAGGCAACACCTGCAACCGGCAATACGAGCGAATGCGCCATCGAGTCTTCCCACXXXXXXXXXXCGACAACATTTCCACGCACTAGTCCTAAAACACACACTTCTCGCAAAACGAACATACTAACCGAAATTTCTACACTTGAAGCGACCAACCGGTCAGAAGG	M,ac,ag,ah,am,ao,as,au,av,aw,ax,az,ba,bf,bj,bk,bm,bo,br,bs,bt,bu,bw,cb,cc,ce,cg,ch,ci,cj,ck,cl,cm,cn,co,cp,cr,cs,ct,cu,cy,da,db,dd,di,dj,dk,dm,do,dq,du,dv,dw
CCCTGTGTAAAGGTGAAATTGACGAGCAGCCCGGGCGATCCAATAGCAGGCAACACCTGCAACCGGCAATACGAGCGAATGCGCCATCGAGTCGTCCCACXXXXXXXXXXCGACAACATTTCCACGCACTAGTCCTAAAACACACACTTCTCGCAAAATGAACATACTAACCGAAATTTCTATACTTGAAGCGACCAACCGGTCAGAAGG	P,aa,ab,ad,ae,af,ah,ai,aj,ak,al,an,ap,aq,ar,at,ay,bb,bc,bd,be,bg,bh,bi,bl,bn,bp,bq,bv,bx,by,bz,ca,cb,cd,cf,cq,cv,cw,cx,cz,da,dc,de,df,dg,dh,dl,dn,dp,dr,ds,dt
>Marker8963	aaxbb
CCCCCGATATAGCTGCTCCGAAGGAGGAGACTTTCCGTACTCCATGTCTTGGGTGTCATTGTTGTTGTGTGGTGGAAAAAAAAGTTTAGTTTCTTCCACGXXXXXXXXXXGCCTCGACACCAAAAAGATATTCACTATGTTCCAATTGTTGCACGGACGTTACGGGCGCCCCTACTGCAGAAGGTAAGCGCCGGAGTATCCATCTATGGG	P,ab,ac,ae,af,ag,ah,aj,ak,al,an,ao,aq,ar,as,at,ay,ba,bb,be,bh,bi,bj,bk,bl,bm,bn,bp,br,bs,bt,bu,bw,bx,by,bz,ca,ce,cf,ci,ck,cl,cm,co,cs,cw,cy,da,df,dg,dh,di,dj,dk,dl,dm,do,dp,dq,dr,dt,du,dv
CCCCCGGTATAGCTGCTCCGAAGGAGGAGACTTTCCGTACTCCATGTCTTGGGTGTCATTGTTGTTGTGTGGTGGAAAAAAAAGTTTAGTTTCTTGCACGXXXXXXXXXXTGCCTCGACACCAAAAAGATATTCACTATGTTCCAACTGTTGCACGGACGTTACGGGCGCCCCTACTGCAGAAGGTAAGCGCCGGAATATCCATCTATGG	M,aa,ad,ai,am,ap,au,av,ax,az,bc,bd,bf,bg,bo,bq,bt,bv,cb,cc,cd,ce,cg,ch,cj,cn,cp,cq,cr,ct,cu,cv,cx,cz,db,dc,dd,de,dn,ds,dw
>Marker11529	aaxbb
CCTTGTTTTGTTCATGATCCATGGGATTTCTCATCCGGTATCATAGCAGTTTTACTTTTATCCAAAATCAGTTTTTGCCTTAGAGAGGTCTACTAACCTCXXXXXXXXXXCACCCGAAAAATGACTTCGAAGGCATTCGTTCGCACAACCCGACTAGGATTCTATGCCTTAGTCCTAGAACAATATGTACTCGGGAAATTACTTCATTGG	P,ab,ac,ae,af,ag,ah,aj,ak,al,an,ao,aq,ar,as,at,au,ay,ba,bb,bh,bk,bl,bm,bp,br,bs,bt,bu,bw,bx,by,bz,cd,cf,ch,ci,ck,cl,co,cr,cs,cx,da,df,dg,dh,di,dj,dk,dl,dm,do,dr,du,dv
CCTTGTTTTGTTCATGATCCATGGGATTTCTCATCCGGTATCATAGCAGTTTTACTTTTATCCAAAATCAGTTTTTGCCTTAGAGAGGTCTACTAACCTCXXXXXXXXXXCACCCGAAAAATGACTTCGAAGGCATTCGTTCGCACAACCCGACTAGGATTCTATGCCTTAGTCCTGGAACAATATGTACTCGGGAAATTACTTCATTGG	M,aa,ad,ai,am,an,ap,av,aw,ax,ay,az,bc,bd,be,bf,bg,bi,bj,bn,bo,bq,bt,bu,bv,bx,ca,cb,cc,ce,cf,cg,cj,cm,cn,cp,cq,ct,cu,cv,cw,cy,cz,db,dc,dd,de,dn,dp,dq,ds,dt,dv,dw
>Marker44806	aaxbb
CCCTCAAGGAGCCAAAATGCGAGGGCATCGAAAAGACCATGCGGAAATGGCGGGTCATTTTCGCTGGGGCAATGGCACAGCGAAACAGGAGGCGATTACCXXXXXXXXXXGACAACCACGCCGTTTTTCCATCCATCGAACGCTCTACGGAAGATTCCCCACGGCAGTTTGGAATTGAAGCCGTACTGTGGGTTCATGTAGCAAAGAAGG	P,ab,ac,ae,ag,ai,ak,am,ao,ap,aq,ar,at,au,av,aw,bi,bj,bl,bm,bn,bo,bp,bq,br,bs,bt,bu,bv,bx,by,bz,cb,cc,ce,cg,ci,cj,ck,cl,cm,cn,cq,cr,cs,cu,cx,db,dd,de,dg,dh,di,dj,dk,dn,ds,dv
CCCTCAAGGAGCCAAAATGCGAGGGCATCGAAAAGACCATGCGGAAACGGCGGGTCATTTTTGCTGGGGCAATGGCACAGCGAAACAGGGGGCGATTACCXXXXXXXXXXGACAACCACGCCGTTTTTCCATCCATCGAACGCTCTACGGAAGATTCCCCACGGCAGTTTGGAATTGAAGCCGTACTGTGGGTTCATGTAGCAAAGAAGG	M,aa,ad,af,ah,aj,al,an,as,ax,ay,az,ba,bb,bc,bd,be,bf,bg,bh,bj,bk,bt,bw,ca,cd,cf,ch,co,cp,ct,cv,cw,cy,cz,da,dc,df,dl,dm,do,dp,dq,dr,dt,du,dw
>Marker4842	aaxbb
CCTCTTCTTTCTGCCCCCTTTACATATGTTTTTTGTTGCGTCCATCCTTGCCTTGCGCGAGCGTAGCGGGCGGTGTCAGCCGCCCGCGGAGCGGAGCCCTXXXXXXXXXXGTGGGGTGGGCACAACTCGACCGTCGGGCTCACGTTGCCGGAGGTTTGGGCGCAATCCGTGTAGTGTGTCGCGCGTGGCGAGCCTTTCAAACTTTTTTGG	P,aa,ab,ad,ae,af,ai,aj,ak,al,an,ap,aq,ar,at,ay,bb,bc,bd,be,bg,bh,bi,bl,bn,bp,bq,bv,bx,by,bz,ca,cb,cd,cf,cq,cv,cw,cx,cz,dc,dd,de,df,dg,dh,dl,dn,dp,dr,ds,dt
CCTCTTCTTTCTGCCCCCTTTACATATGTTTTTTGTTGCGTCCATCCTTGCCTTGCGCGAGCGTAGCGGGCGGTGTCAGCCGCCCGCGGAGCGGAGCCCTXXXXXXXXXXGTGGGGTGGGCACAACTCGACCGTCGGGCTCACATTGCCGGAGGTTTGGGCGCAATCCGTGTAGTGTGTCGCGCGTGGCGAGCCTTTCAAACTTTTTTGG	M,ac,ag,ah,am,ao,as,au,av,aw,ax,az,ba,bb,bf,bj,bk,bm,bo,br,bs,bt,bu,bw,cc,cd,ce,cg,ch,ci,cj,ck,cl,cm,cn,co,cp,cr,cs,ct,cu,cy,da,db,dd,di,dj,dk,dm,do,dq,du,dv,dw
>Marker60202	aaxbb
CCCAGTGACTTCCGGCACTACTCCCAGGTTGCTTGTTTTGCAACTCCTTTTTGTATTTCTTGTTCTCGTTGTGCAACTCTTTATATATTTCCTGTTCGTGXXXXXXXXXXAAATTATTGGGTTTGTTGTGACAGGGTGAGGTCCCCGGAGGCGTGCACAAGGAAACGTTGTCTTCCAAGACAAGAGCTGAAGCTGCGAAGAACTCGAGGG	M,aa,ab,ac,ae,af,ah,ai,aj,ak,al,am,ap,au,aw,ax,ay,ba,bb,bc,bd,bg,bi,bj,bk,bq,br,bs,bv,bw,cc,cd,cg,ck,cm,cn,co,cp,cw,cy,dd,de,di,dk,dl,dn,do,dp,dq,dr,ds,dv,dw
CCCAGTGACTTCCGGCACTTCTCCCAGGTTGCTTGTTTTGCAACTCCTTTTTGTATTTCTTGTTCTCGTTGTGCAACTCTTTATATATTTCCTGTTCGTGXXXXXXXXXXAAATTATTGGGTTTGTTGTGACAGGGTGAGGTCCCCGGAGGCGTGCACAAGGAAACGTTGTCTTCCAAGACAAGAGCTGAAGCTGCGAAGAACTCGAGGG	P,ad,af,ag,ah,an,ao,aq,ar,as,at,av,ay,az,be,bf,bh,bl,bm,bn,bo,bp,bs,bt,bu,bx,by,bz,ca,cb,ce,cf,ch,ci,cj,cl,cq,cr,cs,ct,cu,cv,cx,cz,da,db,dc,df,dg,dh,dj,dm,dn,dq,dr,dt,du,dw
>Marker68538	aaxbb
CCTGCAACATACGGCGATACAAAACAATAACGGATTTTATAGATTCCGTGCACAGATTGACTTCACATCACCCTGCTGACCCTGGAACAAGCTAGTTCTAXXXXXXXXXXTTTGACGAAACCTTCATTCTCACAGCTGTAGGGTATTCATTTACAAATAAAACACATATTCGAAGTATGTCATGGATCTCAGACCGGTGACAATGGAAGG	P,aa,ae,ah,ai,aj,ak,al,an,aq,as,au,av,aw,az,ba,bd,be,bl,bn,bo,bt,bw,bx,by,bz,ca,cb,cd,ce,cf,ck,cm,cn,co,cr,ct,cy,cz,da,dc,de,df,dg,di,dj,dn,do,ds,dv,dw
CCTGCAACATACGGCGATACAAAACAAGAACGGATTTTATAGATTCCGTGCACAGATTGACTTCACATCACCCTGCTGACCCTGGAACAAGCTAGTTCTAXXXXXXXXXXTTTGACGAAACCTTCATTCTCACAGCTGTAGGGTATTCATTTACAAATAAAACACATATTCGAAGTATGTCATGGATCTCAGACCGGTGACAATGGAAGG	M,ab,ac,ad,af,ag,am,ao,ap,ar,as,at,ax,ay,bb,bc,bf,bg,bh,bi,bj,bk,bm,bp,bq,br,bs,bt,bu,bv,by,bz,cc,cg,ch,ci,cj,cl,cp,cq,cs,cu,cv,cw,cx,db,dc,dd,dh,dk,dl,dm,dp,dq,dr,dt,du,dw
>Marker4974	aaxbb
CCTTTTACTTTTCGCGAAACCCTGTTGACGTGTAAACACACTGAAAACTGGCACACTTGTGATGCACCAGGTTAGTCTACAACAGTAGTAGTAAGTAGTAXXXXXXXXXXCGCCCGTGTTTTTTTTGTTTTTTTTCGTCCCATTTACTACCCTTGCACTACTCTCGTCACCCCTCCCAGTAGTAACTCAGATCTGGGTTCACATAGCGGG	M,aa,ac,ae,ag,ai,aj,am,ao,aq,as,au,av,aw,az,ba,bi,bk,bl,bm,bo,bp,bq,bs,bu,bv,ca,cc,cf,cj,ck,cl,cm,cn,co,cs,ct,cx,cy,da,dc,dd,de,df,dg,dh,di,dj,dn,do,dp,dq,dr,dt,du
CCTTTTACTTTTCGCGAAACCCTGTTGACGTGTAAACACACTGAAAACTGGCACACTTGTGATGCACCAGGTATACTTTCAACAAACAAGTAGTAAGTAGXXXXXXXXXXGCCCGTGTTTTTTTTGTTTTTTTTTCGTCCCATTTACTACCCTTGCACTACTCTCGTCACCCCTCCCAGTAGTAACTCAGATCTGGGGTCACATAGCGGG	P,ab,ad,af,ah,ak,al,an,ap,ar,as,at,ax,ay,az,bb,bc,bd,be,bf,bg,bh,bj,bn,br,bt,bw,bx,by,bz,cb,cc,cd,ce,cf,cg,ch,ci,cp,cq,cr,cu,cv,cw,cz,db,dh,dk,dl,dm,dq,ds,dv,dw
>Marker21750	aaxbb
CCTATGTCTGCAACAGCCCCTTGCTATTATTATGATATAGCCCCGCTTTCACTACCGGGTTTTCACTACTACTACCACGACTCTGACTATTGTTAACAACXXXXXXXXXXCACTCGCGCAAGAGCTCCCGAGGCATTGCGAGAAAGGTCCCAAAAGTGACCCCGCTACCCTTTATCCTTGGTCTGTTGATAAGTCGAAGCACCTTCTAGG	M,aa,ab,af,ah,ak,ap,aq,ar,as,av,ax,ay,ba,bd,bg,bj,bl,bs,bu,bw,bx,bz,cd,cf,cg,cj,ck,cl,cn,cr,cs,cu,cv,cw,cx,cy,db,dc,de,dh,di,dl,dm,dn,do,dq,ds,dw
CCTATGTCTGCAACAGCCCCTTGCTATTATTATGATATAGCCCCGCTTTCAATACCGGGTTTTCACTACTACTACCACGACTCTGACTATTGTTAACAATXXXXXXXXXXCACTCGCGCAAGAGCTCCCGAGGCATTGCGAGAAAGGTCCCAAAAGTGACCCAGCTACCCTTTAGCCTTGGTCTGTTGATAAGTCGAAGCACCTTCTAGG	P,ac,ad,ae,ag,ai,aj,al,am,an,ao,at,au,aw,az,bb,bc,be,bf,bh,bi,bk,bm,bn,bo,bp,bq,br,bs,bt,bv,bw,by,ca,cb,cc,ce,ch,ci,cm,co,cp,cq,cs,ct,cz,da,dd,df,dg,dj,dk,dp,dr,dt,du,dv,dw
>Marker58731	aaxbb
CCTCTCTGGGAGGGAGTGTGACGTCTGTGATTCCGATCCGCGTACACTCTCGTGGGCGGAGAAGAGTTGTTCGGCGTTTGACTTACTCTCTCCCCCTTCCXXXXXXXXXXGTAAAACATTCTGCAAGATTTTCAACGGAACGATGGAATGGGAACAATGTTGGAAAAGGACGATAAAATATGCGAAGGGTAAACAGGATTTAAATTTGGG	M,ab,ad,ag,ai,aj,ak,an,ao,aq,ar,as,au,aw,az,bd,be,bg,bh,bj,bk,bm,bo,bq,bu,bx,by,ca,cc,cf,cg,cj,ck,cl,cn,co,cq,cr,cw,cx,cz,da,de,df,dg,dk,dm,dn,dq,dr,dt,du,dw
CCTTTCTGGGAGGGAATGTGACGTCTGTGATTCCGATCCGCGTACACTCTCGTGGGCGGAGAAGAGTTGTTCGGCGTTTGACTTACTCTCTCCCCCTTGTXXXXXXXXXXGTGAAACATTCTGCAAGATTTTCAACGGAACGATGGAATGGGAACAATGTTGGAAAAGGACGATAAAATATGCGAAGGGTAAACAGGATTTAAATTTGGG	P,aa,ac,ae,af,ah,al,am,ap,at,av,ax,ay,ba,bb,bc,bf,bi,bl,bn,bp,br,bs,bt,bv,bw,bz,cb,cc,cd,ce,cg,ch,ci,cl,cm,cp,cs,ct,cu,cv,cy,db,dc,dd,dh,di,dj,dl,do,dp,ds,dv,dw
>Marker52033	aaxbb
CCCATTGGGTGTTTCATCCGGTAAAGGTTTTGTGTTTCTCTAAACCATTTCATGGGGGAGGTCTTAAGCTCCCAATTCTGAGGAAACCTCAAAACAAAAGXXXXXXXXXXTTCAGGGAAACAGGGGGGAGGAGTGGATGCAGCAGTTCTTCCCTAAAAAGTCTTTCGCCGACAGCTACGACGGTCTGGTCACCATCCGACGTGGCGAAGG	M,aa,ab,ad,ae,ag,ah,ai,aj,ak,al,an,ao,ap,aq,ar,as,at,au,aw,ay,bc,bd,bi,bj,bo,bq,bu,bv,by,bz,cc,cd,ce,cf,cg,ch,cl,cm,cn,co,cp,cq,cr,ct,cu,cy,dc,de,dg,dh,dj,dk,do,dp,dr,dt,du,dv
CCCATTGGGTGTTTCATCCGGTAAAGGTTTTGTGTTTCTCTAAATCATTTCATGGGGGAGGTCTTAAGCTCCCAATTTTGAGGAAACCTCAAAACAAAAGXXXXXXXXXXTTCAGGGAAACAGGGGGGAGGAGTGGATGCAGCAGTTCTTCCCTAAGAAGTCTTTCTCCGACAGCTACGACGGTCTGGTCACCATCCGACGTGGCGAAGG	P,ac,af,am,av,ax,az,ba,bb,be,bf,bg,bh,bk,bl,bm,bn,bp,br,bs,bt,bw,bx,ca,cb,ci,cj,ck,cs,cv,cw,cx,cz,da,db,dd,df,dh,di,dl,dm,dn,dp,dq,ds,dw
>Marker2399	aaxbb
CCTTTGGCTTTCCTTTGTACAGTACGTGGCTCCCAAGTATGCCCGGGTAATCGGGTATGTTTAGCACAGCACCAGGGGGTGAGTTGCATGCGGAAATATTXXXXXXXXXXAGCACGAAATACACCCGGGTAGTCGGATACCTCGAGTACAACCCTAGTGGTGATATTACGTACGTAATATGCTCTGTGCTCCCCCCCCCCAAAAAAATGG	P,aa,ac,ad,ah,an,ap,ar,as,au,ax,ba,bc,bd,bf,bj,bl,bn,bo,bp,bq,br,bs,bu,bx,by,bz,ca,cb,cd,cg,cj,ck,cl,cm,cn,cp,cq,cr,cs,ct,cu,cw,cy,dc,dd,df,dg,di,dm,dn,do,dr,ds,dt,du,dw
CCTTTGGCTTTCCTTTGTACAGTACGTGGCTCCCAAGTATGCCCGGGTAATCGGGTATGTTTAGCACAGCACCAGGGGGTGAGTTGCATGCGGAAATATTXXXXXXXXXXAGCACGAAATACACCCGGGTAGTCGGATACCTCGAGTACAACCCTAGTGGTGATATTACGTACGTAATATGCTCTGTGCTCCCCCCCCCAAAAAAAATGG	M,ab,ae,af,ag,ah,ai,aj,ak,al,am,ao,aq,as,at,av,aw,ax,ay,az,bb,be,bg,bh,bi,bk,bm,bn,bt,bv,bw,cc,cd,ce,cf,ch,ci,cj,co,cv,cx,cy,cz,da,db,de,dh,dj,dk,dl,dp,dq,dv,dw
>Marker20817	aaxbb
CCCACACGTGATTATCACGTGGGACAGTGGGTAGTGTTATATAACCAACAAAAGATATGTTTGGGAGTCCGCCACTTGACTCTCACCGACTTCGTAACAGXXXXXXXXXXCGCACGCTCGCAAAGACGTCATTTCCTTTTTTCTTTGCCCGGGAAAAAGCGGAAATGTGAAGTCGGTTAGATATGTCGTGGGTTTCAGTGACTTCGTGGG	M,ab,ad,af,ai,ak,al,an,aq,ar,at,av,aw,ay,bc,be,bg,bi,bk,bm,bn,bo,bq,br,bt,bw,ca,cb,cc,cf,cg,ch,ci,ck,cl,co,cp,cq,cs,cw,cx,cy,cz,dd,de,di,dp,dr,ds,du,dw
CCCACACGTGATTATCACGTGGGACAGTGGGTAGTGTTATATAATCAACAAAAGATATGTTTGGGAGTCCGCCACTTGACTCTCACCGACTTCGTAACAGXXXXXXXXXXCGCACGCTCGCAAAGACGTCATTTCCTTTTCTCTTTGCCCGGGAAAAAGCGGAAATGTGAAGTCGGTTAGATATGTCGTGGGTTTCAGTGACTTCGTGGG	P,aa,ac,ae,ag,ah,aj,am,ao,ap,as,au,ax,az,ba,bb,bc,bd,bf,bh,bj,bl,bp,bs,bt,bu,bv,bx,by,bz,cd,ce,cj,ck,cm,cn,cr,ct,cu,cv,da,db,dc,df,dg,dh,dj,dk,dl,dm,dn,do,dq,ds,dt,dv,dw
>Marker38651	aaxbb
CCCTTCGCTCGAGGAACGAAAACAATCGACGCCACCTCTGTTTGGCGCACGACCCGTCACGACATCGCTGATTGCCCAAGGTCCAATGACTGCTACTCCGXXXXXXXXXXCTGAACCTCCTCCATTCTCTAGTGACACCAATTGCATACCTTACTTACCCATGAACTCGACCTGCCCAAACAGGTGCTCGATATTTCCAAGACAGTATGG	P,aa,ab,ad,af,ah,ai,aj,ak,al,am,an,ao,ap,aq,ar,as,at,au,av,aw,ay,az,ba,bc,bd,bf,bh,bi,bj,bl,bm,bn,bo,bp,bq,br,bs,bv,bw,bx,cb,cc,cd,ce,cf,ci,ck,co,cs,ct,cu,cv,cw,cx,db,dc,dd,df,dg,di,dm,dn,dq,dr,ds,dv
CCCTTCGCTCGAGGAACGAAAACAATCGACGCCACCCCTGTTTGGCGCACGACCCGTCACGACATCGCTGATTGCCCAAGGTCCAATGACTGCTACTCCGXXXXXXXXXXCTGAACCTCCTCCATTCTCTAGTGACACCAATTGCATACCTTACTTACCCATGAACTCGACCTGCCCAAACAGGTGCTCGATATTTCCAAGACAGTATGG	M,ac,ae,ag,aq,as,ax,bb,bd,be,bg,bk,bt,bu,by,bz,ca,cb,cc,cg,ch,cj,cl,cm,cn,cp,cq,cr,cy,cz,da,de,dh,dj,dk,dl,dn,do,dp,dq,dr,dt,du,dw
>Marker14736	aaxbb
CCCATGTTGAGCGACCAGAGACGCGACAAGTGTTGTCGTGTATTTCAAGCGACTATTACAGGAGGTACGGTCTTGTGACGAAAACGTGCTGCATGTGGAAXXXXXXXXXXTTAGACGCATCCTCCCCCTTCAGCCCGGGCTGTTCCATGTAGCCGATGCTGTCATTGTCCATTATGTTCGATACAGGCGTGGTCCCTCATTAGTGCGGGG	M,aa,ac,ae,ag,ai,aj,am,ao,aq,au,aw,ay,ba,bd,bi,bk,bl,bo,bp,bq,bs,bv,bw,ca,cc,cd,ce,cf,cj,ck,cl,cm,cn,co,cs,ct,cx,cy,da,dc,dd,de,df,dg,di,dj,dn,do,dp,dq,dr,dt,du
CCCATGTTGAGCGACCAGAGACGCGACAAGTGTTGTCGTGTATTTCAAGCGACTATTACAGGAGGTACGGTTTTGTGACGAAAACGTGCTGCATGTGAAAXXXXXXXXXXTTAGACGCATCCTCCCCCTTCAGCCCGGGCTGTTCCATGTAGCCGATGCTGTCATTGTCCATTATGTTCGATACAGGCGTGGTCCCTCATTAGTGCGGGG	P,ab,ad,af,ah,ak,al,an,ap,ar,as,at,av,ax,az,bb,bc,be,bf,bg,bh,bj,bm,bn,br,bt,bu,bx,by,bz,cb,ce,cg,ch,ci,cj,cp,cq,cr,cu,cv,cw,cz,db,dh,dk,dl,dm,ds,dv,dw
>Marker26037	aaxbb
CCCATATGACGCGACTAATTGTATTGGTAGTAGCCTTTGGTCCGCACCAGCGTAGCTACCAGGTCTCTCTTCTTCTATCCGGCAGGGTGATCACTTCGTTXXXXXXXXXXGCGGTCTGACAGACGCCGAAGTTGGATCCATCCTTCGTTTTGCGAAGCGGGCATGAAATGTATTTGGATATTTCTGCGCGCGTGTGTGGAGGACACAAGG	M,aa,ab,ac,ae,af,ah,ai,aj,am,an,ar,ax,ay,bd,be,bi,bj,bk,bm,bn,bo,bp,bq,br,bs,bu,bw,bx,by,cb,cc,cf,cg,ch,ck,cl,cm,co,cq,cr,cx,da,de,dg,di,dl,dn,dp,dq,dr,ds
CCCATATGACGCGACTAATTGTATTGGTAGTAGCCTTTGGTCCGCACCAGCGCAGCTACCAGGTCTCTCTTCTTCTATCCGGCAGGGTGATCACTTCGTTXXXXXXXXXXGCGGTCTGACAGACGCCGAAGTTGGATCCATCCTTCGTTTTGCGAAGCGGGCATGAAATGTATTTGGATATTTCTGCGCGCGTGTGTGGAGGACACAAGG	P,aa,ad,ag,ak,al,ao,ap,aq,as,at,au,av,aw,az,ba,bb,bc,bf,bg,bh,bl,bt,bv,bz,ca,cd,ce,ch,ci,cj,cn,cp,cs,ct,cu,cv,cw,cy,cz,da,db,dc,dd,df,dh,di,dj,dk,dm,do,dt,du,dv,dw
>Marker75296	aaxbb
CCCACTAACCGAAAAAAATCGTTGGGGCATGCCATTCTCGTTATTCAACACGAATATCATGTTTGTACACACAAAGGCATGGGTTTATTCGCGCCATTCTXXXXXXXXXXGTCGATTGGTTCATCGAAATACGTTAGTGGGTGAAAGCACAGAAGTCCTCAAGTGACCGCCGTTAGAAGGAAAATAGTTAACCTCCGTCGCAGCACATGG	M,aa,ab,ad,ae,af,ag,ai,am,an,ar,as,at,av,ax,az,ba,bb,bh,bi,bj,bm,bn,bp,bq,br,bs,bt,bu,bx,bz,ca,cg,ch,cj,ck,co,cr,ct,cv,cw,cx,cy,da,de,df,dh,dj,dl,dm,dn,dq,dt,dv,dw
CCCACTAACTGAAAAAAATCGTTGGGGCATGCCATTCTCGTTATTCAACACGAATATCATGTTTGTACACACAAAGGCATGGGTTTATTCGCGCCATTCTXXXXXXXXXXGTCGATTGGTTCATCGAAATACGTTAGTGGGTGAAAGCACAGAAGTCCTCAAGTGACCGCCGTTAGAAGGAAAATAGTTAACCTCCGTCGCAGCACATGG	P,aa,ac,ae,ag,ah,ai,aj,ak,al,ao,ap,aq,au,aw,ay,bc,bd,be,bf,bg,bk,bl,bo,bq,bv,bw,by,bz,cb,cc,cd,ce,cf,ci,cl,cm,cn,cp,cq,cs,cu,cy,cz,db,dc,dd,dg,di,dk,do,dp,dq,dr,ds,du,dw
>Marker25640	aaxbb
CCTGTGTTTGTAACAGTCCCTTAATCCCATGCTGCACTCTTCTTGCAGCTCGGTTTCTTTCCAACACTGCCGACGTCTGATCCTTGTGTGCGGTTGCCGGXXXXXXXXXXTGTTATCTACCATGCGGGGCGCAATGCAGGAAACTGACCTTGTGACCTCTGGTGATGAATGCATGTAAAAATTTCTGGTATCATTCCGCTGCGACCTAGG	M,aa,ab,ah,ak,an,ap,aq,ar,as,av,ax,ay,ba,bd,bg,bh,bl,bq,bs,bu,bx,bz,cd,cf,cg,cj,ck,cl,cn,cr,cs,cu,cv,cw,cx,cy,cz,db,dc,de,dh,di,dl,dm,dn,do,dq,ds,dt,dw
CCTGTGTTTGTAACAGTCCCTTAATCCCATGCTGCACTCTTCTTGCAGCTCGGTTTCTTTCCAACACTGCCGACGTCTGATCCTTGTGTGCGGTTGCCGGXXXXXXXXXXTGTTATCTACCATGCGGGGCGCAATGCAGGAAACTGACCTTGTGACCTCTGGTGATGAATGCATGTAAAAATTTCTGGTGTCATTCCGCTGCGACCTAGG	P,ac,ad,ae,af,ag,ai,aj,al,am,an,ao,at,au,aw,az,bb,bc,be,bf,bi,bj,bk,bm,bn,bo,bp,bq,br,bt,bv,bw,by,bz,ca,cb,cc,ce,cf,ch,ci,cm,co,cp,cq,ct,da,dd,df,dg,dj,dk,dp,dr,du,dv
>Marker12571	aaxbb
CCCCGTGGTCTGTTATCAAGGTTCGCTCGGAGACGGACATCATCAAGTCCTTGGACCCTCGATACTTCGACGAAGGTGTGTATGTGCTTGCACCCATCACXXXXXXXXXXCCTGTGAAATCGCTTGGTACACATGGGAACAACCGGTAGTTACAGCATGTGGAGTAGTGCCGGTTGCCGCTATAGTGCCCATACTGGTGCAATAGAGGGG	P,aa,ab,ad,ae,af,ah,ai,al,am,an,ao,ap,aq,ar,as,at,au,av,aw,ax,ay,ba,be,bf,bg,bi,bj,bm,bn,bo,bq,bs,bt,bu,bv,bw,bx,ca,cb,cc,ce,ch,cj,ck,co,cp,cq,cr,cu,cy,dh,dl,dq,ds,du,dv,dw
CCCCGTGGTCTGTTATCAAGGTTCGCTCGGAGACGGACATCATCAAGTCCCTGGACCCTCGATACTTCGACGAAGGTGTGTATGTGCTTGCACCCATCACXXXXXXXXXXCCTGTGAAATCGCTTGGTACACATGGGAACAACCGGTAGTTGCAGCATGTGGAGTAGTGCCGGTTGCCGCTATAGTGCCCATACTGGTGCAATAGAGGGG	M,ac,ag,aj,ak,av,az,bb,bc,bd,bh,bk,bl,bp,bq,br,by,bz,cd,cf,cg,ci,cl,cm,cn,cs,ct,cv,cw,cx,cz,da,db,dc,dd,de,df,dg,di,dj,dk,dm,dn,do,dp,dr,dt
>Marker59350	aaxbb
CCTAGAAAACGCGCAGCACTTTAACCTTGTGTTGTTGGAACACGTGCCACCGCTCTCGTCTCGGCGTACTGTTTTGGGGTGTCGTTACAGCAGCAAACACXXXXXXXXXXGAGAGTTGTTACTGCACCACGCCACATGTTTACTGATGTCCGCCCCTGGTCTCTGTATCGGTCTTCTGTCCTTCTCGTCAGCTGAACCAAGGGGAAGTGG	M,ac,ad,ah,ai,aj,ak,al,am,ao,ap,aq,as,at,au,ay,az,bb,bd,be,bh,bj,bo,bp,bq,br,bs,bt,bu,bv,bw,bx,by,ca,cb,cc,cd,ce,cg,ch,ci,cj,cl,cn,cr,cv,cx,cy,cz,da,db,de,df,dh,dj,dk,dm,dn,ds,dt,dv,dw
CCTACAAAACGCGCAGCACTTTAACCTTGTGTTGTTGGAACACGTGCAACCGCTCTCGTCTCGGCGTACTGTTTTGGGGTGTCGTTGCAGCAGCAAACACXXXXXXXXXXGAGAGTTGTTACTGCACCACGCCACATGTTTACTGATGTCCGCCCCTGGTCCCTGTATCGGTCTTCTGTCCTTCTCGTCAGCTGAACCAAGGGGAAGTGG	P,aa,ab,ae,af,ag,an,ar,as,av,aw,ax,az,ba,bc,bf,bg,bi,bk,bl,bm,bn,bt,bv,bz,cb,cc,cf,ck,cm,co,cp,cq,cs,ct,cu,cw,dc,dd,dg,di,dl,do,dp,dq,dr,du
>Marker72705	aaxbb
CCTGGTTTTGATCAAAAGCGAGCGGGGTTTTACCCTATTTAATAGCTGTGTACAAGAGCTCCACTCCGCGGGCGGCTGACGCCGCCCGCTACGCTCGCGCXXXXXXXXXXATTGCCCTGTTGCGCTCAGCTGTGCTGTGTGCTTTTGCTACCGGTGTTACGTTCTGATCGGCAGCACGGGGGTCCTTTGCGTGGGGGAAAAAACAGGGGG	M,ac,ag,aj,ak,an,av,az,bb,bc,bd,bh,bk,bl,bp,bq,br,bw,bz,cd,cf,cg,ci,cl,cm,cn,cp,cs,ct,cv,cw,cx,cz,da,dc,dd,de,df,dg,di,dj,dk,dm,dn,do,dp,dr,dt
CCTGGTTTTGATCAAAAGCGAGCGGGGTTTTACCCTATTTAATAGCTGTGTACAAGAGCTCCACTCCGCGGGCGGCTGACGCCGCCCGCTACGCTCGCGCXXXXXXXXXXTGCCTGCTGTTGCGCTCAGCTGTGCTGTGTGCTTTTGCTACCGGTGTTACGTTCTGATCGGCAGCACGGGGGTCCTTTGCGTGGGGGAAAAAACAGGGGG	P,aa,ab,ad,ae,af,ah,ai,al,am,an,ao,ap,aq,ar,as,at,au,aw,ax,ay,ba,be,bf,bg,bi,bj,bm,bn,bo,bs,bt,bu,bv,bw,bx,by,ca,cb,cc,ce,ch,cj,ck,co,cq,cr,cu,cy,db,dh,dl,dq,ds,du,dv,dw
>Marker5873	aaxbb
CCTTTACACGCCTTGCAGGGCAAAACTACCACGACCACCACCATAGCGCTTCCAGATGAAAAAAAAACGCCTCTCAGACATATCGTACCCAAAACCTGAGXXXXXXXXXXGATAGATGGTCGCCATTCTGGCAAAACTGGACGCTGTTTCTTATGCTATTTTGCTACAGTATGTACAATAACGCGTACCGGCACACAAATTCAACGGGGG	P,ab,ac,ad,ag,ah,ai,ak,al,am,ao,ap,aq,as,at,av,ax,az,ba,bb,bc,bd,be,bf,bh,bi,bj,bo,bp,bq,br,bt,bu,ca,cd,cg,ch,ci,ck,cn,co,cr,cs,ct,cw,cx,cy,cz,da,db,dc,de,df,dm,dq,ds,dt,du,dw
CCTTTACACGCCTTGCAGGGCAAAACTACCACGACCACCACCATAGCGCTTCCAGATGAAAAAAAAACGCCTCTCAGACATATCGTACCCAAAACCTGAGXXXXXXXXXXGATAGATGGTCGCCATTCTGGCAAAACTGGACGCTGTTTCTTATGCTATTTTGCTACAGTATGTACAATAACGCGTACCGGCACGCAAATTCAACGGGGG	M,aa,ae,af,aj,an,ar,au,aw,ay,az,bg,bk,bl,bm,bn,bs,bt,bu,bv,bw,bx,by,bz,cb,cc,ce,cf,cj,cl,cm,cp,cq,cu,cv,cw,dd,de,dg,dh,di,dj,dk,dl,dn,do,dp,dq,dr,dv,dw
>Marker39014	aaxbb
CCTAACTGCAAATAAGAAGGGGGCGGTTTAGACTGTTGTCGGTTGGGAGGAGGAAGAGGTACAGCTGCAAATGCTAATACGTGGCAGTCGATAACGATCAXXXXXXXXXXATGGGCATAAACAAGGCATACCTGCTGGAAGAGGTTGAGGCTCTCCTGCATCTTGTTTACGCTGCTGTCCTCGAACAGCCTTTGGTTATAGCCATTAAGG	P,aa,ab,ag,aj,ak,al,ao,ap,ar,at,av,aw,ay,ba,bb,bc,bd,be,bf,bh,bi,bl,bn,bo,bp,br,bt,bv,bw,by,cd,ce,cf,cm,co,cq,cr,cs,cw,cy,da,db,dc,de,dh,dl,dm,dn,do,dp,dr,ds,dt,dv
CCTAACTGCAAATAAGAAGGGGGCGGTTTAGACTGTTGTCGGTTGGGAGGAGGAAGAGGTACAGCTGCAAATGCTAATACGTGGCAGTCGATGACGATCAXXXXXXXXXXATGGGCATAAACAAGGCATACCTGCTGGAAGAGGTTGAGGCTCTCCTGCATCTTGTTTACGCTGCTGTCCTCGAACAGCCTTTGGTTATAGCCATTAAGG	M,ac,ad,ae,af,ah,ai,am,an,aq,ar,as,au,ax,az,bg,bj,bk,bm,bq,bs,bt,bu,bw,bx,bz,ca,cb,cc,cf,cg,ch,ci,cj,ck,cl,cn,cp,ct,cu,cv,cx,cz,dd,df,dg,dh,di,dj,dk,dq,du,dw
>Marker10964	aaxbb
CCTCACACCCGGCTTGCCGAGAGAAGCTTCCAAGATTGTTCCCCGAATATTCTTAGAAGACTCTCGTCCGGCTTGCTGGAAGACGATACTGAGACTTTCCXXXXXXXXXXGGAAGAAGCTTCTGATAATTTTCCCTGAAGGTTCTTAGAACCCCCGCTCCCCGCAAACTGGGGGGATAGCTCCTGAGAAAGCCAGGGGATTATTGGTGGG	M,ab,ac,ae,af,ah,am,an,aq,at,au,ax,ay,be,bi,bj,bk,bn,bp,bq,bs,bu,bv,bw,bx,by,cc,cf,cg,ch,ci,cj,ck,cl,cm,co,cq,cr,cs,cu,cx,cy,cz,da,db,dd,de,df,dg,dh,di,dk,dl,dn,dp,dr,ds,dt
CCTCACACCCGGCTTGCCGAGAGAAGCTTCCGAGATTGTTCCCCGAATATTCTTAGAAGACTCTCGTCCGGCTTGCTGGAAGACGATACTGAGGCTTTCCXXXXXXXXXXGGAAGAAGCATCTGATAATTTTCCCTGAAGGTTCTTAGAACCCCCGCTCCCCGCAAACTGGGGGGATAGCTCGTGAGAAAGCCAAGGGATTATTGGTGGG	P,aa,ad,ag,ai,aj,ak,al,ao,ap,ar,as,av,aw,ax,az,ba,bb,bc,bd,bf,bg,bh,bl,bm,bo,br,bt,bz,ca,cb,cd,ce,cn,cp,ct,cv,cw,dc,dj,dm,do,dq,du,dv,dw
>Marker15405	aaxbb
CCCCGATCCTGGCGGTACGCTCGTGATTGACCTGAACGATGGGGACGATTTTTCTTGTGGTTGTTCGGGCGAAAAGATTTGCTGTCGCGGCGGTAGCTGGXXXXXXXXXXATGCCTAGAATGTTTGAAGGAATGGGTGTATTCGTGACAGTTGAGGCAAAGCCCCCGATTTCCTCGGAGGACAGTGGCGCGGGCGGAGGGTGAAAGAAGG	M,ab,ac,ad,af,ah,ai,am,an,ar,as,at,av,ax,az,ba,bb,bh,bi,bj,bm,bn,bp,bq,br,bs,bt,bu,bw,bx,ca,cc,cg,ch,cj,ck,cr,cv,cw,cx,cy,da,dc,de,df,dh,dj,dl,dm,dn,dt,dv,dw
CCCCGATCCTGGCGGTACGCTCGTGATTGACCTGAACGATGGGGACGATTTTTCTTGTGGTTGTTCGGGCGAAAAGATTTGCTGTCGCGGCGGTAGCTGGXXXXXXXXXXATGCCTAGAATGTTTGAAGGAGTGGGTGTATTCGTGACAGTTGAGGCAAAGCCCCCGATTTCCTCGGAGGACAGTGGCGCGGGCGGAGGGTGAAAGAAGG	P,aa,ae,ag,aj,ak,al,ao,ap,aq,au,aw,ay,bc,bd,be,bf,bg,bk,bl,bo,bv,by,bz,cb,cd,ce,cf,ci,cl,cm,cn,co,cp,cq,cs,ct,cu,cw,cz,db,dd,dg,di,dk,do,dp,dq,dr,ds,du
>Marker20844	aaxbb
CCCTGTATTAAGCACAACTCGACGCGAGTCGACGAGGGAAGAAAGGGCTGAATTATTGTCGCGATGAACAAAAAGTCGCATACAGTAGCGGGGAGGGGGGXXXXXXXXXXGCAAAGATAATATAATAGATATGCAAAATAAAAACACCATACGCACTGCTGTTGTGTCCAGCAAAATTGCCTCCCCAGGTCCCACGCACCTGCAACGAGG	P,ab,ae,ah,ai,aj,ak,al,an,aq,au,av,aw,ax,az,bc,bd,be,bk,bl,bn,bo,bt,bw,bx,bz,ca,cd,ce,cf,ci,cm,cn,co,cp,cr,ct,cy,cz,da,de,df,dg,di,dj,do,dq,dr,ds,dt,dv,dw
CCCTGTATTAAGCACAACTCGACGCGAGTCGACGAGGGAAGAAAGGGCTGAATTATTGTCGCGATGAACAAAAAGTCGCATACAGTAGCGGGGAGGGGGGXXXXXXXXXXGCAAAGATAATATATTAGATATGCAAAATAAAAACACCATACGCACTGCTGTTGTGTCCAGCAAAATTGCCTCCCCAGGTCCCACGCACCTGCAACGAGG	M,aa,ac,ad,af,ag,am,ao,ap,ar,as,at,ay,ba,bb,bf,bg,bh,bi,bj,bk,bm,bp,bq,br,bs,bt,bu,bv,by,cb,cc,cd,ce,cg,ch,cj,ck,cl,cq,cs,cu,cv,cw,cx,db,dc,dd,dh,dk,dl,dm,dn,dp,dq,dt,du
>Marker14308	aaxbb
CCTTCGAGTAGATACAAAAAATGTCCATATGGCAACGCAAGAATGACATTCCGACGATTTGGGATTAACGCCTTCACTACTGGAAACCGTCTTTGGGGAAXXXXXXXXXXTGCTACCTAGACCTGTACATATCATCGTACCACGCACGCGTCGGCGAGCGAATGCGAGTTTCTAACTTCCACCTCCCCCCACCAAAAAGGGAGGACGGGG	P,aa,ac,ah,aj,am,ao,aq,as,at,au,az,ba,bh,bj,bl,bn,bp,bs,bt,bu,bw,bx,by,cb,cc,cd,ce,cg,ch,ck,cm,co,cp,cr,cs,cu,cv,cy,dc,df,dg,dh,dj,dk,dl,dm,dn,dp,dq,du,dv
CCTTCGAGTAGATACAAAAAATGTCCATATGGCAACGCAAGAATGACATTCCGACGATTTGGGATTAACGCCTTCACTACTACTGGAAACCGTCTTTGGGXXXXXXXXXXTGCTACCTAGACCTGTACATATCATCGTACCACGCACGCGTCGGCGAGCGAATGCGAGTTTCTAACTTCCACCTCCCCCCACCAAAAAGGGAGGACGGGG	M,ab,ad,ae,af,ag,ai,ak,al,an,ap,ar,av,aw,ax,ay,bb,bc,bd,be,bf,bg,bi,bk,bm,bo,bq,br,bt,bv,bw,bz,ca,ce,cf,ci,cj,cl,cn,cq,ct,cw,cx,cz,da,db,dd,de,di,do,dq,dr,ds,dt,dw
>Marker55020	aaxbb
CCAACGATTCAGCACCTCTCCACAAACCCCAGATTTCCTTCGTTCAATCTTCCACCTTATTCTTTTTTCACTCTTTTTTTCCAAGTAACTTTAGTTTTGGXXXXXXXXXXCAACTTGCATTTTAATAGATGTCCATGCGAGCTTTTTTGTAATAATGCGCCAAAGGGCACACAGCACAAGGCAACAACGGGAGCAAGCTGAAGCTGTGGG	M,ae,af,ag,ai,aj,an,ar,av,az,bc,bd,bf,bh,bk,br,bz,cd,cf,cg,ci,ck,cm,cn,cp,cs,ct,cv,cw,cx,cz,da,dc,dd,de,df,dg,di,dj,dn,do,dr,dt
CCAACGATTCAGCACCTCTCCACAAACCCCAGATTTCCTTCGTTCAATCTTCCACCTTATTCTTTTTTCACTCTTTTTTTCCAAGTAACTTTAGTTTTGGXXXXXXXXXXGAACTTGCATTTTAATAGATGTCCATGCGAGCTTTTTTGTAATAATGCGCCAAAGGGCACACAGCACAAGGCAACAACGGGAGCAAGCTGAAGCTGTGGG	P,aa,ab,ac,ad,ae,af,ah,aj,ak,al,am,an,ao,ap,aq,as,at,au,av,aw,ax,ay,az,ba,bb,bd,be,bg,bi,bj,bk,bl,bm,bn,bo,bp,bq,bs,bt,bu,bv,bw,bx,by,ca,cb,cc,cd,ce,cf,ch,cj,ck,cl,co,cq,cr,cu,cy,db,dh,dk,dl,dm,dp,dq,ds,du,dv,dw
>Marker60094	aaxbb
CCTTTCATACTTTCGCCGCTGGTCCGTAAGACTCCCATGCCTGCTGGTGGGCTTATTCGTATATATTCAACGTCACAGCTGACGTTTCGTTGCTGGTTCTXXXXXXXXXXTCCTCGAACCCTTGCGGCAGCCTGCAGAGAGAGCAGAGTGCAGCGTGCAGAAAAACACTACGATGGTGCCCCCGCCCCCTCGTGTGGCACCACTTGAAGG	P,ac,ad,ae,af,ag,ah,ai,am,ao,ap,aq,as,aw,ay,az,ba,bb,bc,bd,bj,bm,bn,bo,bp,bq,bt,bu,bv,bw,bx,by,cb,cc,cd,ce,ch,ci,cm,cn,co,cp,cq,cr,cv,cw,cz,da,df,dh,di,dj,dk,dl,do,dp,dq,dr,du,dv,dw
CCTTTCATACTTTCGCCGCTGGTCCGTAAGACTCCCATGCCTGCTGGTGGGCTTATTCGTATATATTCAACGTCACAGCTGACGTTTCGTTGCTGGTTCTXXXXXXXXXXTCCTCGAACCCCTGCGGCAGCCTGCAGAGAGAGCAGAGTGCAGCGTGCAGAAAAACACTACGATGGTGCCCCCGCCCCCTCGTGCGGCACCACTTGAAGG	M,aa,ab,aj,ak,al,an,aq,ar,at,au,av,ax,ay,be,bf,bg,bh,bi,bk,bl,br,bs,bw,bz,ca,cc,cf,cg,cj,ck,cl,cs,ct,cu,cx,cy,cz,db,dc,dd,de,dg,dm,dn,ds,dt,dw
>Marker10134	aaxbb
CCCATTAGAAGGGACCAGGGATCCTTTATTGGGTGTTGCGTCTACCTTCAAGGTCCCTTGAAGAGAAAAAAAAGGTGCGCAGGAAGGGTTCCTGAAAAAGXXXXXXXXXXAAATACAAATCTCACATAATAGTATATTTGGTGGTGTGCAAGTGTGTGGGGGTGGGTGTTCGTTCATCGTTGACTTGTTGGGCTGAGACATGAAATAGGG	M,aa,ab,ae,af,ai,am,ap,aq,ar,av,ax,az,bb,bc,be,bh,bj,bk,bl,bn,bp,bq,br,bs,bt,bu,bv,bx,by,cb,cc,cd,cg,ci,cj,cn,co,cq,cx,de,df,dh,di,dp,dq,dt,du,dw
CCCATTAGAAGGGACCAGGGATCCTTTATTGGGTGTTGCGTCTACCTTCAAGGTCCCTTGAAGAGAAAAAAAAGGTGCGCAGGAAGGGTTCCTGAAAAAGXXXXXXXXXXAAAAACAAATCTCACATAATAGTATATTTGGTGGTGTGCAAGTGTGTGGGGGTGGGTGTTCGTTCATCGTTGACTTGTTGGGCTGAGACATGAAATAGGG	P,ab,ac,ad,af,ag,ah,aj,ak,al,an,ao,as,at,au,aw,ay,az,ba,bd,bf,bg,bi,bm,bo,bt,bw,bz,ca,cb,cd,ce,cf,ch,ck,cl,cm,cp,cr,cs,ct,cu,cv,cw,cy,cz,da,db,dc,dd,dg,dj,dk,dl,dm,dn,do,dr,ds,dv
>Marker56119	aaxbb
CCTTCTGCGCCGGCATGGGGTCCTCTCCCGTGGATATAAGACGCGCAATAGAGGGTGCCCTCGGCGGAGGTATCTTCAGTGCCGCAGCATTTTCTGGAGAXXXXXXXXXXTGCTGTACGAGTAAATTCGCTCGATTCAGTTTTTAAGTAGATCTCATGGAAGGTGTGGTTCAACCTCTGTTCCACGTTTTGGATCAATCTGATTAGATGG	P,ae,af,ah,ai,aj,ao,ap,aq,at,ax,az,ba,bb,bd,be,bf,bh,bi,bj,bk,bl,bm,bo,bp,br,bs,bt,bv,bx,cb,cc,cd,ch,ci,cj,ck,cl,cn,cp,cr,cv,cw,cx,cy,cz,dd,de,dl,dp,dq,dr,ds,dt,dv,dw
CCTTCTGCGCCGGCATGGGGTCCTCTCCCGTGGATATAAGACGCGCAATAGAGGGTGCCCTCGGCGGAGGTATCTTCAGTGCCGCAGCATTTTCTGGAGAXXXXXXXXXXTGCTGTACGAGTAAATTCGCTCGATTCAGTTTTTAAGTAGATCTCATGGAACGTGTGGTTCAACCTCTGTTCCACGTTTTGGATCAATCTGATTAGATGG	M,aa,ab,ac,ad,ag,ak,al,am,an,ar,as,au,av,aw,ay,bc,bg,bn,bq,bu,bw,by,bz,ca,ce,cf,cg,cm,co,cq,cs,ct,cu,da,db,dc,dd,df,dg,dh,di,dj,dk,dm,dn,do,dq,du
>Marker7363	aaxbb
CCTCCATTTCCACACTAACTTTAAGATGTAAACGGCTAAATAAATAATTGTTTTTTTATGATCCTCTTTTTTTTCCGATGACACCCGCCTTCGAATCAAGXXXXXXXXXXCACTAACTTTGAGGCATAAACGGCTAAATATATCAATGTTTTTTTATGAGGATCATTTTTTTTTCCGACGACACTCAGATTTGAACCTAGGAAGACCAGG	P,aa,ab,ac,ad,ae,af,ag,ai,aj,ak,al,am,an,ao,ap,aq,ar,as,at,av,ax,ba,bc,bf,bh,bi,bk,bl,bm,bn,bo,bs,bv,bw,bx,bz,ca,cb,cc,cd,ce,cf,cg,ch,cj,cl,cm,cn,co,cq,cs,ct,cv,cx,cy,cz,dc,dh,di,dj,dk,dn,dp,dt,du
CCTCCATTTCCACACTAACTTTAAGATGTAAACGGCTAAATAAATAATTGTTTTTTTATGATCATCTTTTTTTTCCGATGACACCCGCCTTCGAATCAAGXXXXXXXXXXCACTAACTTTAAGGCATAAACGGCTAAATATATCAATGTTTTTTTATGAGGATCATTTTTTTTTCCGACGACACTCAGATTTGAACCTAGGAAGACCAGG	M,ah,au,aw,ay,az,bb,bd,be,bg,bj,bp,bq,br,bt,bu,bw,by,bz,cb,ci,ck,cp,cr,cu,cw,da,db,dd,de,df,dg,dl,dm,do,dq,dr,ds,dv,dw
>Marker15123	aaxbb
CCTGAATTCTATCATGTCACTTGCATCGATCGGCACGTTTTGAAAATATAGTACTTTGGTGGGTGTAGAAGTCGAGTCGTTTTTGCGCTGCTTGAGCGAAXXXXXXXXXXATGTTTTTCGAACCTCACACTCTATTCGGACGAACCGGACGACCTCTACCTACCGCACTTCGGTGTTTCAAGCAAATTTTGTTTTCGTGGGATCCTTGGG	M,aa,ab,ac,ad,ae,ag,ah,ai,aj,ak,al,am,an,ao,ap,aq,ar,as,at,au,aw,ay,bc,bd,bi,bj,bo,bq,bt,bu,bv,bx,by,bz,ca,cc,cd,ce,cf,cg,ch,cl,cm,cn,co,cp,cq,cr,ct,cu,cw,cy,dc,dg,dh,di,dj,dk,do,dp,dr,dt,du,dv,dw
CCTGAATGCTATCATGTCACTTGCATCGATCGGCATGTTTTGAAAATATAGTACTTTGGTGGGTGTAGAAGTCGAGTCGTTTTTGCGCTGCTTGAGCGAAXXXXXXXXXXATGTTTTTCGAACCTCACATTCTATTCGGACGAACCGGACGACCTCTACCTACCGCACTTCGGTGTTTCAAGCAAATTTTGTTTTCGTGGGATCCTTGGG	P,af,am,av,ax,az,ba,bb,be,bf,bg,bh,bk,bl,bm,bn,bp,br,bs,bt,bw,cb,ci,cj,ck,cs,cv,cx,cz,da,db,dd,de,df,dl,dm,dn,dq,ds
>Marker17655	aaxbb
CCCAATGGTTTAAGGGCATTGCGCCACATGGACATTTCGTTGCACGACGAGGTCGTCCGCTCCGGAAGGTGAGCAAATCCTACAAACGTATACAAGTACCXXXXXXXXXXAATTGAAACCCAGCGTGAGCCGGCATTCTTGTTTCGTACTACAGCAGTAGATTTCCTGTAACGTATTTATGCTCTTCTCGTACATACGTATTTTATTGGG	M,aa,ab,ad,af,ag,ai,aj,ak,am,an,aq,ar,as,at,au,ay,be,bg,bj,bn,bo,bp,bu,bv,bz,cf,ch,cl,cn,co,cp,cq,cu,cv,cw,cx,cy,cz,dd,dg,di,dj,dm,do,dr,dt,du,dv
CCCAATGGTTTAAGGGCATTGCGCCACATGGACATTTCGTTGCACGACGAGGTCGTCCGCTCCGGAAGGTGAGCAAATCCTACAAACGTATACAAGTACCXXXXXXXXXXAATTGAAACCCAGCGTGAGCCAGCATTCTTGTTTCGTACTACAGCAGTAGATTTCCTGTAACGTATTTATGCTCTTCTCGTACATACGTATTTTATTGGG	P,ab,ac,ae,ah,al,ao,ap,au,av,aw,ax,az,ba,bb,bc,bd,bf,bh,bi,bk,bl,bm,bq,br,bs,bt,bw,bx,by,ca,cb,cc,cd,ce,cg,ci,cj,ck,cm,cr,cs,ct,da,db,dc,de,df,dh,dj,dk,dl,dn,dp,dq,ds,dw
>Marker1380	aaxbb
CCACTTACTGTAGAGTAACAACGGTGACCGCCGGTAGGGACAGCTCGCGCCCTGTCGTTCCCACGGGAACTGGAGGATGCGCCAGCTAGCTAGCGCTGAGXXXXXXXXXXGCCTATCCGCAGGAAGACTATTATTTTTTTTTTTTTGCGGTTACAGGCTAAATTCAATAACAGTGCTGTGTGGAATGTGGAAGACAGGGTCCGAGATAGG	M,ae,af,ah,am,ap,aq,ar,au,aw,ax,ay,az,ba,bb,bc,be,bh,bj,bk,bl,bm,bo,bq,bt,bu,cb,cc,cd,ce,cf,cg,ch,ci,cj,ck,cl,cm,cn,co,cp,ct,cv,cw,cy,cz,da,dd,dg,dh,dj,dl,do,dp,dq,dr,dw
CCACTTACTGTAGAGTAACAACGGTGACCACCGGTAGGGACAGCTCGCGCCCTGTCGTTCCCACGGGAACTGGAGGATGCGCCAGCTAGCTAGCGCTGGGXXXXXXXXXXCTATCCGCAGGAAGACTATTATTATTTTTTTTTTTTGCGGTTACAGGCTAAATTCAATAACAGTGCTGTGTGGAATGTGGAAGACAGGGTCCGAGATAGG	P,aa,ab,ac,ad,ag,ai,aj,ak,al,an,ao,as,at,av,bd,bf,bg,bi,bn,bp,bq,br,bs,bt,bv,bw,bx,by,bz,ca,cn,cq,cr,cs,cu,cx,db,dc,de,df,di,dk,dm,dn,dq,ds,dt,du,dv,dw
>Marker44688	aaxbb
CCCTCCGTGTATAGCTTGGTACGGACAGCTATACACCTCATGGTATTGCTAGTATCCTGAAGCCAAGGCGCCGTAACACAAAGCAGGGTGTGTCGCACGCXXXXXXXXXXTCGCGTACTGCACATCCGAAGTAAGCTATGTCGCAATGTCATATCAGTATTTCCTACCACGTATCGTATTATAGCCCCCATTTTCGCTGTCGAGGTTAGG	M,af,ag,ah,aj,ak,al,am,aq,at,av,ax,ay,bh,bi,bj,bk,bl,br,bs,bt,bu,bv,bw,bx,cc,cf,cg,ch,cn,co,cv,cw,cx,db,de,df,dj,dk,dl,dp,dq,dv,dw
CCCTCCGTGTAGAGCTTGGTACGGACAGCTATACACCTCATGGTATTGCTAGTATCCTGAAGCCAAGGCGCCGTAACACAAAGCAGGGTGTGTCGCACGCXXXXXXXXXXTCGAGTACTGCACATCCGAAGTAAGCTATGTCGCAATGTCATATCAGTATTTCCTACCACGTATCGTATTATAGCCCCCATTTTCGCTGTCGAGGTTAGG	P,aa,ab,ac,ad,ae,ah,ai,an,ao,ap,ar,as,au,aw,az,ba,bb,bc,bd,be,bf,bg,bm,bn,bo,bp,bq,br,bt,bv,by,bz,ca,cb,cd,ce,ci,cj,ck,cl,cm,cp,cq,cr,cs,ct,cu,cy,cz,da,dc,dd,dg,dh,di,dm,dn,do,dr,ds,dt,du,dw
>Marker51515	aaxbb
CCCCACTTCTCTATCGTAGCATAGAGTATAGGATATCGTGTCTCCTCTACCATCGAAGCTAAGTATAGGATCTCGTGTCTCCTCTATCGTAGTATAGCATXXXXXXXXXXCAGAGGGGGGTCGGAACGTTGGGACCCTGGTCCACGGCACGCGCGCAAGGCAGCATGCTGATATCGCACAGCTTCACGATCTTCCAAGACCACAAGAGGG	P,ab,ac,ae,af,ah,aj,ak,al,an,ao,ap,aq,ar,as,av,ax,ay,ba,bb,be,bg,bh,bi,bj,bk,bl,bm,bn,bp,br,bs,bt,bw,bx,by,ca,cf,cg,ck,cl,cm,co,cq,cs,cw,cy,da,df,dg,di,dj,dk,dl,dm,do,dp,dq,dr,dt,du,dv
CCCCACTTCTCTATCGTAGCATAGAGTATAGGATATCGTGTCTCCTCTACCATCGAAGCTAAGTATAGGATCTCGTGTCTCCTCCTCTATCGTAGTATAGXXXXXXXXXXCAGAGGGGGGTCGGAACGTTGGGACCCTGGTCCACGGCACGCGCGCAAGGCAGCATGCTGATATCGCACAGCTTCACGATCTTCCAAGACCACAAGAGGG	M,aa,ad,ag,ai,am,ap,at,au,aw,az,ba,bc,bd,bf,bo,bq,bt,bu,bv,bz,cb,cc,cd,ce,ch,ci,cj,cn,cp,cr,ct,cu,cv,cx,cz,db,dc,dd,de,dh,dn,ds,dw
>Marker16774	aaxbb
CCCCGAAAAAAACACATTGTAAGAATAAACAATAGATGACTGGTGTGATTTTGGACTTCGAAATATTCAGATGCCAGTACTTGTAATGAGAACATCAAGGXXXXXXXXXXATGCTGAGCACATACTACAACACAATATATACGTGCCACGGAAACTTGACTGGGAGGCAATTGTTATGCAGTAGTAATTGGATCCGTGAAAAAAAGCGGG	M,aa,ab,ac,af,ah,ak,al,am,an,ar,as,au,av,aw,ay,bc,bg,bn,bq,bu,bv,bw,by,bz,ca,cb,cc,ce,cf,cj,cm,co,cp,cq,ct,cu,cv,da,db,dc,dd,df,dg,dh,di,dj,dk,dm,dn,do,dp,dq,du,dw
CCCCGAAAAAAACACATTGTAAGAATAAACAATAGATGACTGGTGTGATTTTGGACTTCGAAATATTCAGATGCCAGTACTTGTAATGAGAACATCAAGGXXXXXXXXXXATGCTGAGCACATACTACAACACAATATATGCGTGCCACGGAAACTTGACTGGGAGGCAATTGTTATGCAGTAGTAATTGGATCCGTGAGAAAAAGCGGG	P,ad,ae,ag,ah,ai,aj,ao,ap,aq,at,ax,az,ba,bb,bd,be,bf,bh,bi,bj,bk,bl,bm,bo,bp,br,bs,bt,bx,cb,cc,cd,cg,ch,ci,ck,cl,cn,cr,cs,cw,cx,cy,cz,de,dl,dq,dr,ds,dt,dv,dw
>Marker6044	aaxbb
CCATATATGTGCGTACCACCAGTATCCGACAGGAGCAGTTTGTGCTTTTTTTTTGTTTTCGGATTATTTGACGTGGTCACTCCGGCGATTCAGCGACGACXXXXXXXXXXAATCCTGGCAATGGACCGATGTCTTGCGTGTGCATATCCCTTTCCACCTCCGGAAATGACCCCATTCTAATTCCAAGTGGTGTGCCCCCAAGACTTGGGG	P,aa,ac,ag,ah,ai,ak,ao,ap,aq,as,at,au,av,aw,ax,ay,bc,be,bf,bh,bl,bo,bq,br,bt,bw,bx,by,bz,ca,cb,cd,ce,cf,ck,cm,cv,cx,cy,cz,da,db,dc,dd,df,dh,di,dk,dl,dm,dq,dr,ds,dt,du,dw
CCATATATGTGCGTACCACCAGTATCCGACAGGAGCAGTTTGTGCTTTTTTTTGTTTTCGGATTATTTGACGTGGTCACTCCAGCGATTCAGCGACGACTXXXXXXXXXXAATCCTGGCAATGGACCGATGTCTTGCGTGTGCATATCCCTTTCCACCTCCGGAAATCACCCCATTCTATTTCCAAGTGGTGTGCCCCCAAGACGTGGGG	M,ab,ad,ae,af,aj,al,am,an,ar,as,az,ba,bb,bc,bd,bg,bi,bj,bk,bm,bn,bp,bs,bt,bu,bv,cc,cg,ch,ci,cj,cl,cn,co,cp,cq,cr,cs,ct,cu,cv,cw,de,dg,dh,dj,dn,do,dp,dv,dw
>Marker72981	aaxbb
CCTCGGTTTGGCTGGCTTGGTTGTGTTTGAGGAGCCAGCGTGGATGCACAGACAGATACCGGAAGAGAAAATACCAACACCCTGTTTGCATTTGTATTTAXXXXXXXXXXCTCCTCATTACAGTATGTCCTACTGACGGATCTTGTAGTAGGTATAAATAACAAAAACGAGAAAGACGCCGAAAACGAACTAATCTTCCAGCGATTTAGG	P,ac,ad,ae,af,ag,ah,ai,am,ao,ap,as,au,aw,az,bb,bc,bd,bi,bj,bm,bn,bo,bp,bq,bt,bu,bv,bw,bx,by,ca,cb,cd,ce,ch,ci,cm,cn,co,cp,cq,ct,cv,cw,da,df,dh,di,dj,dk,dl,do,dp,dq,dr,du,dv,dw
CCTCGGTTTGGCTGGCTTGGTTGTGTTTGAGGAGCCAGCGTGGATGCACAGACAGATACCGGAAGAGAAAATACCAACACCCTGTTCGCATTTGTATTTAXXXXXXXXXXCTCCTCATTACAGTATGTCCTACTGACGGATCTTGTAGTAGGTATAAATAACAAAAACGAGAAAGACGCCGAAAACGAACTAATCTTCCAGCGATTTAGG	M,aa,ab,aj,ak,al,an,aq,ar,as,at,au,av,ax,ay,ba,be,bf,bg,bh,bk,bl,br,bs,bt,bz,ca,cb,cc,cf,cg,cj,ck,cl,cm,cr,cs,cu,cx,cy,cz,db,dc,dd,de,df,dg,dm,dn,dq,ds,dt,dw
>Marker39284	aaxbb
CCTATTTCCGAGGATTTTGGGGTAAGAAGCCCCGTCATTCGGAAACCGTTTCAGGCGAAAAGTGATACCTCTCTCGTAGCACGTGCCTGTCCAGGATAAAXXXXXXXXXXAAGTTCTACGGGTAGGGTTGGGGTTGAGGTTACGGTCTAAAGTAGTGCTTTGGGCAGATTTTGATATTTTCCGTCTCATAATACTGGAAGCACACCTGGG	M,ac,ad,ah,ai,aj,ak,al,am,an,ao,ap,aq,as,at,au,ay,az,bb,bd,be,bg,bh,bj,bo,bp,bq,br,bs,bu,bv,bw,bx,by,ca,cc,cd,ce,cg,ch,ci,cj,cl,cn,cr,cv,cx,cy,cz,da,db,de,df,dh,dj,dk,dm,dn,ds,dt,dv,dw
CCTATTTCCGAGGATTTTGGGGTAAGGAGCCCCGTCATTCGGAAACCGTTTCAGGCGAAAAGTGATACCTCTCTCGTAGCACGTGCCTATCCAGGATAAAXXXXXXXXXXAAGTTCTACGGGTAGGGTTGGGGTTGAGGTTACGGTCTAAAGTAGTGCTTTGGGCAGATTTTGATATTTTCCGTCTCATAATACTGGAAGCACACCTGGG	P,aa,ab,ae,af,ag,an,ar,as,av,aw,ax,az,ba,bc,bf,bg,bi,bk,bl,bm,bn,bt,bz,cb,cf,ck,cm,co,cp,cq,cs,ct,cu,cw,dc,dd,dg,di,dl,do,dp,dq,dr,du,dw
>Marker47726	aaxbb
CCCAGATGTGCAGAACGCCATGTCGTGCATGATTCAAGCGGACGCGGTGCTGATGGGATGCAGCACGTTTGGACAGGTCGCCGGGCTACTAACGAAAGGGXXXXXXXXXXGAGAGAGGGTACTTGTGGGTGCCTGTGTCTGGTTCGTGGCGTGATCCGGTCGTAGCTTCTACGGACCTCCTTAGCGGGGCACTGGACGAGTTGATTGAGG	M,ac,ag,ah,am,ao,aq,as,au,av,aw,ax,az,ba,bf,bj,bk,bm,bo,br,bs,bt,bu,bw,cc,ce,cg,ch,ci,cj,ck,cl,cm,cn,co,cp,cr,cs,ct,cu,cy,da,db,dd,di,dj,dk,dm,do,dq,du,dv,dw
CCCAGATGTGCAGAACGCCATGTCGTGCATGATTCAAGCTGACGCGGTGCTGATGGGATGCAGCACGTTTGGACAGGTCGCCGGGCTACTAACGAAAGGGXXXXXXXXXXGAGAGAGGGTACTTGTGGGTGCCTGTGTCTGGTTCGTGGCGTGATCCGGTCGTAGCTTCTACGGACCTCCTTAGCGGGGCACTGGACGAGTTGATTGAGG	P,aa,ab,ad,ae,af,ah,ai,aj,ak,al,an,ap,aq,ar,as,at,ay,az,bb,bc,bd,be,bg,bh,bi,bl,bn,bp,bq,bv,bw,bx,by,bz,ca,cb,cd,cf,cm,cq,cu,cv,cw,cx,cz,dc,de,df,dg,dh,dl,dn,dp,dr,ds,dt
>Marker73075	aaxbb
CCTATTATGATATTTCCGCCGATTGTAGGGTCAAGGAGCCACCGTCTTTCAGAAATCATTTTCGCCAAAAAACGGTATACCCTCTATCGTAGCACGCGTCXXXXXXXXXXTTTTCTGAATTTGACGCCGCTCCTTGACCCAAAATCGCCGGAATGCCGTAGTCTTTCGATTTTTCAAGTATTCAATATTTTCTTACTGTGCCTATATAGG	M,ab,ad,ai,aj,ak,an,ao,ap,aq,ar,at,au,ax,ay,az,ba,bd,be,bg,bh,bi,bj,bk,bn,bq,bu,bx,ca,cd,cf,cj,ck,cm,co,cp,cq,cr,cw,cx,cy,cz,db,dd,df,dg,dh,di,dm,dn,dq,dr,du,dv,dw
CCTATTATGATATTTCCGCCGATTGTAGGGTCAAGGAGCCACCGTCTTTCAGAAATCATTTTAGCCAAAAAACGGTATACCCTCTATCGTAGCACGCGTCXXXXXXXXXXTTTTCTGAATTTGACGCCGCTCCTTGACCCAAAATCGCCGGAATGCCGTAGTCTTTCGATTTTTCAAGTATTCAATATTTTCTTACTGTGCCTATATAGG	P,aa,ac,ae,af,ag,ah,aj,al,am,ao,as,av,aw,ay,bb,bc,bf,bi,bl,bm,bo,bp,br,bs,bt,bv,bw,by,bz,cb,cc,ce,cg,ch,ci,cl,cn,cs,ct,cu,cv,da,dc,de,dh,dj,dk,dl,do,dp,ds,dt,dw
>Marker15248	aaxbb
CCATTGGCGTGGCGCAACGCAGTCAACCACTCCATTGCTAACGTGTAAGACCGAAAAGGAACAGGGGGGTCACCCGTGAAGGCGACGACAAGCCACTGCAXXXXXXXXXXCGGTTTATCGTGGACCCATTCCCCTTTCAGGCGACAACGGGTTTGGATACACTTATCTGTCATTGCACACTTCCGGCAGACCACGCCCGGGTACAATAGG	M,ab,ac,ad,ag,ah,ai,ak,an,ao,aq,ar,as,au,aw,az,bc,be,bg,bh,bi,bj,bk,bm,bo,bq,bu,bw,bx,by,ca,cb,cc,cd,ce,cf,cg,ck,cn,co,cr,cu,cw,cx,cz,da,de,df,dg,dk,dm,dn,dq,ds,dt,du
CCATTGGCGTGGCGCAACGCAGTCAACCACTCCATTCCTAACGTGTAAGACCGAAAAGGAACAGGGGGGTCACCCGTGAAGGCGACGACAAGCCACTGCAXXXXXXXXXXCGGTTTATCGTGGACCCATTCCCCTTTCAGGCGACAACGGGTTTGGATACACTTATCTGTCATTGCACACTTCCGGCAGACCACGCCCGGGTACAATAGG	P,aa,ad,ae,af,aj,al,am,ap,at,av,ax,ay,az,ba,bb,bd,bf,bl,bn,bp,br,bs,bt,bv,bx,bz,cb,cd,ch,ci,cj,cl,cm,cp,cq,cs,ct,cv,cy,db,dc,dd,dh,di,dj,dl,do,dp,dq,dr,dv,dw
>Marker74661	aaxbb
CCATAAGCAGGCATCACTGACCCTAACCGCCGTGCAGAGGGTTCAACACAACAAAGGTACGTCGGCACCCATCGCACTTAAACAGGCAGCATTTGACCTGXXXXXXXXXXAGGTAGCACAGAAAAGGGTTGCACACGAAGCCCACGCCCATCGCACCAAAACAGGCAACATTTGTCCCATGCACAGTGCAGGGGGCAGCACCGTAGAGGG	M,ac,ag,ah,am,an,as,au,av,aw,ax,az,ba,bf,bj,bk,bm,bo,br,bs,bt,bu,bw,cc,ce,cg,ch,ci,cj,ck,cl,cm,cn,co,cp,cr,cs,ct,cy,da,db,dd,dh,di,dj,dk,dm,do,dq,du,dv,dw
CCATAAGCAGGCATCACTGACCCTAACCGCCGTGCAGAGGGTTCAACACAACAAAGGTACGTCGGCACCCATCGCACTTAAACAGGCAGCATTTGACCTGXXXXXXXXXXAGGTAGCACAGAAAAGGGTTGCACAAGAAGCCCACGCCCATCGCACCAAAACAGGCAACATTTGTCCCATGCACAGTGCAGGGGGCAGCACCGTAGAGGG	P,aa,ab,ad,ae,af,ah,ai,aj,ak,al,an,ao,ap,aq,ar,at,av,ay,az,bb,bc,bd,be,bg,bh,bi,bl,bm,bn,bp,bq,bv,bx,by,bz,ca,cb,cd,cf,ch,cq,cu,cv,cw,cx,cz,dc,de,df,dg,dh,dl,dn,dp,dr,ds,dt
>Marker15881	aaxbb
CCTATGCTCCGGCGGCACACCTTCAACAGGATCCGGGGGGAAGTCGTTGTGGAGCTCAGACTCCGTGCCCAGCTGGGTTGTGGAGCCGAAGAGGAAAACCXXXXXXXXXXTGCTTCGCGCCAGTACAATAAATACAAGCTCGACATGAAAAACAATAAACGTAGGCTTGATACGAAACACAATGAATACAACCTCGATATGAAAATGAGG	M,ab,ad,ae,af,aj,al,am,an,ar,as,az,ba,bb,bc,bd,bf,bg,bi,bj,bk,bm,bn,bp,bs,bu,bv,cc,cg,ch,ci,cj,cl,cn,co,cp,cq,cr,cs,ct,cu,cv,cw,dd,de,dg,dj,dn,do,dp,dv,dw
CCTATGCTCCGTCGGCACACCTTCAACAGGATCCGGGGGGAAGTCGTTGTGGAGCACGGACTCCGTGCCCAGCTGGGTTGTGGAGCCGAAGAGGAATACCXXXXXXXXXXTGCTTCGCGCCAGTACAATAAATACAAGCTCGACATGAAAAACAATAAACGTAGGCTTGATACGAAACACAATGAATACAACCTCGATATGAAAATGAGG	P,aa,ac,ag,ah,ai,ak,ao,ap,aq,as,at,au,av,aw,ax,ay,be,bf,bh,bl,bo,bq,br,bt,bw,bx,by,bz,ca,cb,cc,cd,ce,cf,ck,cl,cm,cx,cy,cz,da,db,dc,df,dh,di,dk,dl,dm,dq,dr,ds,dt,du
>Marker10203	aaxbb
[truncated: 12,332 more rows]
