# Supplementary material for: Construction of a high-density genetic map and mapping of a sex-linked locus for the brown alga Undaria pinnatifida (Phaeophyceae) based on large scale marker development by specific length amplified fragment (SLAF) sequencing
Source: BMC Genomics. 2015 Nov 5;16:902. doi: 10.1186/s12864-015-2184-y (PMC4635539; doi:10.1186/s12864-015-2184-y)
Supplement: Additional file 5: — The SLAF markers encompassed in the major sex associated locus as revealed by QTL analysis. (XLSX 13 kb) [file 12864_2015_2184_MOESM5_ESM.xlsx]

## Sheet: undar.sex
MarkerID	LG	Position	Lod
Marker17504	22	29.013	4.12874
Marker69285	22	30.003	4.52312
Marker3836	22	30.003	4.52312
Marker4443	22	31.984	5.40131
Marker17066	22	31.984	5.40131
Marker40560	22	31.984	5.40131
Marker40216	22	32.975	5.86229
Marker32374	22	32.975	5.86229
Marker65595	22	32.975	5.86229
Marker34847	22	32.975	5.86229
Marker32002	22	32.975	5.86229
Marker52575	22	32.975	5.86229
Marker63111	22	34.956	6.8714
Marker20280	22	41.557	10.697
Marker16732	22	41.557	10.697
Marker21631	22	45.19	12.7898
Marker32990	22	45.19	12.7898
Marker51488	22	48.199	15.3202
Marker44734	22	48.199	15.3202
Marker67302	22	48.1991	15.3202
Marker42798	22	48.1991	15.3202
Marker16028	22	49.1891	16.3087
Marker64268	22	49.1891	16.3087
Marker27063	22	49.1891	16.3087
Marker9717	22	49.1891	16.3087
Marker51627	22	49.1891	16.3087
Marker15641	22	49.1891	16.3087
Marker42662	22	49.1891	16.3087
Marker50601	22	49.1891	16.3087
Marker53911	22	49.1891	16.3087
Marker53156	22	49.1891	16.3087
Marker27226	22	49.1891	16.3087
Marker39509	22	49.1891	16.3087
Marker45966	22	49.1891	16.3087
Marker34045	22	51.6471	20.5182
Marker49484	22	51.6471	20.5182
Marker22339	22	51.6471	20.5182
Marker40776	22	51.6471	20.5182
Marker8477	22	55.1381	23.2861
Marker36772	22	56.3271	24.6002
Marker18829	22	56.3271	24.6002
Marker66308	22	56.3271	24.6002
Marker50356	22	56.3271	24.6002
Marker59488	22	56.3271	24.6002
Marker16698	22	58.5071	28.2558
Marker25622	22	58.5071	28.2558
Marker63891	22	58.5071	28.2558
Marker75024	22	58.5071	28.2558
Marker36883	22	58.5071	28.2558
Marker6354	22	58.5071	28.2558
Marker42692	22	58.5071	28.2558
Marker58344	22	58.5071	28.2558
Marker26359	22	59.4981	30.4019
Marker19020	22	59.4981	30.4019
Marker43089	22	59.4981	30.4019
MarkerUPAC2A8	22	59.4981	30.4019
Marker6556	22	59.4981	30.4019
Marker60771	22	59.4981	30.4019
Marker20320	22	61.5911	25.9111
Marker59168	22	64.5261	21.7907
Marker12367	22	64.5261	21.7907
Marker49802	22	67.5881	18.2592
Marker14619	22	67.5881	18.2592
Marker62524	22	67.5881	18.2592
Marker39772	22	68.8111	17.2364
Marker57419	22	68.8111	17.2363
Marker47512	22	68.8111	17.2363
Marker52368	22	68.8111	17.2363
