# Supplementary material for: Construction of a high-density genetic map and mapping of a sex-linked locus for the brown alga Undaria pinnatifida (Phaeophyceae) based on large scale marker development by specific length amplified fragment (SLAF) sequencing
Source: BMC Genomics. 2015 Nov 5;16:902. doi: 10.1186/s12864-015-2184-y (PMC4635539; doi:10.1186/s12864-015-2184-y)
Supplement: Additional file 7: — The sequence and annotation of unigenes showing significant similarities to sex-linked SLAF markers of Undaria pinnatifida . (XLSX 9 kb) [file 12864_2015_2184_MOESM7_ESM.xlsx]

## Sheet: Sheet1
#GeneID	COG_class	COG_class_annotation	GO_annotation	KEGG_annotation	Swissprot_annotation	nr_annotation
CL11961Contig1	[L]	Replication, recombination and repair	--	--	--	unnamed protein product [Chondrus crispus]
CL134Contig1	--	--	Molecular Function: adenine nucleotide transmembrane transporter activity (GO:0000295);; Molecular Function: purine ribonucleotide transmembrane transporter activity (GO:0005346);; Cellular Component: mitochondrion (GO:0005739);; Biological Process: generation of precursor metabolites and energy (GO:0006091);; Biological Process: nitrogen compound metabolic process (GO:0006807);; Biological Proce…	K03454|2e-15|pop:POPTR_740022|hypothetical protein	Mitochondrial carnitine/acylcarnitine carrier-like protein GN=BOU OS=Arabidopsis thaliana (Mouse-ear cress) PE=1 SV=1	hypothetical protein Esi_0219_0029 [Ectocarpus siliculosus]
CL1827Contig1	--	--	--	--	--	--
>CL11961Contig1
ATGGGAGGCAGCTGGACATCGCCGAATGGACGTAGCCGTACCGAAGGGGTACGGGCTCAGCTTCCTCGGCGCAGCGTAATAGAGTCTGCATCTAGCACCGCACACGTCGCAATGGGCAGGGCTCGTAGGACAAGGAGACAAGCGTCGTTAGCATCATGGACCGGCGGTGCTGACGATAGCTCTAAAGGGGGATGGTCGCTGTCAGCCCCCGCCCCACCTACCGCGTCGATCTCTGCTAACCACACGCCATCTAGACTCGGCCCACGGGGTCCTAGGAAGTCGGATGGTGCTCCTGACGTGAAATCATCGGGGAACGAGTCATCTACATCGGCTGGGGTGTCCTTAGCATGTGGCAGTCGTGGCAGGGCGTCTGGTACTACGTGTTGCACGCCCGCTCGC…
>CL134Contig1
TCAACACCCCCTTTAGCATTCGACTATGCCTCACCCGCGTGTTCTCGGGGAGGGAAAAGTAGTCTATGCATAATTTTTTTAATAATGGGCGATCATTTCTACAGACGAAAGTTTGATCGGCGGAAAGGCGGTGCTCTCGTATATCGCACGCCCGCACATCAACGCAACACCCAGCGGAGTTCTCCTTTTCACGGAGATAATCAAGCCCACTCACGCCTCGGACTGCTCCACGCTGGGGACGGCGCAATCTACAGCCACGAAGAGCAAATCTGACCACGGGGCAACTCGTCCATGTCTGAGTTTTTGAGCGAAGACTATTGGGTGGTGGAAACCCGAGGTGCAAGCGGCACTCTAGTCATCGGTGCCACTTTCATCTTCCTCGCGTACTTCTTACACCCG…
>CL1827Contig1
CTGATGCTGATGCTGATGCTGATGCTGTAGCCGGCTTAATGAAGGTTTACTCTAAAACTTCCCGGAAAGACACGACAAACTTCAATAAGAAGTCGCTTGGTGCCGATCGATGCTTATATCGAAGGTCGAAGGCTCATAACCTGTGAATAACCTGTGAACACAATGGTTGTGTGAAGGCTCTGTCTTCTATGCGAAGAGATGCAGAGGTGGCACCGAAGTGTCTGTTAAGATCACTTGTGATAAGAAAGAAAAAGGATAGTTTGGAAAGGGCTCTTGAGGCCAAAAAGAGAAGAAGAGTTGGGAAAGTTGGGAGAGTTGGGAGAGTTGGGAGAGTGATCATGGTGGGGTGCATCACCACCTGATCATCACGGAACAATGCCCATAGTACGGTAGAATACC…
