# Supplementary material for: Construction of a high-density genetic map and mapping of a sex-linked locus for the brown alga Undaria pinnatifida (Phaeophyceae) based on large scale marker development by specific length amplified fragment (SLAF) sequencing
Source: BMC Genomics. 2015 Nov 5;16:902. doi: 10.1186/s12864-015-2184-y (PMC4635539; doi:10.1186/s12864-015-2184-y)
Supplement: Additional file 8: — The indices sequences and the codes for each sample of the mapping population. (XLSX 13 kb) [file 12864_2015_2184_MOESM8_ESM.xlsx]

## Sheet: Sheet1
Note: M and F indicate male and female progenies, respetively. M0 and F0 indicate male and female parents, respectively.
Sample No	Index sequence	Code
M10	GTAGAGGAGTACTGAC	aa
F59	ACAGTGGTCTCTCTAT	ab
M15	TCCTGAGCATAGAGGC	ac
M34	CGTACTAGTGCTAAGT	ad
M35	TCCTGAGCCTCTCTAT	ae
M47	TCCTGAGCTGTTCTCT	af
F29	TCCGCGAAGTACTGAC	ag
M51	ACAAACGGTGTTCTCT	ah
M52	GAAACCCATGCTAAGT	ai
M53	CGCTCATTTGTTCTCT	aj
F63	GAGATTCCATAGAGGC	ak
M21	GAATTCGTAGTCAACA	al
M28	GAATTCGTAGTTCCGT	am
F104	TAGGCATGTAGGCATG	an
M57	ACAGTGGTAGCTGAAC	ao
F43	ACAAACGGTGAACCTT	ap
M59	AGCGATAGTAGGCATG	aq
M60	GAAACCCACCGTCCCG	ar
M62	AGCGATAGGTACTGAC	as
M64	GAATTCGTCCTCTCCT	at
M66	ACAGTGGTTAGGCATG	au
M67	AGCGATAGAGCTGAAC	av
M68	TGTGACCAGAGATTCC	aw
M69	CTTCGTTCTATAGCCT	ax
M7	ACCCAGCATAGGCATG	ay
M70	TATCGTCGGTACTGAC	az
M8	TGTGGCCAAGCTGAAC	ba
F27	CACCACACTGAACCTT	bb
M48	GAAACCCATGAACCTT	bc
F31	AGCGATAGTGAACCTT	bd
F32	ATCACGACAGTCAACA	be
F34	GCTACGCTAGTCAACA	bf
F40	TCCGCGAAAGAGTAGA	bg
F51	GAATTCGTGTAATGAG	bh
F64	ACAGTGGTACTGCATA	bi
F68	TCCGCGAAACTGCATA	bj
F69	AGCGATAGACTGCATA	bk
F70	CATTGACCACTGCATA	bl
F9	CACCACACAAGGAGTA	bm
F42	ATGTCAGAAAGGAGTA	bn
F49	TATCGTCGAAGGAGTA	bo
F54	TAAGGCGACTAAGCGT	bp
F57	GCTTTAACCTAAGCCT	bq
M11	TATCGTCGCTAAGCCT	br
F61	ATCACGACTGCTAAGT	bs
F62	CGAGGCTGTGCTAAGT	bt
M18	GTAGAGGATGCTAAGT	bu
M2	GCTTTAACTGCTAAGT	bv
M20	CTTCGTTCTGTTCTCT	bw
M22	GCTTTAACTGTTCTCT	bx
M26	GCTACGCTTAAGAGAC	by
M27	CGAGGCTGTAAGACAC	bz
M23	GTAGAGGATAAGACAC	ca
M33	ACAAACGGTAAGACAC	cb
M37	ACCCAGCATAAGACAC	cc
M54	CACCACACTAAGACAC	cd
M55	CACCACACTAGGCATG	ce
M4	CTTCGTTCTAAGACAC	cf
M36	CGAGGCTGCTAATCGA	cg
M40	ACAGTGGTCTAATCGA	ch
M42	ATGTCAGACTAATCGA	ci
M49	CTTCGTTCCTAATCTA	cj
F12	TAAGGCGACTAGAACA	ck
F17	ATCACGACCTAGAACA	cl
F19	ACCCAGCACTAGAACA	cm
M58	GCTACGCTAGTTCCGT	cn
F45	CGAGGCTGAGTTCCGT	co
F47	CGCTCATTTAGGCATG	cp
F50	AGGGTCAACCGTCCCG	cq
F56	AGCGATAGCCGTCCCG	cr
F58	CGAGGCTGGTCCGCAC	cs
F60	CACCACACGTCCGCAC	ct
F6	CGGCTATGGTCCGCAC	cu
F13	CTTCGTTCGTCCGCAC	cv
F28	GCTACGCTGTGAAACG	cw
F33	CTTCGTTCGTGAAACG	cx
F39	ATCACGACGTGGCCTT	cy
F38	CTGAAGCTGTGGCCTT	cz
F48	ATGTCAGAGTGGCCTT	da
F53	TAAGGCGAGTTTCGGA	db
F55	GAAACCCAGTTTCGGA	dc
F67	CATTGACCGTTTCGGA	dd
F65	GCTACGCTCGTACGCA	de
F66	ACCCAGCACGTACGTA	df
M5	GAAACCCACGTACGTA	dg
F102	TATCGTCGCGTACGTA	dh
F103	CACCACACGAGTGGAT	di
M25	ATGTCAGAGAGTGGAT	dj
M30	TGCTAAGTACTGATAT	dk
M31	TATCGTCGACTGATAT	dl
M32	TCCTGAGCATTCCTTT	dm
M41	CATTGACCATTCCTTT	dn
M61	CGAGGCTGTATAGCCT	do
M12	CACCACCCTATAGCCT	dp
F2	CTTCGTTCATAGAGGC	dq
F14	TATCGTCGATAGAGGC	dr
F41	CTGAAGCTAGCTGAAC	ds
F52	TGCTAAGTCAGATTCC	dt
F101	TATCGTCGGGCTCTGA	du
M16	TAAGGCGAAGGCGAAG	dv
M19	CGGCTATGAGGCGAAG	dw
M0	TAATGCGAGTACTGAC	P
F0	TAGGCATGGTACTGAC	M
